# Supplementary material for: Crystal structure of 1-[2-(4-nitro­phen­yl)-4,5-diphenyl-1H-imidazol-1-yl]propan-2-ol
Source: Acta Crystallogr E Crystallogr Commun. 2017 Aug 30;73(Pt 9):1398–401. doi: 10.1107/S2056989017011057 (PMC5588590; doi:10.1107/S2056989017011057)
Supplement: Supplementary file 1 [file e-73-01398-sup1.cif]

##############################################################################
#                                                                            #
# This CIF contains the data in a paper accepted for publication in          #
# Acta Crystallographica Section E. It conforms to the requirements of       #
# Notes for Authors for Acta Crystallographica Section E, and has been       #
# peer reviewed under the auspices of the IUCr Commission on Journals.       #
#                                                                            #
# Full details of the Crystallographic Information File format               #
# are given in the paper "The Crystallographic Information File (CIF):       #
# a New Standard Archive File for Crystallography" by S. R. Hall, F. H.      #
# Allen and I. D. Brown [Acta Cryst. (1991), A47, 655-685].                  #
#                                                                            #
# The current version of the core CIF dictionary is obtainable from          #
# ftp://ftp.iucr.org/pub/cif_core.dic.                                       #
#                                                                            #
# Software is freely available for graphical display of the structure(s)     #
# in this CIF. For information consult the CIF software page                 #
# http://www.iucr.org/resources/cif/software.                                #
#                                                                            #
# This file may be used for bona fide research purposes within the           #
# scientific community so long as proper attribution is given to the journal # 
# article from which it was obtained.                                        #
#                                                                            #
##############################################################################
data_I
_database_code_depnum_ccdc_archive 'CCDC 1565059'
_audit_creation_method     'SHELXL-2014/7'
_chemical_name_systematic
;
1-[2-(4-Nitrophenyl)-4,5-diphenyl-1<i>H</i>-imidazol-1-yl]propan-2-ol
;
_chemical_name_common     ?
_chemical_formula_moiety     'C24 H21 N3 O3'
_chemical_formula_sum     'C24 H21 N3 O3'
_chemical_formula_iupac     'C24 H21 N3 O3'
_chemical_formula_weight     399.44
_chemical_melting_point     ?
_shelx_space_group_comment
;
The symmetry employed for this shelxl refinement is uniquely defined
by the following loop, which should always be used as a source of
symmetry information in preference to the above space-group names.
They are only intended as comments.
;
_space_group_crystal_system     triclinic
_space_group_name_H-M_alt     'P -1'
_space_group_name_Hall     '-P 1'
loop_
    _space_group_symop_operation_xyz
    'x, y, z'
    '-x, -y, -z'
_cell_length_a     12.3070(4)
_cell_length_b     13.2871(4)
_cell_length_c     13.8499(3)
_cell_angle_alpha     90.907(2)
_cell_angle_beta     100.748(2)
_cell_angle_gamma     109.938(3)
_cell_volume     2083.95(11)
_cell_formula_units_Z     4
_cell_measurement_reflns_used     19318
_cell_measurement_theta_min     3.2520
_cell_measurement_theta_max     76.2380
_cell_measurement_temperature     100(2)
_exptl_crystal_description     'block'
_exptl_crystal_colour     yellow
_exptl_crystal_size_max     0.520
_exptl_crystal_size_mid     0.480
_exptl_crystal_size_min     0.240
_exptl_crystal_density_diffrn     1.273
_exptl_crystal_density_meas     ?
_exptl_crystal_density_method     'not measured'
_exptl_crystal_F_000     840
_exptl_absorpt_coefficient_mu     0.691
_exptl_absorpt_correction_type     multi-scan
_exptl_absorpt_process_details
;
(CrysAlis PRO; Agilent, 2014)
;
_shelx_estimated_absorpt_T_min     0.715
_shelx_estimated_absorpt_T_max     0.852
_exptl_absorpt_correction_T_min     0.72755
_exptl_absorpt_correction_T_max     1.00000
_diffrn_ambient_temperature     100(2)
_diffrn_radiation_type     CuK\a
_diffrn_radiation_wavelength     1.54184
_diffrn_radiation_source     'SuperNova (Cu) X-ray Source'
_diffrn_measurement_device_type     'Agilent SuperNova, Dual, Cu at zero, Atlas'
_diffrn_measurement_method     '\w scans'
_diffrn_detector_area_resol_mean     5.1725
_diffrn_reflns_number     42589
_diffrn_reflns_av_R_equivalents     0.0896
_diffrn_reflns_theta_min     3.260
_diffrn_reflns_theta_max     76.412
_diffrn_reflns_theta_full     67.684
_diffrn_measured_fraction_theta_max     0.991
_diffrn_measured_fraction_theta_full     1.000
_diffrn_reflns_limit_h_min     -15
_diffrn_reflns_limit_h_max     15
_diffrn_reflns_limit_k_min     -16
_diffrn_reflns_limit_k_max     16
_diffrn_reflns_limit_l_min     -17
_diffrn_reflns_limit_l_max     17
_diffrn_standards_number     0
_refine_special_details
;
One low angle reflection with Fo <<< Fc that may have been affected by the
beamstop was omitted from the final refinement cycles.
;
_reflns_number_total     8686
_reflns_number_gt     7364
_reflns_threshold_expression     'I > 2\s(I)'
_refine_ls_structure_factor_coef     Fsqd
_refine_ls_matrix_type     full
_refine_ls_R_factor_all     0.0819
_refine_ls_R_factor_gt     0.0724
_refine_ls_wR_factor_gt     0.2041
_refine_ls_wR_factor_ref     0.2157
_refine_ls_goodness_of_fit_ref     1.090
_refine_ls_restrained_S_all     1.090
_refine_ls_number_reflns     8686
_refine_ls_number_parameters     549
_refine_ls_number_restraints     0
_refine_ls_hydrogen_treatment     mixed
_refine_ls_weighting_scheme     calc
_refine_ls_weighting_details
              'w=1/[\s^2^(Fo^2^)+(0.1211P)^2^+1.8979P] where P=(Fo^2^+2Fc^2^)/3'
_atom_sites_solution_hydrogens     mixed
_atom_sites_solution_primary     ?
_atom_sites_solution_secondary     ?
_refine_ls_shift/su_max     0.000
_refine_ls_shift/su_mean     0.000
_refine_diff_density_max     0.578
_refine_diff_density_min     -0.385
_refine_ls_extinction_method     none
_refine_ls_extinction_coef     .
loop_
    _atom_type_symbol
    _atom_type_description
    _atom_type_scat_dispersion_real
    _atom_type_scat_dispersion_imag
    _atom_type_scat_source
    'C' 'C' 0.0181 0.0091
                         'International Tables Vol C Tables 4.2.6.8 and 6.1.1.4'
    'H' 'H' 0.0000 0.0000
                         'International Tables Vol C Tables 4.2.6.8 and 6.1.1.4'
    'N' 'N' 0.0311 0.0180
                         'International Tables Vol C Tables 4.2.6.8 and 6.1.1.4'
    'O' 'O' 0.0492 0.0322
                         'International Tables Vol C Tables 4.2.6.8 and 6.1.1.4'
_computing_data_collection
;
CrysAlis PRO (Agilent, 2014)
;
_computing_cell_refinement
;
CrysAlis PRO (Agilent, 2014)
;
_computing_data_reduction
;
CrysAlis PRO (Agilent, 2014)
;
_computing_structure_solution
;
SHELXT (Sheldrick, 2015a)
;
_computing_structure_refinement
;
SHELXL2014 (Sheldrick, 2015b) and TITAN (Hunter & Simpson, 1999)
;
_computing_molecular_graphics
;
Mercury (Macrae <i>et al.</i>, 2008)
;
_computing_publication_material
;
SHELXL2014 (Sheldrick, 2015b), enCIFer (Allen <i>et al.</i>,
2004),
PLATON (Spek, 2009), publCIF (Westrip, 2010) and WinGX
(Farrugia, 2012)
;
loop_
    _atom_site_type_symbol
    _atom_site_label
    _atom_site_fract_x
    _atom_site_fract_y
    _atom_site_fract_z
    _atom_site_U_iso_or_equiv
    _atom_site_adp_type
    _atom_site_calc_flag
    _atom_site_occupancy
    _atom_site_disorder_assembly
    _atom_site_disorder_group
    N N11 0.47399(16) 0.32171(14) 0.60492(13) 0.0183(4) Uani d 1 . .
    C C111 0.39745(19) 0.21294(16) 0.56313(16) 0.0194(4) Uani d 1 . .
    H H11A 0.3890 0.2091 0.4905 0.023 Uiso calc 1 . .
    H H11B 0.3181 0.1981 0.5779 0.023 Uiso calc 1 . .
    C C112 0.4456(2) 0.12685(17) 0.60368(16) 0.0208(4) Uani d 1 . .
    H H112 0.5289 0.1458 0.5951 0.025 Uiso calc 1 . .
    O O112 0.44400(15) 0.12926(13) 0.70570(11) 0.0224(3) Uani d 1 . .
    H H11O 0.451(3) 0.071(3) 0.731(2) 0.034 Uiso d 1 . .
    C C113 0.3715(2) 0.01767(19) 0.54911(19) 0.0293(5) Uani d 1 . .
    H H11C 0.3980 -0.0378 0.5805 0.044 Uiso calc 1 . .
    H H11D 0.3804 0.0183 0.4802 0.044 Uiso calc 1 . .
    H H11E 0.2883 0.0022 0.5514 0.044 Uiso calc 1 . .
    C C12 0.45419(19) 0.38744(16) 0.67156(16) 0.0180(4) Uani d 1 . .
    C C121 0.35006(19) 0.36587(17) 0.71663(16) 0.0199(4) Uani d 1 . .
    C C122 0.2969(2) 0.26889(17) 0.75549(17) 0.0218(4) Uani d 1 . .
    H H122 0.3266 0.2120 0.7520 0.026 Uiso calc 1 . .
    C C123 0.2005(2) 0.25551(18) 0.79922(18) 0.0247(5) Uani d 1 . .
    H H123 0.1650 0.1903 0.8269 0.030 Uiso calc 1 . .
    C C124 0.1573(2) 0.33862(19) 0.80183(18) 0.0259(5) Uani d 1 . .
    N N124 0.0529(2) 0.32242(18) 0.84456(19) 0.0351(5) Uani d 1 . .
    O O12 0.0194(2) 0.24368(19) 0.89045(18) 0.0479(6) Uani d 1 . .
    O O13 0.00229(19) 0.38771(18) 0.8305(2) 0.0506(6) Uani d 1 . .
    C C125 0.2084(2) 0.43608(19) 0.76456(19) 0.0268(5) Uani d 1 . .
    H H125 0.1770 0.4920 0.7670 0.032 Uiso calc 1 . .
    C C126 0.3061(2) 0.44945(18) 0.72384(18) 0.0239(5) Uani d 1 . .
    H H126 0.3442 0.5165 0.7003 0.029 Uiso calc 1 . .
    N N13 0.54166(16) 0.48177(14) 0.68955(13) 0.0191(4) Uani d 1 . .
    C C14 0.62122(19) 0.47744(17) 0.63342(16) 0.0192(4) Uani d 1 . .
    C C141 0.7291(2) 0.57016(17) 0.63058(17) 0.0212(4) Uani d 1 . .
    C C142 0.8016(2) 0.62895(18) 0.71690(18) 0.0259(5) Uani d 1 . .
    H H142 0.7816 0.6102 0.7788 0.031 Uiso calc 1 . .
    C C143 0.9035(2) 0.7153(2) 0.7129(2) 0.0315(5) Uani d 1 . .
    H H143 0.9533 0.7547 0.7721 0.038 Uiso calc 1 . .
    C C144 0.9328(2) 0.74408(19) 0.6222(2) 0.0307(5) Uani d 1 . .
    H H144 1.0024 0.8030 0.6196 0.037 Uiso calc 1 . .
    C C145 0.8599(2) 0.6864(2) 0.5359(2) 0.0297(5) Uani d 1 . .
    H H145 0.8789 0.7061 0.4738 0.036 Uiso calc 1 . .
    C C146 0.7589(2) 0.59978(19) 0.54048(18) 0.0250(5) Uani d 1 . .
    H H146 0.7096 0.5601 0.4812 0.030 Uiso calc 1 . .
    C C15 0.58139(19) 0.37866(17) 0.58023(16) 0.0192(4) Uani d 1 . .
    C C151 0.6379(2) 0.33771(17) 0.51106(16) 0.0200(4) Uani d 1 . .
    C C152 0.5831(2) 0.30527(17) 0.41259(16) 0.0214(4) Uani d 1 . .
    H H152 0.5049 0.3041 0.3895 0.026 Uiso calc 1 . .
    C C153 0.6425(2) 0.27454(18) 0.34782(18) 0.0254(5) Uani d 1 . .
    H H153 0.6040 0.2512 0.2811 0.030 Uiso calc 1 . .
    C C154 0.7571(2) 0.2778(2) 0.37998(19) 0.0291(5) Uani d 1 . .
    H H154 0.7975 0.2575 0.3354 0.035 Uiso calc 1 . .
    C C155 0.8127(2) 0.3108(2) 0.4775(2) 0.0308(5) Uani d 1 . .
    H H155 0.8915 0.3134 0.4998 0.037 Uiso calc 1 . .
    C C156 0.7531(2) 0.34025(19) 0.54298(17) 0.0254(5) Uani d 1 . .
    H H156 0.7915 0.3622 0.6100 0.030 Uiso calc 1 . .
    N N21 0.53514(16) 0.84449(14) 0.89788(13) 0.0178(4) Uani d 1 . .
    C C211 0.6129(2) 0.78650(17) 0.94029(16) 0.0211(4) Uani d 1 . .
    H H21A 0.6196 0.7890 1.0127 0.025 Uiso calc 1 . .
    H H21B 0.6928 0.8231 0.9271 0.025 Uiso calc 1 . .
    C C212 0.5678(2) 0.66925(18) 0.89808(16) 0.0218(4) Uani d 1 . .
    H H212 0.4833 0.6350 0.9034 0.026 Uiso calc 1 . .
    O O212 0.57451(15) 0.67128(13) 0.79728(12) 0.0247(4) Uani d 1 . .
    H H21O 0.559(3) 0.606(3) 0.769(3) 0.037 Uiso d 1 . .
    C C213 0.6397(3) 0.6084(2) 0.9554(2) 0.0331(6) Uani d 1 . .
    H H21C 0.6128 0.5346 0.9252 0.050 Uiso calc 1 . .
    H H21D 0.6294 0.6073 1.0239 0.050 Uiso calc 1 . .
    H H21E 0.7234 0.6442 0.9540 0.050 Uiso calc 1 . .
    C C22 0.55613(19) 0.92431(16) 0.83472(16) 0.0186(4) Uani d 1 . .
    C C221 0.65812(19) 0.96701(17) 0.78737(16) 0.0193(4) Uani d 1 . .
    C C222 0.6966(2) 1.07800(18) 0.77616(17) 0.0220(4) Uani d 1 . .
    H H222 0.6612 1.1216 0.8040 0.026 Uiso calc 1 . .
    C C223 0.7853(2) 1.12438(19) 0.72527(18) 0.0242(5) Uani d 1 . .
    H H223 0.8119 1.1994 0.7184 0.029 Uiso calc 1 . .
    C C224 0.8346(2) 1.05887(19) 0.68452(17) 0.0236(5) Uani d 1 . .
    N N224 0.92519(18) 1.10743(18) 0.62720(16) 0.0287(4) Uani d 1 . .
    O O22 0.96751(17) 1.20609(16) 0.63188(15) 0.0366(4) Uani d 1 . .
    O O23 0.9549(2) 1.04823(19) 0.57759(18) 0.0479(6) Uani d 1 . .
    C C225 0.7994(2) 0.94926(19) 0.69411(17) 0.0235(5) Uani d 1 . .
    H H225 0.8348 0.9063 0.6653 0.028 Uiso calc 1 . .
    C C226 0.7115(2) 0.90354(18) 0.74671(17) 0.0224(4) Uani d 1 . .
    H H226 0.6874 0.8288 0.7551 0.027 Uiso calc 1 . .
    N N23 0.46808(16) 0.96207(14) 0.81808(14) 0.0192(4) Uani d 1 . .
    C C24 0.38696(19) 0.90515(17) 0.87159(16) 0.0198(4) Uani d 1 . .
    C C241 0.27705(19) 0.92635(17) 0.87218(17) 0.0203(4) Uani d 1 . .
    C C242 0.2189(2) 0.95697(18) 0.78775(17) 0.0225(4) Uani d 1 . .
    H H242 0.2500 0.9640 0.7294 0.027 Uiso calc 1 . .
    C C243 0.1155(2) 0.97731(18) 0.7888(2) 0.0265(5) Uani d 1 . .
    H H243 0.0764 0.9980 0.7309 0.032 Uiso calc 1 . .
    C C244 0.0689(2) 0.96790(19) 0.8728(2) 0.0299(5) Uani d 1 . .
    H H244 -0.0018 0.9819 0.8728 0.036 Uiso calc 1 . .
    C C245 0.1262(2) 0.9377(2) 0.9576(2) 0.0298(5) Uani d 1 . .
    H H245 0.0946 0.9310 1.0157 0.036 Uiso calc 1 . .
    C C246 0.2299(2) 0.91744(19) 0.95732(18) 0.0258(5) Uani d 1 . .
    H H246 0.2690 0.8974 1.0155 0.031 Uiso calc 1 . .
    C C25 0.42676(19) 0.83105(17) 0.92131(16) 0.0188(4) Uani d 1 . .
    C C251 0.3663(2) 0.74902(17) 0.98272(16) 0.0197(4) Uani d 1 . .
    C C252 0.2548(2) 0.67459(19) 0.94172(18) 0.0255(5) Uani d 1 . .
    H H252 0.2227 0.6737 0.8737 0.031 Uiso calc 1 . .
    C C253 0.1905(2) 0.6023(2) 0.9986(2) 0.0310(5) Uani d 1 . .
    H H253 0.1147 0.5522 0.9697 0.037 Uiso calc 1 . .
    C C254 0.2371(2) 0.6029(2) 1.0986(2) 0.0306(5) Uani d 1 . .
    H H254 0.1930 0.5537 1.1381 0.037 Uiso calc 1 . .
    C C255 0.3483(2) 0.6756(2) 1.13974(18) 0.0271(5) Uani d 1 . .
    H H255 0.3807 0.6755 1.2076 0.032 Uiso calc 1 . .
    C C256 0.4129(2) 0.74873(18) 1.08274(17) 0.0226(4) Uani d 1 . .
    H H256 0.4888 0.7986 1.1118 0.027 Uiso calc 1 . .
loop_
    _atom_site_aniso_label
    _atom_site_aniso_U_11
    _atom_site_aniso_U_22
    _atom_site_aniso_U_33
    _atom_site_aniso_U_12
    _atom_site_aniso_U_13
    _atom_site_aniso_U_23
    N11 0.0253(9) 0.0140(8) 0.0201(9) 0.0118(7) 0.0059(7) 0.0034(7)
    C111 0.0244(10) 0.0148(9) 0.0207(10) 0.0093(8) 0.0038(8) 0.0015(8)
    C112 0.0305(11) 0.0165(10) 0.0200(10) 0.0135(8) 0.0061(8) 0.0021(8)
    O112 0.0357(9) 0.0183(7) 0.0199(8) 0.0173(7) 0.0061(6) 0.0033(6)
    C113 0.0416(13) 0.0169(11) 0.0304(12) 0.0128(10) 0.0050(10) -0.0001(9)
    C12 0.0248(10) 0.0135(9) 0.0193(10) 0.0109(8) 0.0052(8) 0.0018(7)
    C121 0.0233(10) 0.0173(10) 0.0218(10) 0.0106(8) 0.0048(8) 0.0005(8)
    C122 0.0272(11) 0.0151(10) 0.0270(11) 0.0113(8) 0.0080(9) 0.0017(8)
    C123 0.0284(11) 0.0194(10) 0.0277(11) 0.0082(9) 0.0091(9) 0.0015(9)
    C124 0.0248(11) 0.0242(11) 0.0312(12) 0.0099(9) 0.0101(9) -0.0026(9)
    N124 0.0310(11) 0.0307(11) 0.0463(13) 0.0090(9) 0.0183(10) -0.0043(10)
    O12 0.0452(12) 0.0458(12) 0.0606(14) 0.0141(10) 0.0324(11) 0.0132(10)
    O13 0.0404(11) 0.0397(12) 0.0850(18) 0.0215(9) 0.0314(11) 0.0010(11)
    C125 0.0303(12) 0.0203(11) 0.0356(13) 0.0145(9) 0.0104(10) -0.0013(9)
    C126 0.0305(11) 0.0164(10) 0.0288(11) 0.0118(9) 0.0088(9) 0.0025(8)
    N13 0.0259(9) 0.0143(8) 0.0212(9) 0.0107(7) 0.0080(7) 0.0025(7)
    C14 0.0257(10) 0.0165(10) 0.0198(10) 0.0123(8) 0.0060(8) 0.0031(8)
    C141 0.0259(10) 0.0155(10) 0.0277(11) 0.0123(8) 0.0087(9) 0.0036(8)
    C142 0.0323(12) 0.0196(11) 0.0281(12) 0.0108(9) 0.0089(9) -0.0009(9)
    C143 0.0321(12) 0.0222(11) 0.0398(14) 0.0090(10) 0.0080(11) -0.0041(10)
    C144 0.0280(12) 0.0204(11) 0.0485(15) 0.0096(9) 0.0172(11) 0.0038(10)
    C145 0.0340(12) 0.0254(12) 0.0382(13) 0.0150(10) 0.0187(11) 0.0098(10)
    C146 0.0308(11) 0.0220(11) 0.0270(11) 0.0129(9) 0.0098(9) 0.0046(9)
    C15 0.0249(10) 0.0163(10) 0.0203(10) 0.0119(8) 0.0051(8) 0.0043(8)
    C151 0.0283(11) 0.0144(9) 0.0234(10) 0.0133(8) 0.0088(9) 0.0048(8)
    C152 0.0275(11) 0.0167(10) 0.0229(11) 0.0110(8) 0.0059(9) 0.0028(8)
    C153 0.0375(12) 0.0181(10) 0.0243(11) 0.0133(9) 0.0087(9) -0.0004(8)
    C154 0.0421(14) 0.0264(12) 0.0300(12) 0.0218(10) 0.0156(10) 0.0025(9)
    C155 0.0335(12) 0.0344(13) 0.0355(13) 0.0240(11) 0.0101(10) 0.0058(10)
    C156 0.0314(12) 0.0273(11) 0.0237(11) 0.0186(9) 0.0049(9) 0.0040(9)
    N21 0.0241(9) 0.0145(8) 0.0189(8) 0.0117(7) 0.0048(7) 0.0007(7)
    C211 0.0283(11) 0.0187(10) 0.0216(10) 0.0163(9) 0.0027(8) 0.0011(8)
    C212 0.0310(11) 0.0184(10) 0.0215(10) 0.0146(9) 0.0067(9) 0.0025(8)
    O212 0.0402(9) 0.0160(7) 0.0231(8) 0.0148(7) 0.0092(7) 0.0009(6)
    C213 0.0511(15) 0.0275(12) 0.0315(13) 0.0284(12) 0.0065(11) 0.0046(10)
    C22 0.0260(10) 0.0125(9) 0.0204(10) 0.0108(8) 0.0049(8) -0.0001(7)
    C221 0.0218(10) 0.0197(10) 0.0199(10) 0.0122(8) 0.0032(8) 0.0010(8)
    C222 0.0260(11) 0.0201(10) 0.0241(11) 0.0132(8) 0.0055(8) 0.0019(8)
    C223 0.0265(11) 0.0207(10) 0.0280(11) 0.0115(9) 0.0054(9) 0.0055(9)
    C224 0.0228(10) 0.0279(12) 0.0240(11) 0.0137(9) 0.0048(8) 0.0060(9)
    N224 0.0281(10) 0.0347(11) 0.0289(10) 0.0159(9) 0.0093(8) 0.0099(9)
    O22 0.0342(9) 0.0351(10) 0.0410(11) 0.0093(8) 0.0134(8) 0.0129(8)
    O23 0.0586(13) 0.0499(13) 0.0568(14) 0.0314(11) 0.0390(11) 0.0159(11)
    C225 0.0264(11) 0.0251(11) 0.0249(11) 0.0160(9) 0.0064(9) 0.0028(9)
    C226 0.0278(11) 0.0190(10) 0.0250(11) 0.0141(9) 0.0055(9) 0.0022(8)
    N23 0.0245(9) 0.0161(8) 0.0221(9) 0.0129(7) 0.0061(7) 0.0017(7)
    C24 0.0257(10) 0.0181(10) 0.0197(10) 0.0125(8) 0.0055(8) 0.0001(8)
    C241 0.0248(10) 0.0141(9) 0.0260(11) 0.0112(8) 0.0070(8) -0.0004(8)
    C242 0.0240(10) 0.0191(10) 0.0275(11) 0.0107(8) 0.0065(9) 0.0033(8)
    C243 0.0244(11) 0.0196(10) 0.0388(13) 0.0126(9) 0.0046(9) 0.0032(9)
    C244 0.0261(11) 0.0218(11) 0.0464(15) 0.0127(9) 0.0110(10) -0.0016(10)
    C245 0.0348(13) 0.0279(12) 0.0353(13) 0.0172(10) 0.0164(10) -0.0003(10)
    C246 0.0339(12) 0.0241(11) 0.0266(11) 0.0175(9) 0.0098(9) 0.0015(9)
    C25 0.0253(10) 0.0162(9) 0.0188(10) 0.0123(8) 0.0041(8) -0.0021(8)
    C251 0.0286(11) 0.0165(10) 0.0204(10) 0.0144(8) 0.0082(8) 0.0019(8)
    C252 0.0301(11) 0.0233(11) 0.0257(11) 0.0128(9) 0.0057(9) 0.0001(9)
    C253 0.0321(12) 0.0240(12) 0.0392(14) 0.0112(10) 0.0104(10) 0.0030(10)
    C254 0.0412(13) 0.0238(11) 0.0394(14) 0.0201(10) 0.0211(11) 0.0133(10)
    C255 0.0420(13) 0.0282(12) 0.0244(11) 0.0255(10) 0.0136(10) 0.0095(9)
    C256 0.0319(11) 0.0205(10) 0.0225(11) 0.0176(9) 0.0066(9) 0.0018(8)
_geom_special_details
;
 All esds (except the esd in the dihedral angle between two l.s. planes)
 are estimated using the full covariance matrix.  The cell esds are taken
 into account individually in the estimation of esds in distances, angles
 and torsion angles; correlations between esds in cell parameters are only
 used when they are defined by crystal symmetry.  An approximate (isotropic)
 treatment of cell esds is used for estimating esds involving l.s. planes.
;
loop_
    _geom_bond_atom_site_label_1
    _geom_bond_atom_site_label_2
    _geom_bond_site_symmetry_2
    _geom_bond_distance
    _geom_bond_publ_flag
    N11 C12 . 1.370(3) ?
    N11 C15 . 1.390(3) ?
    N11 C111 . 1.467(3) ?
    C111 C112 . 1.527(3) ?
    C111 H11A . 0.9900 ?
    C111 H11B . 0.9900 ?
    C112 O112 . 1.417(3) ?
    C112 C113 . 1.521(3) ?
    C112 H112 . 1.0000 ?
    O112 H11O . 0.88(4) ?
    C113 H11C . 0.9800 ?
    C113 H11D . 0.9800 ?
    C113 H11E . 0.9800 ?
    C12 N13 . 1.327(3) ?
    C12 C121 . 1.472(3) ?
    C121 C122 . 1.399(3) ?
    C121 C126 . 1.401(3) ?
    C122 C123 . 1.389(3) ?
    C122 H122 . 0.9500 ?
    C123 C124 . 1.382(3) ?
    C123 H123 . 0.9500 ?
    C124 C125 . 1.388(3) ?
    C124 N124 . 1.465(3) ?
    N124 O12 . 1.222(3) ?
    N124 O13 . 1.228(3) ?
    C125 C126 . 1.381(3) ?
    C125 H125 . 0.9500 ?
    C126 H126 . 0.9500 ?
    N13 C14 . 1.374(3) ?
    C14 C15 . 1.379(3) ?
    C14 C141 . 1.479(3) ?
    C141 C142 . 1.391(3) ?
    C141 C146 . 1.391(3) ?
    C142 C143 . 1.392(3) ?
    C142 H142 . 0.9500 ?
    C143 C144 . 1.394(4) ?
    C143 H143 . 0.9500 ?
    C144 C145 . 1.387(4) ?
    C144 H144 . 0.9500 ?
    C145 C146 . 1.389(3) ?
    C145 H145 . 0.9500 ?
    C146 H146 . 0.9500 ?
    C15 C151 . 1.479(3) ?
    C151 C152 . 1.393(3) ?
    C151 C156 . 1.394(3) ?
    C152 C153 . 1.394(3) ?
    C152 H152 . 0.9500 ?
    C153 C154 . 1.383(4) ?
    C153 H153 . 0.9500 ?
    C154 C155 . 1.384(4) ?
    C154 H154 . 0.9500 ?
    C155 C156 . 1.395(3) ?
    C155 H155 . 0.9500 ?
    C156 H156 . 0.9500 ?
    N21 C22 . 1.372(3) ?
    N21 C25 . 1.385(3) ?
    N21 C211 . 1.471(3) ?
    C211 C212 . 1.529(3) ?
    C211 H21A . 0.9900 ?
    C211 H21B . 0.9900 ?
    C212 O212 . 1.414(3) ?
    C212 C213 . 1.521(3) ?
    C212 H212 . 1.0000 ?
    O212 H21O . 0.89(4) ?
    C213 H21C . 0.9800 ?
    C213 H21D . 0.9800 ?
    C213 H21E . 0.9800 ?
    C22 N23 . 1.327(3) ?
    C22 C221 . 1.470(3) ?
    C221 C226 . 1.400(3) ?
    C221 C222 . 1.408(3) ?
    C222 C223 . 1.382(3) ?
    C222 H222 . 0.9500 ?
    C223 C224 . 1.384(3) ?
    C223 H223 . 0.9500 ?
    C224 C225 . 1.387(3) ?
    C224 N224 . 1.465(3) ?
    N224 O23 . 1.224(3) ?
    N224 O22 . 1.230(3) ?
    C225 C226 . 1.390(3) ?
    C225 H225 . 0.9500 ?
    C226 H226 . 0.9500 ?
    N23 C24 . 1.377(3) ?
    C24 C25 . 1.381(3) ?
    C24 C241 . 1.474(3) ?
    C241 C242 . 1.395(3) ?
    C241 C246 . 1.398(3) ?
    C242 C243 . 1.391(3) ?
    C242 H242 . 0.9500 ?
    C243 C244 . 1.380(4) ?
    C243 H243 . 0.9500 ?
    C244 C245 . 1.391(4) ?
    C244 H244 . 0.9500 ?
    C245 C246 . 1.392(3) ?
    C245 H245 . 0.9500 ?
    C246 H246 . 0.9500 ?
    C25 C251 . 1.475(3) ?
    C251 C252 . 1.397(3) ?
    C251 C256 . 1.398(3) ?
    C252 C253 . 1.381(4) ?
    C252 H252 . 0.9500 ?
    C253 C254 . 1.395(4) ?
    C253 H253 . 0.9500 ?
    C254 C255 . 1.386(4) ?
    C254 H254 . 0.9500 ?
    C255 C256 . 1.390(3) ?
    C255 H255 . 0.9500 ?
    C256 H256 . 0.9500 ?
loop_
    _geom_angle_atom_site_label_1
    _geom_angle_atom_site_label_2
    _geom_angle_atom_site_label_3
    _geom_angle_site_symmetry_1
    _geom_angle_site_symmetry_3
    _geom_angle
    _geom_angle_publ_flag
    C12 N11 C15 . . 107.00(18) ?
    C12 N11 C111 . . 128.14(18) ?
    C15 N11 C111 . . 124.83(18) ?
    N11 C111 C112 . . 112.57(17) ?
    N11 C111 H11A . . 109.1 ?
    C112 C111 H11A . . 109.1 ?
    N11 C111 H11B . . 109.1 ?
    C112 C111 H11B . . 109.1 ?
    H11A C111 H11B . . 107.8 ?
    O112 C112 C113 . . 112.54(18) ?
    O112 C112 C111 . . 106.18(17) ?
    C113 C112 C111 . . 110.42(18) ?
    O112 C112 H112 . . 109.2 ?
    C113 C112 H112 . . 109.2 ?
    C111 C112 H112 . . 109.2 ?
    C112 O112 H11O . . 111(2) ?
    C112 C113 H11C . . 109.5 ?
    C112 C113 H11D . . 109.5 ?
    H11C C113 H11D . . 109.5 ?
    C112 C113 H11E . . 109.5 ?
    H11C C113 H11E . . 109.5 ?
    H11D C113 H11E . . 109.5 ?
    N13 C12 N11 . . 110.95(19) ?
    N13 C12 C121 . . 121.03(19) ?
    N11 C12 C121 . . 127.94(19) ?
    C122 C121 C126 . . 119.1(2) ?
    C122 C121 C12 . . 123.53(19) ?
    C126 C121 C12 . . 117.30(19) ?
    C123 C122 C121 . . 120.2(2) ?
    C123 C122 H122 . . 119.9 ?
    C121 C122 H122 . . 119.9 ?
    C124 C123 C122 . . 118.9(2) ?
    C124 C123 H123 . . 120.6 ?
    C122 C123 H123 . . 120.6 ?
    C123 C124 C125 . . 122.4(2) ?
    C123 C124 N124 . . 118.6(2) ?
    C125 C124 N124 . . 119.0(2) ?
    O12 N124 O13 . . 123.5(2) ?
    O12 N124 C124 . . 118.4(2) ?
    O13 N124 C124 . . 118.1(2) ?
    C126 C125 C124 . . 118.1(2) ?
    C126 C125 H125 . . 120.9 ?
    C124 C125 H125 . . 120.9 ?
    C125 C126 C121 . . 121.2(2) ?
    C125 C126 H126 . . 119.4 ?
    C121 C126 H126 . . 119.4 ?
    C12 N13 C14 . . 106.47(18) ?
    N13 C14 C15 . . 109.86(19) ?
    N13 C14 C141 . . 122.40(19) ?
    C15 C14 C141 . . 127.7(2) ?
    C142 C141 C146 . . 119.1(2) ?
    C142 C141 C14 . . 121.0(2) ?
    C146 C141 C14 . . 119.9(2) ?
    C141 C142 C143 . . 120.2(2) ?
    C141 C142 H142 . . 119.9 ?
    C143 C142 H142 . . 119.9 ?
    C142 C143 C144 . . 120.2(2) ?
    C142 C143 H143 . . 119.9 ?
    C144 C143 H143 . . 119.9 ?
    C145 C144 C143 . . 119.7(2) ?
    C145 C144 H144 . . 120.1 ?
    C143 C144 H144 . . 120.1 ?
    C144 C145 C146 . . 119.8(2) ?
    C144 C145 H145 . . 120.1 ?
    C146 C145 H145 . . 120.1 ?
    C145 C146 C141 . . 121.0(2) ?
    C145 C146 H146 . . 119.5 ?
    C141 C146 H146 . . 119.5 ?
    C14 C15 N11 . . 105.72(19) ?
    C14 C15 C151 . . 128.9(2) ?
    N11 C15 C151 . . 125.36(19) ?
    C152 C151 C156 . . 118.9(2) ?
    C152 C151 C15 . . 121.9(2) ?
    C156 C151 C15 . . 119.0(2) ?
    C151 C152 C153 . . 120.2(2) ?
    C151 C152 H152 . . 119.9 ?
    C153 C152 H152 . . 119.9 ?
    C154 C153 C152 . . 120.5(2) ?
    C154 C153 H153 . . 119.8 ?
    C152 C153 H153 . . 119.7 ?
    C153 C154 C155 . . 119.7(2) ?
    C153 C154 H154 . . 120.2 ?
    C155 C154 H154 . . 120.2 ?
    C154 C155 C156 . . 120.1(2) ?
    C154 C155 H155 . . 119.9 ?
    C156 C155 H155 . . 119.9 ?
    C151 C156 C155 . . 120.6(2) ?
    C151 C156 H156 . . 119.7 ?
    C155 C156 H156 . . 119.7 ?
    C22 N21 C25 . . 107.17(17) ?
    C22 N21 C211 . . 128.44(18) ?
    C25 N21 C211 . . 124.28(18) ?
    N21 C211 C212 . . 112.49(18) ?
    N21 C211 H21A . . 109.1 ?
    C212 C211 H21A . . 109.1 ?
    N21 C211 H21B . . 109.1 ?
    C212 C211 H21B . . 109.1 ?
    H21A C211 H21B . . 107.8 ?
    O212 C212 C213 . . 113.03(19) ?
    O212 C212 C211 . . 106.32(17) ?
    C213 C212 C211 . . 110.40(19) ?
    O212 C212 H212 . . 109.0 ?
    C213 C212 H212 . . 109.0 ?
    C211 C212 H212 . . 109.0 ?
    C212 O212 H21O . . 112(2) ?
    C212 C213 H21C . . 109.5 ?
    C212 C213 H21D . . 109.5 ?
    H21C C213 H21D . . 109.5 ?
    C212 C213 H21E . . 109.5 ?
    H21C C213 H21E . . 109.5 ?
    H21D C213 H21E . . 109.5 ?
    N23 C22 N21 . . 110.80(19) ?
    N23 C22 C221 . . 120.87(19) ?
    N21 C22 C221 . . 128.32(18) ?
    C226 C221 C222 . . 119.1(2) ?
    C226 C221 C22 . . 124.2(2) ?
    C222 C221 C22 . . 116.45(19) ?
    C223 C222 C221 . . 120.9(2) ?
    C223 C222 H222 . . 119.5 ?
    C221 C222 H222 . . 119.5 ?
    C222 C223 C224 . . 118.4(2) ?
    C222 C223 H223 . . 120.8 ?
    C224 C223 H223 . . 120.8 ?
    C223 C224 C225 . . 122.5(2) ?
    C223 C224 N224 . . 118.3(2) ?
    C225 C224 N224 . . 119.2(2) ?
    O23 N224 O22 . . 123.5(2) ?
    O23 N224 C224 . . 118.6(2) ?
    O22 N224 C224 . . 117.8(2) ?
    C224 C225 C226 . . 118.7(2) ?
    C224 C225 H225 . . 120.6 ?
    C226 C225 H225 . . 120.6 ?
    C225 C226 C221 . . 120.3(2) ?
    C225 C226 H226 . . 119.8 ?
    C221 C226 H226 . . 119.8 ?
    C22 N23 C24 . . 106.57(18) ?
    N23 C24 C25 . . 109.58(19) ?
    N23 C24 C241 . . 122.00(19) ?
    C25 C24 C241 . . 128.4(2) ?
    C242 C241 C246 . . 118.8(2) ?
    C242 C241 C24 . . 120.4(2) ?
    C246 C241 C24 . . 120.8(2) ?
    C243 C242 C241 . . 120.2(2) ?
    C243 C242 H242 . . 119.9 ?
    C241 C242 H242 . . 119.9 ?
    C244 C243 C242 . . 120.9(2) ?
    C244 C243 H243 . . 119.6 ?
    C242 C243 H243 . . 119.6 ?
    C243 C244 C245 . . 119.5(2) ?
    C243 C244 H244 . . 120.3 ?
    C245 C244 H244 . . 120.3 ?
    C244 C245 C246 . . 120.1(2) ?
    C244 C245 H245 . . 120.0 ?
    C246 C245 H245 . . 120.0 ?
    C245 C246 C241 . . 120.6(2) ?
    C245 C246 H246 . . 119.7 ?
    C241 C246 H246 . . 119.7 ?
    C24 C25 N21 . . 105.88(19) ?
    C24 C25 C251 . . 128.6(2) ?
    N21 C25 C251 . . 125.49(18) ?
    C252 C251 C256 . . 118.8(2) ?
    C252 C251 C25 . . 118.9(2) ?
    C256 C251 C25 . . 122.0(2) ?
    C253 C252 C251 . . 121.0(2) ?
    C253 C252 H252 . . 119.5 ?
    C251 C252 H252 . . 119.5 ?
    C252 C253 C254 . . 119.9(2) ?
    C252 C253 H253 . . 120.1 ?
    C254 C253 H253 . . 120.1 ?
    C255 C254 C253 . . 119.6(2) ?
    C255 C254 H254 . . 120.2 ?
    C253 C254 H254 . . 120.2 ?
    C254 C255 C256 . . 120.6(2) ?
    C254 C255 H255 . . 119.7 ?
    C256 C255 H255 . . 119.7 ?
    C255 C256 C251 . . 120.1(2) ?
    C255 C256 H256 . . 120.0 ?
    C251 C256 H256 . . 120.0 ?
loop_
    _geom_torsion_atom_site_label_1
    _geom_torsion_atom_site_label_2
    _geom_torsion_atom_site_label_3
    _geom_torsion_atom_site_label_4
    _geom_torsion_site_symmetry_1
    _geom_torsion_site_symmetry_2
    _geom_torsion_site_symmetry_3
    _geom_torsion_site_symmetry_4
    _geom_torsion
    _geom_torsion_publ_flag
    C12 N11 C111 C112 . . . . -107.9(2) ?
    C15 N11 C111 C112 . . . . 74.2(2) ?
    N11 C111 C112 O112 . . . . 64.7(2) ?
    N11 C111 C112 C113 . . . . -173.05(19) ?
    C15 N11 C12 N13 . . . . 0.4(2) ?
    C111 N11 C12 N13 . . . . -177.80(18) ?
    C15 N11 C12 C121 . . . . 177.1(2) ?
    C111 N11 C12 C121 . . . . -1.1(3) ?
    N13 C12 C121 C122 . . . . -138.1(2) ?
    N11 C12 C121 C122 . . . . 45.5(3) ?
    N13 C12 C121 C126 . . . . 39.2(3) ?
    N11 C12 C121 C126 . . . . -137.1(2) ?
    C126 C121 C122 C123 . . . . 1.0(3) ?
    C12 C121 C122 C123 . . . . 178.3(2) ?
    C121 C122 C123 C124 . . . . 1.2(4) ?
    C122 C123 C124 C125 . . . . -1.7(4) ?
    C122 C123 C124 N124 . . . . 177.6(2) ?
    C123 C124 N124 O12 . . . . 11.7(4) ?
    C125 C124 N124 O12 . . . . -169.0(3) ?
    C123 C124 N124 O13 . . . . -166.8(3) ?
    C125 C124 N124 O13 . . . . 12.5(4) ?
    C123 C124 C125 C126 . . . . -0.2(4) ?
    N124 C124 C125 C126 . . . . -179.5(2) ?
    C124 C125 C126 C121 . . . . 2.4(4) ?
    C122 C121 C126 C125 . . . . -2.9(4) ?
    C12 C121 C126 C125 . . . . 179.6(2) ?
    N11 C12 N13 C14 . . . . -0.3(2) ?
    C121 C12 N13 C14 . . . . -177.24(19) ?
    C12 N13 C14 C15 . . . . 0.0(2) ?
    C12 N13 C14 C141 . . . . 177.4(2) ?
    N13 C14 C141 C142 . . . . 46.6(3) ?
    C15 C14 C141 C142 . . . . -136.5(2) ?
    N13 C14 C141 C146 . . . . -133.2(2) ?
    C15 C14 C141 C146 . . . . 43.6(3) ?
    C146 C141 C142 C143 . . . . -0.9(3) ?
    C14 C141 C142 C143 . . . . 179.3(2) ?
    C141 C142 C143 C144 . . . . 0.7(4) ?
    C142 C143 C144 C145 . . . . 0.1(4) ?
    C143 C144 C145 C146 . . . . -0.7(4) ?
    C144 C145 C146 C141 . . . . 0.5(4) ?
    C142 C141 C146 C145 . . . . 0.3(3) ?
    C14 C141 C146 C145 . . . . -179.9(2) ?
    N13 C14 C15 N11 . . . . 0.2(2) ?
    C141 C14 C15 N11 . . . . -177.0(2) ?
    N13 C14 C15 C151 . . . . -179.5(2) ?
    C141 C14 C15 C151 . . . . 3.4(4) ?
    C12 N11 C15 C14 . . . . -0.4(2) ?
    C111 N11 C15 C14 . . . . 177.92(18) ?
    C12 N11 C15 C151 . . . . 179.31(19) ?
    C111 N11 C15 C151 . . . . -2.4(3) ?
    C14 C15 C151 C152 . . . . -120.2(3) ?
    N11 C15 C151 C152 . . . . 60.2(3) ?
    C14 C15 C151 C156 . . . . 54.2(3) ?
    N11 C15 C151 C156 . . . . -125.4(2) ?
    C156 C151 C152 C153 . . . . 0.9(3) ?
    C15 C151 C152 C153 . . . . 175.3(2) ?
    C151 C152 C153 C154 . . . . -1.2(3) ?
    C152 C153 C154 C155 . . . . 0.7(4) ?
    C153 C154 C155 C156 . . . . 0.2(4) ?
    C152 C151 C156 C155 . . . . 0.0(3) ?
    C15 C151 C156 C155 . . . . -174.6(2) ?
    C154 C155 C156 C151 . . . . -0.5(4) ?
    C22 N21 C211 C212 . . . . -110.1(2) ?
    C25 N21 C211 C212 . . . . 74.3(3) ?
    N21 C211 C212 O212 . . . . 66.0(2) ?
    N21 C211 C212 C213 . . . . -171.0(2) ?
    C25 N21 C22 N23 . . . . 0.6(2) ?
    C211 N21 C22 N23 . . . . -175.67(19) ?
    C25 N21 C22 C221 . . . . -178.8(2) ?
    C211 N21 C22 C221 . . . . 4.9(3) ?
    N23 C22 C221 C226 . . . . -137.8(2) ?
    N21 C22 C221 C226 . . . . 41.5(3) ?
    N23 C22 C221 C222 . . . . 36.9(3) ?
    N21 C22 C221 C222 . . . . -143.8(2) ?
    C226 C221 C222 C223 . . . . 0.4(3) ?
    C22 C221 C222 C223 . . . . -174.5(2) ?
    C221 C222 C223 C224 . . . . 0.7(3) ?
    C222 C223 C224 C225 . . . . -0.9(4) ?
    C222 C223 C224 N224 . . . . 177.6(2) ?
    C223 C224 N224 O23 . . . . -168.0(2) ?
    C225 C224 N224 O23 . . . . 10.5(3) ?
    C223 C224 N224 O22 . . . . 12.1(3) ?
    C225 C224 N224 O22 . . . . -169.3(2) ?
    C223 C224 C225 C226 . . . . 0.0(4) ?
    N224 C224 C225 C226 . . . . -178.5(2) ?
    C224 C225 C226 C221 . . . . 1.2(3) ?
    C222 C221 C226 C225 . . . . -1.4(3) ?
    C22 C221 C226 C225 . . . . 173.1(2) ?
    N21 C22 N23 C24 . . . . -0.2(2) ?
    C221 C22 N23 C24 . . . . 179.24(19) ?
    C22 N23 C24 C25 . . . . -0.3(2) ?
    C22 N23 C24 C241 . . . . 179.2(2) ?
    N23 C24 C241 C242 . . . . 34.5(3) ?
    C25 C24 C241 C242 . . . . -146.2(2) ?
    N23 C24 C241 C246 . . . . -144.8(2) ?
    C25 C24 C241 C246 . . . . 34.5(3) ?
    C246 C241 C242 C243 . . . . -0.5(3) ?
    C24 C241 C242 C243 . . . . -179.7(2) ?
    C241 C242 C243 C244 . . . . 0.1(3) ?
    C242 C243 C244 C245 . . . . 0.0(4) ?
    C243 C244 C245 C246 . . . . 0.1(4) ?
    C244 C245 C246 C241 . . . . -0.4(4) ?
    C242 C241 C246 C245 . . . . 0.6(3) ?
    C24 C241 C246 C245 . . . . 179.9(2) ?
    N23 C24 C25 N21 . . . . 0.6(2) ?
    C241 C24 C25 N21 . . . . -178.8(2) ?
    N23 C24 C25 C251 . . . . -176.2(2) ?
    C241 C24 C25 C251 . . . . 4.4(4) ?
    C22 N21 C25 C24 . . . . -0.7(2) ?
    C211 N21 C25 C24 . . . . 175.74(19) ?
    C22 N21 C25 C251 . . . . 176.2(2) ?
    C211 N21 C25 C251 . . . . -7.3(3) ?
    C24 C25 C251 C252 . . . . 56.1(3) ?
    N21 C25 C251 C252 . . . . -120.1(2) ?
    C24 C25 C251 C256 . . . . -118.7(3) ?
    N21 C25 C251 C256 . . . . 65.1(3) ?
    C256 C251 C252 C253 . . . . 0.6(3) ?
    C25 C251 C252 C253 . . . . -174.4(2) ?
    C251 C252 C253 C254 . . . . -0.1(4) ?
    C252 C253 C254 C255 . . . . -0.6(4) ?
    C253 C254 C255 C256 . . . . 0.9(3) ?
    C254 C255 C256 C251 . . . . -0.4(3) ?
    C252 C251 C256 C255 . . . . -0.3(3) ?
    C25 C251 C256 C255 . . . . 174.50(19) ?
loop_
    _geom_hbond_atom_site_label_D
    _geom_hbond_atom_site_label_H
    _geom_hbond_atom_site_label_A
    _geom_hbond_site_symmetry_A
    _geom_hbond_distance_DH
    _geom_hbond_distance_HA
    _geom_hbond_distance_DA
    _geom_hbond_angle_DHA
    O212 H21O N13 . 0.89(4) 1.90(4) 2.773(2) 168(3)
    C253 H253 O13 . 0.95 2.69 3.491(4) 143
    O112 H11O N23 1_545 0.88(4) 1.94(4) 2.798(2) 165(3)
    C155 H155 O22 1_545 0.95 2.57 3.244(3) 128
    C152 H152 O212 2_666 0.95 2.66 3.263(3) 122
    C153 H153 N21 2_666 0.95 2.74 3.682(3) 170
    C243 H243 O23 1_455 0.95 2.59 3.542(4) 176
    C242 H242 O112 1_565 0.95 2.71 3.338(3) 124
    C256 H256 O112 2_667 0.95 2.57 3.208(3) 125
    C145 H145 O22 2_776 0.95 2.58 3.439(3) 151
    C153 H153 Cg5 2_666 0.95 2.61 3.469(2) 151
    C255 H255 Cg1 2_667 0.95 2.66 3.544(3) 154
_shelx_hkl_file
;
   0   0  -1 611.919 68.5891   2
   0   0  -1 661.087 67.8338  34
   0   0  -1 674.276 78.9186  35
   0   0  -2 101396. 1307.16  35
   0   0   2 85062.8 1555.72   3
   0   0  -2 95377.7 1157.27   2
   0   0  -2 99765.2 1116.27  34
   0   0   2 103861. 1541.98  33
   0   0   2 85028.7 1428.02  36
   0   0   3 1568.37 281.760   3
   0   0  -3 2286.55 216.627  34
   0   0   3 2626.10 328.364   5
   0   0   3 1746.31 279.930  33
   0   0  -3 1786.13 231.467  35
   0   0  -3 2115.14 215.938   2
   0   0   3 1761.94 265.537  36
   0   0  -3 1532.50 215.347  32
   0   0  -4 16202.1 674.566   2
   0   0   4 11017.2 826.230  33
   0   0  -4 12769.7 659.843  32
   0   0   4 11735.8 814.402  36
   0   0   4 11259.2 884.015   3
   0   0  -4 14563.9 721.428  35
   0   0   5 1323.22 385.588   3
   0   0  -5 1842.46 322.320  32
   0   0  -5 1544.17 276.929  35
   0   0   5 2358.68 435.476   5
   0   0   5 1394.08 346.553  33
   0   0  -5 1663.19 260.353   2
   0   0  -6 18986.8 1027.44  35
   0   0  -6 21748.6 971.224   2
   0   0  -6 19687.4 1081.55  32
   0   0  -6 20139.1 1024.69  37
   0   0   7 379.062 268.334   5
   0   0  -7 174.805 149.389  35
   0   0  -7 282.588 138.212   2
   0   0   7 545.856 267.780  33
   0   0  -7 218.497 145.509  32
   0   0  -7 383.201 161.569  37
   0   0   7 240.974 143.457   7
   0   0  -8 83.7793 72.0910   2
   0   0   8 201.357 123.871   7
   0   0  -8 485.417 213.485  37
   0   0  -8 259.505 176.510  32
   0   0   8 168.382 140.096   5
   0   0  -8 466.672 218.793  35
   0   0  -9 547.754 226.707  32
   0   0   9 828.723 382.053   5
   0   0  -9 511.197 240.711  35
   0   0   9 809.539 535.273   1
   0   0  -9 949.091 303.800  37
   0   0  10 12707.9 1574.66   5
   0   0  10 14143.4 2061.98   1
   0   0 -10 13026.7 1242.81  37
   0   0 -10 12338.1 1096.62  35
   0   0 -10 13670.5 1247.21  32
   0   0 -11 768.818 154.445  39
   0   0  11 1056.19 743.412   1
   0   0  11 979.747 205.669   9
   0   0  11 879.174 174.917  30
   0   0  11 743.603 472.048   5
   0   0 -11 1078.34 367.409  37
   0   0  11 945.821 215.791  28
   0   0  11 868.203 199.824  10
   0   0  11 777.837 270.809  13
   0   0 -11 754.006 297.057  32
   0   0  12 17733.1 1175.97  13
   0   0  12 24852.3 930.616  10
   0   0  12 23799.1 833.573  30
   0   0  12 24717.6 1086.17   9
   0   0  12 24513.7 1009.76  28
   0   0 -12 19091.9 744.358  39
   0   0  13 90.1045 101.741  28
   0   0 -13 187.997 80.8756  39
   0   0  13 394.829 165.399   9
   0   0  13 61.8840 246.807  13
   0   0  14 511.490 163.654  28
   0   0  14 404.558 194.707  11
   0   0  14 355.256 199.375  13
   0   0  14 358.427 156.453   9
   0   0 -14 483.777 104.895  39
   0   0  15-244.260 150.675  11
   0   0  15 79.3217 82.7109   9
   0   0  15 65.0991 245.785  13
   0   0  16 46.6070 214.523  13
   0   0 -16 73.6415 74.4776  22
   0   0  16-11.8097 66.6420   9
   0   0  16 66.4711 122.205  11
   0   0  17 151.589 73.9860  11
   0  -1  17 185.730 78.3620  11
   0  -1  16 40.8077 157.453  13
   0  -1  16 71.1434 99.4202  11
   0  -1  16-2.36584 64.5236   9
   0  -1  15 142.603 128.347  11
   0   1 -15 298.941 86.0875  39
   0  -1  15 268.067 127.168   9
   0  -1  15-70.2371 171.700  13
   0  -1  14 1455.34 243.957   9
   0  -1  14 653.503 228.281  13
   0   1 -14 1301.25 189.544  39
   0  -1  14 949.838 176.021  28
   0  -1  14 1067.47 161.904  30
   0  -1  13 365.938 125.271  30
   0  -1  13 433.525 150.937  28
   0  -1  13 656.073 184.974   9
   0  -1  13 228.448 197.221  13
   0   1 -13 446.800 119.242  39
   0  -1  12 1184.51 239.176  28
   0  -1  12 1294.78 231.557   9
   0   1 -12 1229.84 199.855  39
   0  -1  12 1061.25 314.410  13
   0  -1  12 1331.49 218.830  30
   0  -1  11 738.145 466.796   5
   0  -1  11 1523.71 380.407  13
   0  -1  11 2261.51 333.715   9
   0  -1  11 1799.82 314.087  28
   0   1 -11 1172.31 172.731  39
   0   1 -11 2141.81 645.673  38
   0   1 -11 1555.50 449.583  32
   0   1 -11 2027.40 590.375  37
   0  -1  11 1535.09 802.484   1
   0  -1  10 367.564 246.822   5
   0   1 -10 4.79597 141.177  37
   0   1 -10-50.7300 120.340  32
   0  -1  10 122.125 455.407   1
   0   1  -9 10222.0 958.804  37
   0   1  -9 6876.30 678.404  35
   0  -1   9 6955.61 958.637   5
   0  -1   9 10161.8 1610.03   1
   0   1  -9 8147.94 835.032  32
   0   1  -8 12294.7 959.974  32
   0   1  -8 9609.66 750.009  35
   0   1  -8 8133.82 717.094   2
   0  -1   8 9194.03 1024.94   5
   0  -1   8 14113.8 1778.04   1
   0  -1   8 5396.22 854.878  33
   0   1  -8 13385.4 1003.97  37
   0  -1   7 10617.5 772.996   7
   0   1  -7 10948.1 758.079  35
   0  -1   7 12010.4 1026.02   5
   0   1  -7 14126.4 922.121  37
   0   1  -7 12872.5 881.083  32
   0   1  -7 11685.8 813.103   2
   0  -1   7 10345.4 1073.56  33
   0   1  -6 728.379 181.721  35
   0   1  -6 675.599 170.644  32
   0   1  -6 875.186 194.584  37
   0  -1   6 433.631 211.484   3
   0   1  -6 695.463 188.815   2
   0  -1   6 1004.99 239.408   5
   0  -1   6 892.364 305.864  33
   0   1  -5 33475.6 1171.10   2
   0  -1   5 26756.0 1494.60   3
   0   1  -5 37333.4 1164.29  37
   0  -1   5 40543.0 1526.92   5
   0   1  -5 34447.5 1065.81  35
   0   1  -5 34216.2 1147.00  32
   0  -1   5 33088.6 1533.10  33
   0   1  -4 33976.4 1072.58   2
   0   1  -4 33197.9 991.726  32
   0  -1   4 34681.2 1357.98  33
   0   1  -4 34532.1 928.788  35
   0   1  -4 34897.5 1004.45  37
   0  -1   3 355.914 157.682  33
   0  -1   3 270.992 140.417   3
   0   1  -3 316.405 115.291   2
   0   1  -3 260.963 113.951  32
   0   1  -3 357.119 104.535  35
   0   1  -3 456.744 128.109  37
   0   1  -2 248.786 158.602  35
   0  -1   2 79.7137 86.7101  33
   0   1  -2 348.790 154.847  37
   0  -1   2 177.189 147.258   3
   0   1  -2 100.753 68.5835   2
   0   1  -2 185.482 147.879  32
   0  -1   1 358.215 83.1383   3
   0   1  -1 447.970 65.3172  38
   0   1  -1 342.833 67.7636   2
   0  -1   1 372.276 84.7742  33
   0   1  -1 412.183 48.9189   7
   0   1  -1 361.629 60.0911  32
   0   1  -1 302.144 73.2616  37
   0   1  -1 343.221 49.2348  35
   0  -1   0 18539.6 461.467   1
   0  -1   0 15533.5 368.318  33
   0   1   1 91064.5 865.857  36
   0  -1  -1 95966.5 1245.31  34
   0   1   1 90173.6 836.029   3
   0   1   1 94528.4 1343.82   5
   0   1   2 83269.2 1448.52   4
   0  -1  -2 74134.2 1258.32  35
   0   1   2 86908.3 1271.57  36
   0   1   2 81240.1 1380.16   3
   0   1   2 93274.3 1730.20   5
   0  -1  -2 76779.8 1463.84  34
   0  -1  -3 158757. 1834.43   2
   0   1   3 131936. 2019.40  36
   0   1   3 188299. 2925.16   5
   0   1   3 120391. 2216.92   3
   0  -1  -3 139650. 2371.17  34
   0  -1  -4 93264.7 1601.18   2
   0  -1  -4 89431.2 1900.61  34
   0  -1  -4 95450.7 2011.51  35
   0   1   5 1176.39 310.575   3
   0  -1  -5 983.294 182.698  34
   0   1   5 1403.10 283.561   7
   0   1   5 1849.78 424.632   5
   0  -1  -5 1356.18 211.964   2
   0   1   5 1084.08 292.713  36
   0   1   6 39468.7 1662.17   7
   0   1   6 41669.9 2014.22   5
   0  -1  -6 35373.8 1175.13   2
   0  -1  -6 40210.3 1492.31  32
   0  -1  -6 36234.4 1459.51  35
   0   1   7 1500.05 330.371   7
   0  -1  -7 1576.22 257.219   2
   0  -1  -7 1814.59 328.209  32
   0  -1  -7 1410.91 373.426  35
   0   1   7 1814.59 419.400   5
   0   1   8-26.5736 127.910   7
   0  -1  -8-110.455 231.045  35
   0   1   8 240.664 250.495   5
   0   1   8-258.293 343.282   1
   0  -1  -8-172.663 221.301  32
   0  -1  -8-175.715 210.158  37
   0  -1  -9-93.1778 201.479  37
   0   1   9 109.125 212.402   5
   0  -1  -9-175.831 238.308  35
   0   1   9-38.7590 279.766   1
   0  -1  -9-140.338 190.581  32
   0   1   9 57.5019 134.089   7
   0  -1 -10 314.499 186.054  32
   0  -1 -10 678.342 257.866  37
   0   1  10 853.860 558.732   1
   0   1  10 603.070 166.209   9
   0   1  10 671.609 518.912   5
   0  -1 -10 618.218 199.725  35
   0   1  10 310.312 156.964  13
   0   1  11 6944.91 526.920  28
   0   1  11 6859.59 464.196  10
   0  -1 -11 7153.73 960.073  37
   0   1  11 5531.69 1137.11   5
   0   1  11 6054.18 644.554  13
   0   1  11 6813.96 491.153   9
   0  -1 -11 6621.66 925.665  32
   0   1  12 1645.25 439.376  13
   0   1  12 1686.87 290.371  10
   0   1  12 2152.66 346.079   9
   0   1  12 2267.28 338.546  28
   0   1  13 216.652 281.821   9
   0   1  13-80.4280 122.871  10
   0   1  13-331.814 127.488  28
   0   1  13-380.445 395.544  13
   0   1  13 140.354 319.754  11
   0   1  14 814.288 316.673  13
   0   1  14 982.823 208.508   9
   0   1  14 1006.90 210.371  28
   0   1  14 930.268 250.003  11
   0   1  15-54.5581 133.992  11
   0   1  15-105.334 92.9481   9
   0   1  15 104.062 111.394  28
   0   1  16 1082.37 199.955  11
   0   1  16 826.359 303.842  13
   0  -1 -16 1080.43 122.099  22
   0   2 -17 310.066 60.5766  22
   0  -2  17 140.757 74.2919  11
   0  -2  16 989.807 205.660  11
   0  -2  16 938.206 149.547   9
   0   2 -16 986.525 126.739  39
   0   2 -15 1554.98 186.257  39
   0  -2  15 1766.61 242.733   9
   0  -2  15 1444.62 160.959  30
   0  -2  14 1637.78 365.401  13
   0  -2  14 1650.88 279.530   9
   0   2 -14 1602.44 215.519  39
   0  -2  14 1502.15 187.914  30
   0  -2  13 4186.06 349.796  30
   0  -2  13 3722.12 384.600  28
   0  -2  13 3175.93 475.852  13
   0  -2  13 3554.27 367.091   9
   0   2 -13 3859.95 338.438  39
   0   2 -12 3649.62 340.206  39
   0  -2  12 3959.93 389.836  28
   0  -2  12 3225.69 477.691  13
   0  -2  12 3168.36 307.621   9
   0  -2  11 19321.1 866.647  28
   0   2 -11 18006.1 747.456  39
   0  -2  11 17826.3 1063.36  13
   0  -2  11 17543.2 869.737  18
   0   2 -11 9506.32 1380.68  37
   0  -2  11 25874.2 2972.93   1
   0  -2  11 14024.5 1497.51   5
   0  -2  11 17363.5 922.748  25
   0  -2  11 17692.5 873.852  26
   0  -2  11 22836.5 881.625   9
   0   2 -11 19923.6 1502.25  32
   0  -2  10 667.310 329.210   5
   0   2 -10 872.920 283.987  32
   0  -2  10 727.695 178.870  18
   0  -2  10 936.882 605.112   1
   0   2 -10 1040.93 359.916  38
   0   2 -10 844.602 360.298  37
   0  -2  10 732.611 185.023  25
   0   2  -9 4903.43 622.037   2
   0   2  -9 5817.36 726.293  32
   0  -2   9 3826.61 842.015  33
   0   2  -9 5319.50 546.615  35
   0   2  -9 6403.56 828.475  38
   0  -2   9 7296.46 1492.38   1
   0   2  -9 7060.68 877.353  37
   0  -2   9 5187.16 820.930   5
   0   2  -8 7479.14 728.022   2
   0  -2   8 6193.02 985.188  33
   0   2  -8 8556.38 779.555  32
   0  -2   8 12335.0 1711.44   1
   0  -2   8 7065.96 848.893   5
   0   2  -8 7274.66 595.973  35
   0   2  -8 12621.2 1060.38  37
   0   2  -7 12329.5 848.848  32
   0   2  -7 11326.4 855.659   2
   0  -2   7 11128.1 1135.46  33
   0   2  -7 11497.7 696.483  35
   0  -2   7 13062.4 1027.94   5
   0  -2   6 721.118 322.232   5
   0   2  -6 1084.85 336.059  37
   0  -2   6 792.652 455.717  33
   0  -2   6 333.059 281.109   3
   0   2  -6 837.115 283.021  32
   0   2  -6 411.344 146.212  35
   0   2  -6 429.771 175.911   2
   0  -2   5 6519.39 754.613   3
   0  -2   5 8464.46 831.514  33
   0   2  -5 8349.74 584.564  32
   0   2  -5 7812.94 608.913   2
   0   2  -5 7827.02 466.870  35
   0   2  -4 7975.78 554.011   2
   0  -2   4 6256.61 662.704   3
   0   2  -4 9178.44 616.464  37
   0   2  -4 7516.58 395.426  35
   0   2  -4 8261.32 510.446  38
   0   2  -4 7335.03 471.386  32
   0  -2   4 8051.05 695.856  33
   0   2  -3 316.275 158.736  32
   0   2  -3 350.219 162.484  38
   0  -2   3 312.653 187.187  33
   0  -2   3 238.699 181.267   3
   0   2  -3 86.4670 88.2748   2
   0   2  -3 118.328 116.282  37
   0   2  -3 192.711 84.0060  35
   0   2  -3 188.833 53.4196   6
   0   2  -2 42093.9 566.923   6
   0   2  -2 50890.9 969.302  32
   0   2  -2 49862.5 1124.84   2
   0  -2   2 38704.6 1227.78   3
   0  -2   2 50383.7 1341.50  33
   0   2  -1 46186.5 1068.84  37
   0   2  -1 44417.1 944.605   2
   0  -2   1 41952.0 1048.33  33
   0  -2   1 40007.7 1008.43   3
   0   2  -1 37989.8 697.386   7
   0   2  -1 43103.6 828.844  32
   0   2  -1 41249.9 759.469   6
   0   2   0 18974.4 529.662   4
   0  -2   0 20038.4 690.971   1
   0   2   0 17294.5 693.667   5
   0   2   0 18116.3 562.548  37
   0   2   0 16789.0 523.189  32
   0   2   0 18921.5 614.487  38
   0   2   0 18748.2 544.882   2
   0   2   0 17742.4 574.717   7
   0  -2   0 18293.9 578.157  33
   0  -2   0 18408.8 662.543  34
   0   2   1 19415.6 485.828  36
   0  -2  -1 20565.2 740.276  34
   0   2   1 18756.6 732.337  38
   0   2   1 20395.8 845.337   5
   0   2   1 20554.5 646.051   4
   0  -2  -1 20754.8 486.990  33
   0   2   2 686839. 5279.62   5
   0  -2  -2 529220. 4249.06  34
   0  -2  -3 378.964 201.106  34
   0  -2  -3-140.578 113.372   2
   0   2   3-105.266 115.445   4
   0   2   3-29.9582 81.0336  36
   0  -2  -3 394.562 157.390  35
   0  -2  -4 38018.6 1061.86   2
   0   2   4 39634.6 1244.87  36
   0   2   4 43726.9 1539.09   7
   0   2   4 43460.0 1726.29   5
   0  -2  -4 39218.8 1285.42  35
   0   2   5 22128.0 1399.58   5
   0   2   5 20088.6 1036.50  36
   0  -2  -5 20108.7 1030.04  35
   0   2   5 22292.6 1203.25   7
   0  -2  -5 20119.8 817.161   2
   0  -2  -6 27211.3 1314.98  35
   0   2   6 27343.9 1505.73   7
   0  -2  -6 25780.2 988.286   2
   0   2   6 25888.2 1343.42  36
   0  -2  -6 28878.2 1525.21  34
   0  -2  -7 6189.80 690.036  35
   0   2   7 6829.17 793.848   7
   0   2   7 7635.34 975.998   5
   0   2   8 6083.49 798.856   7
   0  -2  -8 5969.95 713.626  35
   0   2   8 6057.04 963.873   5
   0  -2  -8 7054.32 770.304  32
   0   2   8 7729.36 1250.36   1
   0   2   9 1503.09 417.470   7
   0   2   9 2410.37 648.223   5
   0  -2  -9 1848.20 407.457  37
   0  -2  -9 1958.45 434.294  32
   0  -2  -9 1147.06 318.472  35
   0   2  10 5252.15 642.111  13
   0   2  10 5809.26 419.827   9
   0   2  10 5624.51 394.151  10
   0  -2 -10 5866.36 790.658  37
   0  -2 -10 3358.72 584.336  35
   0   2  10 5353.49 463.415  17
   0  -2 -10 6180.67 835.897  32
   0   2  10 6238.64 481.225  28
   0   2  10 5232.87 1060.43   5
   0   2  11-140.636 265.231  13
   0  -2 -11 46.2038 160.666  35
   0   2  11 181.447 147.814   9
   0  -2 -11-114.130 259.726  37
   0   2  11 31.3857 98.9097  10
   0   2  11-33.8560 109.508  28
   0  -2 -11 156.253 131.289  32
   0   2  11 48.3048 88.0344  17
   0   2  12 388.330 137.827  28
   0   2  12 202.064 146.532  10
   0   2  12 253.794 166.039  11
   0   2  12 187.902 106.420  17
   0   2  12 256.753 120.479   9
   0   2  12 95.3361 380.550  13
   0   2  13 3209.88 431.625  11
   0   2  13 2764.80 276.223  10
   0   2  13 2899.84 337.128  28
   0   2  13 2369.36 534.857  13
   0   2  13 2384.41 296.301  17
   0   2  13 2637.22 317.287   9
   0   2  14-101.534 306.569  13
   0   2  14 163.567 105.461  28
   0   2  14 251.742 183.324  11
   0   2  14 49.5455 104.547   9
   0   2  15 552.832 170.996  11
   0  -2 -15 368.013 88.9252  22
   0   2  15 292.565 128.177  28
   0   2  15 544.090 372.749  13
   0   2  16-42.0594 66.2695   8
   0   2  16-158.116 79.8465  11
   0  -3  17-71.1561 63.0464  11
   0   3 -17 98.5032 46.0882  22
   0   3 -16 2131.05 183.472  39
   0  -3  16 1916.34 251.868  11
   0  -3  16 1936.10 208.847   9
   0  -3  15 152.672 95.5429   9
   0  -3  15 129.078 75.5539  30
   0   3 -15 87.6811 65.8063  39
   0   3 -14 724.550 157.974  39
   0  -3  14 752.314 159.040  30
   0  -3  14 902.145 214.330   9
   0   3 -13 3067.00 302.165  39
   0  -3  13 3733.75 373.327   9
   0  -3  12 134.197 129.385   9
   0   3 -12 306.552 117.391  39
   0  -3  11 3086.67 414.456  25
   0   3 -11 3645.89 341.529  39
   0  -3  11 4795.87 1170.37   1
   0   3 -11 3640.39 620.369  32
   0  -3  11 3678.68 428.599  26
   0  -3  11 5065.24 432.637   9
   0   3 -11 3838.56 334.775  27
   0  -3  11 3331.89 407.287  18
   0   3 -10 4467.92 670.823  32
   0  -3  10 4818.91 442.955  26
   0  -3  10 4754.69 431.040  18
   0  -3  10 3105.74 870.931  33
   0  -3  10 5521.55 405.601   9
   0  -3  10 7463.01 1467.96   1
   0   3 -10 1620.07 711.909  37
   0  -3  10 4500.28 444.447  25
   0  -3   9 14234.9 2000.01   1
   0   3  -9 10180.8 938.814   2
   0   3  -9 9906.04 916.237  32
   0  -3   9 8659.50 1281.45  33
   0   3  -9 12949.7 1102.35  38
   0  -3   9 9102.67 998.053   5
   0   3  -8 30106.4 1555.49  38
   0   3  -8 27554.5 1389.18  32
   0  -3   8 27832.2 1642.94   5
   0   3  -8 27252.9 1140.73  35
   0  -3   8 22871.3 1973.62  33
   0  -3   8 42698.8 3244.55   1
   0   3  -8 26193.6 1463.01   2
   0   3  -8 13532.1 1322.22  37
   0   3  -7 1733.96 630.926  37
   0   3  -7 748.590 270.245  38
   0  -3   7 1374.74 480.835   5
   0   3  -7 2262.67 426.099  35
   0  -3   7 1134.95 720.178  33
   0   3  -7 1615.16 494.416   2
   0  -3   7 3257.67 1214.00   1
   0   3  -7 1256.28 534.221  32
   0   3  -6 13857.0 829.356  38
   0  -3   6 14147.6 964.344   5
   0   3  -6 11409.5 760.290  32
   0   3  -6 12974.2 897.864   2
   0   3  -6 10996.3 620.054  35
   0  -3   6 12380.0 1177.50  33
   0   3  -5 40828.1 1091.04  35
   0   3  -5 35203.2 1230.61  38
   0  -3   5 36303.3 1942.29  33
   0   3  -5 35286.6 1279.88  32
   0   3  -5 37123.0 1467.27   2
   0  -3   4 1296.05 332.458   3
   0  -3   4 1848.29 366.404  33
   0   3  -4 1942.19 300.898   2
   0   3  -4 1778.97 199.530  35
   0   3  -4 1731.90 244.035  32
   0   3  -4 2159.56 285.360  38
   0   3  -3 198866. 2791.65   2
   0  -3   3 147009. 3073.38   3
   0   3  -3 118909. 2254.79  38
   0   3  -3 182661. 2329.07  32
   0  -3   3 203594. 3442.97  33
   0  -3   2 356040. 4076.20   3
   0   3  -2 449392. 3470.68  32
   0  -3   2 444177. 4711.47  33
   0   3  -2 355314. 4134.36  37
   0   3  -2 353288. 2508.37   6
   0   3  -2 374164. 2659.80   7
   0   3  -1 10333.0 517.240   6
   0   3  -1 12129.9 610.560  38
   0   3  -1 11302.6 552.973   2
   0   3  -1 12368.4 601.371  37
   0  -3   1 11449.9 645.468  33
   0   3  -1 11048.1 522.660  32
   0   3  -1 9456.54 460.150   7
   0  -3   0 737523. 4619.53  33
   0  -3   0 734752. 5364.41  34
   0   3   0 632826. 5286.13   5
   0   3   0 607909. 4211.22   7
   0   3   0 564325. 4404.88  38
   0   3   0 550938. 3833.79  32
   0  -3   0 745655. 5587.33   1
   0   3   1 3485.14 324.696   4
   0   3   1 3182.96 387.625  38
   0  -3  -1 6003.28 520.955  34
   0  -3  -1 5952.24 372.435  33
   0   3   1 4719.02 442.136   7
   0   3   1 3515.56 448.868   5
   0   3   1 3281.46 254.786  36
   0  -3  -2 382344. 2423.57  33
   0  -3  -2 400786. 4396.72  34
   0   3   2 379006. 4773.31   5
   0  -3  -2 348983. 3217.26  35
   0   3   3 375707. 5228.14   5
   0   3   3 286882. 3669.72   4
   0  -3  -3 345526. 4426.38  34
   0   3   3 286650. 2812.64  36
   0  -3  -3 324571. 3487.20  35
   0   3   3 318308. 4278.91   7
   0  -3  -4 41571.0 1275.22   2
   0   3   4 47242.6 1678.98   4
   0  -3  -4 54888.8 1963.75  34
   0   3   4 51889.6 1891.71   7
   0  -3  -4 61182.3 1718.49  35
   0   3   4 49666.7 2115.76   5
   0   3   4 48826.2 1383.81  36
   0  -3  -5 19166.1 849.676   2
   0   3   5 22520.2 1345.92   7
   0   3   5 23528.0 1628.24   5
   0   3   5 22114.6 1061.38  36
   0  -3  -5 18441.3 1239.53  34
   0  -3  -5 24292.4 1218.22  35
   0   3   6 7662.57 841.161   7
   0  -3  -6 5451.21 681.273  34
   0  -3  -6 6419.46 682.524  35
   0   3   6 6279.50 841.277   5
   0   3   6 7524.70 690.981  36
   0  -3  -7-102.390 165.387  35
   0   3   7 63.8897 186.885   7
   0   3   7 24.0103 237.771   5
   0   3   8 1629.62 686.767   5
   0   3   8 1132.07 375.658   7
   0  -3  -8 2840.42 581.438  32
   0  -3  -8 2121.24 517.691  35
   0  -3  -9 198.490 143.439  35
   0  -3  -9 713.286 301.180  32
   0   3   9 819.601 335.229   7
   0   3   9 1069.68 546.485   5
   0   3  10-100.047 257.766  13
   0   3  10 475.104 217.647   9
   0  -3 -10 245.255 320.414  32
   0  -3 -10 206.313 331.725  37
   0   3  10 186.241 529.763   5
   0   3  10 178.277 183.916  28
   0   3  10 116.230 119.162  10
   0   3  10 121.149 135.450  11
   0  -3 -10 193.487 302.780  35
   0   3  10-54.2175 201.238   7
   0   3  10 83.1615 119.404  17
   0  -3 -11 1193.25 377.257  37
   0   3  11 1564.60 670.875   5
   0   3  11 2080.25 258.256  10
   0  -3 -11 2074.87 559.293  32
   0   3  11 1769.60 395.918  13
   0   3  11 2349.38 332.988  17
   0  -3 -11 1200.36 399.660  35
   0   3  11 2470.83 298.878   9
   0   3  11 2096.94 359.138  11
   0   3  11 2109.82 300.790  28
   0   3  12 5144.06 602.958  11
   0   3  12 5390.08 524.955  28
   0   3  12 4331.18 465.793  17
   0   3  12 5405.60 427.476  10
   0   3  12 3339.67 615.479  13
   0   3  12 6481.99 558.414   9
   0   3  13 319.947 129.656  10
   0   3  13 39.7085 176.045  11
   0   3  13-116.709 352.094  13
   0   3  13 42.2656 129.378  28
   0   3  13-91.5545 90.6471  17
   0   3  13 288.858 161.001   9
   0   3  14 104.286 353.144  13
   0  -3 -14 262.109 98.6237  22
   0   3  14 215.824 89.9124  10
   0   3  14 227.975 112.428  11
   0   3  14 131.532 70.7853  17
   0   3  14 225.369 130.123  28
   0   3  15 8083.19 728.688  13
   0   3  15 14299.0 695.586  11
   0   3  15 12144.4 557.375   8
   0   3  15 10450.5 510.542  28
   0   3  16 855.206 116.057   8
   0   3  16 760.758 249.453  13
   0  -4  16-30.9760 71.0962   9
   0  -4  16-154.054 94.0040  11
   0   4 -16-44.4278 56.1078  39
   0   4 -15 698.796 131.858  39
   0  -4  15 562.416 114.649  30
   0  -4  15 570.544 145.121   9
   0   4 -14 289.132 94.6710  39
   0  -4  14 312.937 91.3560  30
   0  -4  14 206.037 103.569   9
   0   4 -13 57.1483 60.7380  27
   0   4 -13 97.1940 73.3977  39
   0  -4  13-49.2944 126.592   9
   0  -4  12 1566.32 316.856  18
   0  -4  12 1384.85 264.301  26
   0   4 -12 1532.21 222.189  39
   0  -4  12 1405.71 236.669   9
   0   4 -12 1753.77 238.209  27
   0  -4  11 2736.77 370.994  25
   0   4 -11 3435.76 327.729  27
   0  -4  11 3056.43 357.184  18
   0  -4  11 2984.34 363.170  26
   0  -4  11 3995.83 374.899   9
   0   4 -11 2864.27 557.425  32
   0   4 -11 3150.46 316.337  39
   0  -4  11 4149.50 1223.09   1
   0  -4  10-154.634 139.914  26
   0  -4  10-76.7547 249.877  33
   0  -4  10-53.7137 535.928   1
   0   4 -10-152.193 107.574  27
   0  -4  10-61.7321 129.026   9
   0   4 -10 132.432 128.683   2
   0   4 -10 236.672 259.252  32
   0  -4  10-54.7874 114.135  18
   0  -4  10-96.6074 134.778  25
   0  -4   9 8352.55 1301.05  33
   0   4  -9 9309.47 946.344   2
   0   4  -9 10423.9 953.569  32
   0  -4   8-299.932 513.407   1
   0  -4   8-135.028 278.798  33
   0   4  -8-87.5351 138.284  32
   0  -4   8-12.3846 138.996   5
   0   4  -8-191.057 196.465   2
   0   4  -8-160.238 477.903  37
   0   4  -7 7624.89 791.247   2
   0   4  -7 8034.56 703.728  32
   0   4  -7 9111.69 830.865  38
   0  -4   7 8216.06 776.649   5
   0  -4   7 7575.31 1091.81  33
   0   4  -6 417.384 163.789   2
   0   4  -6 285.433 159.755  38
   0  -4   6 729.918 398.388   1
   0   4  -6 337.388 124.882  32
   0  -4   6 355.954 252.823  33
   0   4  -6-111.434 290.946  37
   0  -4   5 11708.0 1324.98   1
   0   4  -5 7355.50 570.932  32
   0   4  -5 4068.49 493.708  38
   0   4  -5 7616.29 682.140   2
   0  -4   5 6676.71 810.660  33
   0   4  -5 2241.33 392.684  37
   0   4  -4 476.124 218.083  37
   0   4  -4 643.677 163.916  32
   0   4  -4 123.743 148.322  38
   0   4  -4 507.701 152.268   2
   0  -4   4 537.008 219.141  33
   0   4  -3 2790.33 400.186  37
   0   4  -3 1608.26 335.742  38
   0   4  -3 3037.60 326.643  32
   0  -4   3 3026.76 473.203  33
   0   4  -3 2724.54 356.932   2
   0  -4   2 2617.29 369.832  34
   0   4  -2 2127.53 236.297   7
   0  -4   2 3381.52 519.356   1
   0   4  -2 2724.63 338.896  37
   0  -4   2 2170.78 362.601  33
   0   4  -2 2628.53 345.277  38
   0   4  -2 2435.11 291.789  32
   0   4  -2 2252.45 307.366   2
   0   4  -1 67861.2 1454.59   4
   0   4  -1 67257.9 1545.90   2
   0  -4   1 73869.5 2204.47   1
   0  -4   1 67946.6 1850.53  34
   0  -4   1 64745.6 1776.96  33
   0   4  -1 70252.0 1674.13  38
   0   4  -1 60048.9 1380.60   7
   0   4  -1 66832.4 1508.31  32
   0   4  -1 69502.2 1635.11  37
   0  -4   0 10121.2 725.395   1
   0   4   0 13357.3 655.230   4
   0   4   0 12988.1 735.074  38
   0  -4   0 12938.0 795.332  34
   0   4   0 13031.1 652.763   2
   0   4   0 11172.4 804.460   5
   0   4   0 11588.7 672.853   7
   0   4   0 12375.2 672.128  37
   0   4   0 12939.7 555.714  36
   0  -4   0 12531.4 702.447  33
   0   4   1 141239. 1832.37  36
   0   4   1 138633. 2685.57  38
   0   4   1 143583. 2328.21   4
   0  -4  -1 144822. 2798.54  34
   0   4   1 148266. 2641.20   7
   0   4   1 135417. 3034.65   5
   0  -4  -1 145664. 2173.31  33
   0   4   2 9896.28 487.747  36
   0  -4  -2 10441.4 502.692  33
   0   4   2 9109.11 841.291   5
   0  -4  -2 9638.65 758.106  34
   0   4   2 10617.9 798.461   7
   0   4   2 10232.3 685.633   4
   0   4   3 8025.66 742.726   7
   0   4   3 7422.54 453.904  36
   0  -4  -3 6635.50 537.904  35
   0   4   3 7253.33 627.377   4
   0  -4  -3 6669.03 307.533  33
   0  -4  -3 5848.86 653.585  34
   0   4   3 6692.86 767.585   5
   0   4   4 2501.18 386.597   4
   0   4   4 2855.12 458.898   7
   0   4   4 2867.12 536.692   5
   0  -4  -4 2046.85 316.169  35
   0   4   4 2473.99 294.585  36
   0  -4  -4 1661.74 381.324  34
   0   4   5 10142.4 973.267   7
   0  -4  -5 7776.08 587.398   2
   0  -4  -5 8556.58 744.750  35
   0   4   5 8779.03 645.545  36
   0   4   5 9251.18 1095.35   5
   0   4   5 9351.94 843.790   4
   0  -4  -5 7597.96 837.940  34
   0   4   6 117.136 116.354   7
   0  -4  -6 632.888 354.495  35
   0   4   6 778.957 567.901   5
   0  -4  -6 1108.83 491.455  34
   0  -4  -7 17328.6 1293.74  35
   0   4   7 21515.4 1981.53   5
   0   4   7 22562.2 1691.77   7
   0   4   8 249.601 247.947   7
   0  -4  -8 33.0081 151.751  35
   0   4   8 106.615 240.500   5
   0   4   9 5286.01 606.474  13
   0   4   9 4973.05 844.341   7
   0  -4  -9 4098.45 685.727  35
   0   4   9 5500.71 405.814   9
   0   4   9 5716.87 485.682  28
   0   4   9 6320.65 515.695  17
   0   4   9 5654.00 390.293  10
   0   4   9 5277.76 485.346  11
   0  -4  -9 5615.36 795.146  32
   0   4   9 5330.83 1084.11   5
   0   4  10 2451.85 371.203   9
   0  -4 -10 1059.63 339.707  32
   0   4  10 1660.94 469.173  13
   0  -4 -10 1128.55 369.153  35
   0   4  10 2365.67 327.023  28
   0  -4 -10 1557.15 403.118  37
   0   4  10 2871.14 374.802  10
   0   4  10 1879.32 628.289   5
   0   4  10 1868.94 407.254  11
   0   4  10 1831.67 615.229   7
   0   4  10 2504.05 419.273  17
   0   4  11 2742.40 463.062  11
   0   4  11 2689.99 409.151  17
   0   4  11 2768.93 406.491  10
   0   4  11 3542.69 431.897   9
   0   4  11 1413.87 454.528  13
   0   4  11 2749.96 406.431  28
   0   4  12 1732.09 545.954  13
   0   4  12 2312.54 368.419  11
   0   4  12 2151.57 334.069  28
   0   4  12 2538.64 337.567  17
   0   4  12 2587.40 282.963  10
   0   4  13 2839.47 294.469  10
   0   4  13 2670.83 407.723  11
   0   4  13 2740.98 380.842  28
   0   4  13 2794.33 346.413  17
   0   4  14 2196.90 506.315  13
   0   4  14 3196.98 351.728  28
   0   4  14 3481.79 322.163  17
   0   4  14 3663.31 397.169  11
   0   4  14 3454.79 256.963  10
   0   4  14 3408.44 341.959   8
   0   4  15-95.5467 296.484  13
   0   4  15 266.410 82.7106  17
   0   4  15 31.4947 156.390  28
   0   4  15 119.333 76.9182   8
   0   4  15 186.085 100.893  11
   0   4  16 5550.23 303.581  11
   0   4  16 2988.26 331.049  13
   0   5 -16 118.860 50.8678  39
   0  -5  16 83.6960 75.4503  11
   0  -5  16 34.6109 54.7762   9
   0   5 -15 84.3112 75.0126  39
   0  -5  15-21.0843 59.4695  30
   0   5 -14-31.2165 60.8706  27
   0   5 -14-13.1100 75.4511  39
   0  -5  14-224.257 151.164   9
   0   5 -13 3346.09 320.504  39
   0  -5  13 3259.93 344.920   9
   0   5 -13 3282.24 318.032  27
   0   5 -12-50.2282 81.9843  39
   0  -5  12-53.5197 132.430  26
   0   5 -12 119.780 89.9937  27
   0  -5  12-24.2912 121.077   9
   0  -5  12-21.4895 102.762  18
   0  -5  11 18464.2 874.825  18
   0  -5  11 17115.5 908.489  25
   0   5 -11 18675.6 816.379  27
   0  -5  11 17898.2 905.499  26
   0   5 -11 17301.2 766.531  39
   0   5 -10 2107.02 458.932  32
   0  -5  10 2444.13 331.377  25
   0  -5  10 3579.07 1226.34   1
   0   5 -10 2429.39 559.021   2
   0  -5  10 2371.22 307.013  18
   0  -5  10 2742.93 272.327   9
   0  -5  10 2588.63 330.511  26
   0   5 -10 2408.38 287.754  27
   0  -5  10 1106.42 564.182  33
   0   5  -9 27428.7 1565.22  32
   0   5  -9 29109.2 980.927  27
   0  -5   9 29138.1 1067.24  26
   0  -5   9 31368.7 885.340   9
   0   5  -9 28222.7 1762.26   2
   0  -5   9 28852.6 1002.26  18
   0  -5   8 7754.41 1473.81   1
   0   5  -8 5575.97 673.651  32
   0   5  -8 2815.43 898.812  37
   0  -5   8 4242.58 931.800  33
   0   5  -8 5831.34 776.580   2
   0   5  -7 8857.94 781.080  32
   0   5  -7 9444.63 926.607   2
   0  -5   7 8520.53 1211.36  33
   0   5  -6 3105.14 462.292  32
   0   5  -6 3215.26 545.611   2
   0   5  -6 2113.48 604.042  37
   0  -5   6 3060.70 487.147  34
   0  -5   6 3127.95 746.641  33
   0  -5   5 29787.7 2363.97   1
   0   5  -5 7065.05 854.098  38
   0  -5   5 20956.1 1253.96  34
   0   5  -5 17809.3 1187.66   2
   0   5  -5 18393.5 1009.24  32
   0  -5   5 19649.7 1576.59  33
   0   5  -5 16540.2 1197.45  37
   0   5  -4 5404.63 734.959  37
   0  -5   4 6705.21 1121.59   1
   0   5  -4 3947.17 581.763   2
   0  -5   4 4649.86 659.425  34
   0   5  -4 4194.21 513.845  32
   0  -5   4 4130.15 834.237  33
   0   5  -4 2917.92 581.513  38
   0   5  -3 4062.50 530.171  37
   0   5  -3 3519.99 447.131  32
   0  -5   3 4386.51 818.002   1
   0  -5   3 2807.22 540.312  33
   0  -5   3 3529.13 542.826  34
   0   5  -3 3159.77 472.796   2
   0   5  -3 3719.47 524.333  38
   0   5  -2 1771.18 346.656  32
   0   5  -2 1370.47 235.276   7
   0   5  -2 1181.26 264.655   2
   0   5  -2 1773.72 344.458  38
   0   5  -2 2321.30 386.270  37
   0   5  -2 1041.01 287.674   4
   0  -5   2 1821.93 534.281   1
   0  -5   2 1167.94 299.509  33
   0  -5   2 1558.04 356.730  34
   0   5  -1 81357.8 2094.86  37
   0  -5   1 58141.8 1969.53  33
   0   5  -1 68702.3 1836.76  32
   0   5  -1 64379.9 1733.60   2
   0   5  -1 58922.0 1612.23   7
   0  -5   1 63491.4 2071.81  34
   0  -5   1 57389.1 2269.52   1
   0   5  -1 71120.9 2037.28  38
   0   5  -1 68104.1 1695.43   4
   0   5   0 26205.4 1189.69  37
   0   5   0 22267.2 1467.72   5
   0  -5   0 23310.3 1137.95  33
   0   5   0 25232.8 1078.68   4
   0   5   0 22484.9 1068.82   7
   0   5   0 26138.5 1254.26  38
   0   5   0 24143.2 883.303  36
   0  -5   0 23515.6 1272.38  34
   0   5   1 1817.19 411.949   5
   0   5   1 1651.70 317.640   7
   0   5   1 2542.53 360.748   4
   0  -5  -1 1985.88 308.170  33
   0   5   1 1877.96 377.135  38
   0  -5  -1 2285.31 397.504  34
   0   5   1 1870.75 243.107  36
   0   5   2 51611.8 2282.01   5
   0  -5  -2 46199.6 1307.18  33
   0  -5  -2 45983.3 1918.56  34
   0   5   2 49218.5 1875.24   7
   0   5   2 46916.8 1177.26  36
   0   5   3 73.2737 120.832   4
   0   5   3-120.933 246.223   5
   0   5   3 110.082 128.111   7
   0  -5  -3-122.196 160.628  35
   0  -5  -3-43.7784 221.493  34
   0   5   3-69.8050 69.4892  36
   0  -5  -4 15249.5 966.386  35
   0   5   4 16491.2 1462.02   5
   0   5   4 17758.7 1303.70   7
   0   5   4 16591.6 1124.63   4
   0  -5  -4 13437.5 1153.60  34
   0   5   5 28948.3 2095.29   5
   0   5   5 33189.0 1916.95   7
   0   5   5 27850.3 1603.96   4
   0  -5  -5 22470.7 1623.33  34
   0  -5  -5 26515.6 1427.42  35
   0  -5  -6 7700.74 829.223  35
   0   5   6 8927.23 1230.56   5
   0   5   6 10043.0 1111.93   7
   0  -5  -6 6149.52 906.455  34
   0  -5  -7 10400.6 1023.40  35
   0   5   7 11015.9 1476.83   5
   0   5   7 13517.4 1360.50   7
   0   5   8 54790.2 1464.20  28
   0   5   8 58450.6 1564.82  17
   0   5   8 53082.6 2860.42   7
   0   5   8 49398.9 3464.51   5
   0   5   9 670.143 214.664  11
   0   5   9 613.933 212.142  17
   0   5   9 739.637 486.477   5
   0   5   9 599.266 315.179  13
   0   5   9 667.187 151.704  10
   0  -5  -9 349.642 127.153  32
   0  -5  -9 505.127 351.497  35
   0   5   9 718.714 213.654  28
   0   5   9 408.768 314.894   7
   0   5  10-75.6969 103.546  10
   0   5  10-416.459 455.602  13
   0   5  10 1.04482 104.177  17
   0  -5 -10-54.4347 121.992  32
   0   5  10-39.1247 131.697  11
   0   5  10-70.4096 149.009  28
   0   5  11 69.4032 107.552  10
   0   5  11 73.2790 156.516  11
   0   5  11-88.8620 381.593  13
   0   5  11-168.081 194.716  17
   0   5  11 94.6423 155.464  28
   0   5  12 3441.03 417.877  11
   0   5  12 3149.27 378.871  17
   0   5  12 3221.19 295.839  10
   0   5  12 3001.05 359.190   8
   0   5  12 3148.41 374.895  28
   0   5  12 2425.10 579.524  13
   0   5  13 635.746 216.345  28
   0   5  13 492.535 145.034   8
   0   5  13 506.460 156.849  11
   0   5  13 579.312 118.523  10
   0   5  13 639.198 413.041  13
   0   5  13 707.476 188.886  17
   0   5  14 2455.38 298.080  11
   0   5  14 2408.25 247.080   8
   0   5  14 2080.55 320.954  28
   0   5  14 2494.30 264.287  17
   0   5  15 86.8685 202.688  13
   0   5  15 337.545 87.0886  17
   0   5  15 558.832 185.385  28
   0   5  15 355.298 88.2027   8
   0   5  15 399.715 103.837  11
   0  -6  16 59.8232 59.5675  11
   0  -6  16 94.5145 44.1814   9
   0   6 -15 800.549 128.450  39
   0   6 -15 650.164 104.529  27
   0  -6  15 662.646 115.946  30
   0  -6  15 535.035 125.178   9
   0   6 -14 651.700 139.508  39
   0   6 -14 643.565 136.828  27
   0  -6  14 462.600 182.743   9
   0  -6  13 2840.63 356.028   9
   0   6 -13 2220.44 255.988  27
   0   6 -13 2211.95 258.592  39
   0  -6  12 5615.15 489.291  18
   0   6 -12 6112.06 453.042  27
   0   6 -12 5962.77 439.223  39
   0  -6  12 6517.75 454.722   9
   0  -6  12 4850.83 474.467  26
   0   6 -11 6287.25 480.558  27
   0   6 -11 6246.40 460.430  39
   0  -6  11 6792.85 452.286   9
   0  -6  11 5736.74 495.031  18
   0  -6  11 5886.04 514.177  26
   0   6 -10 1834.80 274.432  27
   0   6 -10 1775.27 480.658   2
   0   6 -10 1433.29 419.903  32
   0  -6  10 1896.83 238.969   9
   0  -6  10 1681.18 256.683  18
   0  -6  10 1315.61 254.105  25
   0  -6  10 2811.01 1095.38   1
   0  -6  10 1003.54 537.304  33
   0  -6  10 1593.02 266.722  26
   0  -6   9 931.346 195.310  18
   0  -6   9 1142.39 648.939   1
   0   6  -9 1192.03 413.075   2
   0   6  -9 462.164 167.116  32
   0  -6   9 515.207 375.671  33
   0  -6   9 915.304 194.691  26
   0  -6   9 897.953 159.895   9
   0   6  -9 1001.87 192.654  27
   0  -6   9 886.579 196.954  25
   0   6  -9 915.671 543.433  37
   0   6  -8 543.077 187.614  32
   0   6  -8 826.856 412.121  37
   0  -6   8 874.605 656.029   1
   0   6  -8 612.870 216.784   2
   0  -6   8 765.426 446.108  33
   0   6  -7 9.30213 277.125  37
   0   6  -7-101.137 158.084   2
   0   6  -7 32.9568 80.7898  32
   0  -6   7-17.6883 203.458  33
   0  -6   7-328.333 387.441   1
   0  -6   6 3654.48 773.047  33
   0   6  -6 4329.34 628.888   2
   0  -6   6 4829.24 676.497  34
   0   6  -6 4115.83 522.130  32
   0   6  -6 4641.24 691.023  37
   0  -6   6 6030.53 1140.94   1
   0   6  -5 363.422 168.928  32
   0  -6   5 491.028 301.629   1
   0   6  -5 513.845 204.859   2
   0   6  -5 562.894 262.212  37
   0  -6   5 419.991 303.984  33
   0  -6   5 210.507 114.670  34
   0  -6   4 3169.41 616.218  33
   0   6  -4 3744.91 515.538  37
   0   6  -4 3318.16 438.822  32
   0  -6   4 3368.89 517.660  34
   0  -6   4 3857.53 789.393   1
   0   6  -4 3228.92 473.979   2
   0  -6   3 175469. 4335.48  33
   0   6  -3 199808. 3663.87  37
   0   6  -3 184059. 3376.64  38
   0  -6   3 201194. 5410.34   1
   0   6  -3 181323. 3529.98   2
   0   6  -3 186037. 3201.01   4
   0   6  -3 185460. 2768.43   7
   0  -6   3 185216. 4073.42  34
   0   6  -3 193786. 3389.73  32
   0  -6   2 51879.6 2206.24  33
   0   6  -2 48701.1 1520.40   7
   0  -6   2 53482.1 2629.43   1
   0   6  -2 53430.4 1778.20  32
   0   6  -2 52027.1 1822.47   2
   0   6  -2 58869.5 1935.07  37
   0  -6   2 55509.5 2229.83  34
   0   6  -2 55356.8 1715.72   4
   0   6  -2 53634.9 1822.09  38
   0   6  -1 1094.61 270.308  38
   0   6  -1 1125.18 237.665   4
   0  -6   1 1770.85 399.153  34
   0   6  -1 1113.89 270.135  37
   0   6  -1 1206.38 261.166   2
   0   6  -1 1114.06 239.184   7
   0   6  -1 1168.06 228.005  36
   0  -6   1 633.490 289.240   1
   0  -6   1 1124.57 288.541  33
   0   6   0 12817.5 897.158   4
   0   6   0 11562.9 729.828  36
   0   6   0 8917.19 924.350  38
   0   6   0 16701.0 1055.84   7
   0   6   0 10466.7 1127.83   5
   0  -6   0 14214.1 1128.07  33
   0   6   1 80620.5 2297.10   4
   0   6   1 75583.4 3042.10   5
   0   6   1 75052.7 1802.42  36
   0   6   1 93659.4 2645.81   7
   0  -6  -1 92084.6 2436.60  33
   0   6   2 11544.8 1204.32   5
   0   6   2 13711.5 994.318   4
   0  -6  -2 12371.3 1111.08  34
   0   6   2 14434.0 1096.40   7
   0  -6  -2 12050.3 830.854  35
   0   6   3 131.481 210.615   5
   0  -6  -3 861.794 341.720  34
   0   6   3 637.901 344.028   7
   0   6   3 403.779 216.278   4
   0  -6  -3 911.801 274.090  35
   0   6   4 8870.54 998.570   4
   0   6   4 11416.1 1198.21   7
   0  -6  -4 14492.6 1089.83  35
   0   6   4 11540.7 1491.15   5
   0  -6  -4 13890.7 1395.18  34
   0   6   5 17483.9 1581.51   7
   0   6   5 14423.8 1686.91   5
   0  -6  -5 16928.4 1666.76  34
   0   6   5 15042.8 1334.28   4
   0  -6  -6 5379.51 964.153  34
   0   6   6 6655.68 904.124   4
   0   6   6 6988.91 1074.96   7
   0  -6  -6 8978.55 1009.29  35
   0   6   6 6387.70 1195.41   5
   0  -6  -7 854.557 355.641  35
   0   6   7 1213.43 439.369   7
   0   6   7 435.621 344.841   5
   0   6   8 17963.7 820.454  40
   0   6   8 17813.4 831.061   8
   0   6   8 13869.5 1928.43   5
   0   6   8 17017.0 685.765  10
   0   6   8 19090.7 936.015  28
   0   6   8 17352.1 1738.16   7
   0  -6  -8 13773.4 1367.05  35
   0   6   8 20172.2 950.066  17
   0   6   8 13240.6 1015.13  13
   0   6   8 17785.2 906.409  11
   0   6   9 258.100 86.6330  10
   0   6   9 626.926 227.250  28
   0   6   9 203.868 297.357   5
   0   6   9 374.406 137.661   8
   0  -6  -9 372.043 332.150  35
   0   6   9 418.611 141.160  11
   0   6   9 519.585 323.525  13
   0   6   9 152.797 101.904  40
   0   6   9 317.051 290.761   7
   0   6   9 430.423 163.764  17
   0   6  10 11888.2 772.344  17
   0   6  10 9365.38 526.967  10
   0   6  10 10798.6 730.532  11
   0   6  10 10820.9 765.019  28
   0   6  10 9451.60 634.883   8
   0   6  11 1749.80 219.242  10
   0   6  11 2017.85 314.691  17
   0   6  11 1728.31 293.223  11
   0   6  11 2026.47 539.928  13
   0   6  11 1546.06 263.713   8
   0   6  11 2171.36 335.691  28
   0   6  12 1542.50 193.343  10
   0   6  12 1306.96 216.956   8
   0   6  12 678.890 420.299  13
   0   6  12 1652.87 312.135  11
   0   6  12 1321.25 295.069  28
   0   6  12 1598.40 265.550  17
   0   6  13 2508.06 282.842   8
   0   6  13 2059.84 492.346  13
   0   6  13 2789.03 312.563  17
   0   6  13 2601.22 318.550  11
   0   6  13 2742.90 367.707  28
   0   6  14 190.187 81.3243   8
   0   6  14 207.003 108.747  11
   0   6  14 313.606 93.9256  17
   0   6  14 169.369 253.389  13
   0   6  14 361.557 205.742  28
   0   6  15 814.161 184.188  13
   0  -7  15 2460.98 187.301  30
   0  -7  15 2297.71 201.840   9
   0   7 -15 2829.57 198.179  27
   0   7 -15 3126.32 230.154  39
   0  -7  14 1133.10 187.956   9
   0   7 -14 1444.72 182.717  27
   0   7 -14 1384.74 179.507  39
   0   7 -13 2400.59 263.960  27
   0  -7  13 1679.05 256.673  18
   0  -7  13 1878.51 229.007   9
   0   7 -13 2205.03 252.250  39
   0  -7  12 1150.62 219.662  18
   0   7 -12 1543.08 236.564  27
   0  -7  12 1237.92 209.185   9
   0   7 -12 1468.47 218.070  39
   0   7 -11 12174.0 644.122  39
   0   7 -11 13430.8 702.609  27
   0  -7  11 12177.9 713.817  18
   0  -7  11 12380.4 747.299  26
   0  -7  11 13897.6 649.533   9
   0   7 -10 347.928 130.234  39
   0  -7  10 410.125 142.581  26
   0  -7  10 310.896 111.803   9
   0  -7  10 408.666 153.844  18
   0   7 -10 390.986 129.218  27
   0  -7  10 205.577 114.135  25
   0   7  -9 28763.2 1980.00   2
   0   7  -9 23997.2 1613.39  32
   0  -7   9 32844.0 3522.88   1
   0  -7   9 29624.5 1041.94  18
   0  -7   9 32793.7 955.676   9
   0  -7   9 29374.2 1114.26  26
   0  -7   9 23117.9 2460.71  33
   0   7  -9 30223.2 1077.59  27
   0   7  -8 1631.56 238.512  31
   0  -7   8 2146.88 296.856  26
   0  -7   8 2283.27 243.701   9
   0   7  -8 1880.51 432.312  32
   0   7  -8 1339.99 381.503  37
   0   7  -8 1895.67 479.158   2
   0  -7   8 1792.69 812.880   1
   0  -7   8 1907.91 255.904  18
   0  -7   8 1460.34 640.049  33
   0   7  -8 1835.75 268.385  27
   0   7  -7 2515.53 530.840  37
   0  -7   7 2372.62 795.354  33
   0   7  -7 3455.40 630.766   2
   0  -7   7 4091.88 1059.00   1
   0   7  -7 2938.13 512.006  32
   0  -7   6 99.1077 112.738  34
   0   7  -6 139.796 177.853  37
   0   7  -6 265.874 185.574   2
   0   7  -6 265.782 181.173  32
   0  -7   6 235.497 317.203   1
   0  -7   6 484.561 358.136  33
   0  -7   5 933.852 274.957  34
   0   7  -5 834.999 287.328  37
   0   7  -5 1474.78 364.184   2
   0   7  -5 1106.21 287.812  32
   0   7  -5 1251.21 312.415   4
   0  -7   5 996.296 397.411  33
   0  -7   5 1220.78 467.462   1
   0  -7   4-162.396 226.478  34
   0  -7   4-82.3828 279.265  33
   0   7  -4 92.6039 165.688  37
   0   7  -4 183.902 145.490   2
   0   7  -4 73.0066 115.066   4
   0   7  -4 129.327 98.6154  32
   0  -7   3-144.575 293.117   1
   0   7  -3 311.440 169.072   2
   0   7  -3 159.998 102.418  37
   0   7  -3 432.747 197.421   4
   0   7  -3 385.875 181.227  32
   0  -7   3 434.311 220.522  33
   0  -7   3-83.9297 219.591  34
   0   7  -2 33117.8 1579.68   2
   0   7  -2 34498.0 1527.05   4
   0   7  -2 33602.4 1414.61   7
   0  -7   2 34334.3 1928.65  34
   0  -7   2 31859.8 1892.10  33
   0   7  -2 33624.1 1574.64  38
   0  -7   2 26469.4 1997.55   1
   0   7  -2 32250.4 1354.72  36
   0   7  -2 34489.3 1655.99  37
   0   7  -1 3360.12 486.818   7
   0  -7   1 3675.24 625.166  34
   0   7  -1 3429.49 522.415  38
   0  -7   1 3032.34 555.031  33
   0   7  -1 4210.73 551.907  37
   0   7  -1 3449.93 427.601  36
   0   7  -1 4053.10 522.930   4
   0   7   0 14945.6 860.602  36
   0  -7   0 14256.7 1111.56  33
   0   7   0 14926.8 1065.52   4
   0   7   0 15044.1 1082.08   7
   0  -7   0 15653.9 1291.07  34
   0  -7  -1 45263.8 1848.71  33
   0   7   1 49122.7 2058.16   7
   0  -7  -1 45842.7 2316.73  34
   0   7   1 48817.7 2020.48   4
   0   7   2 38724.5 2494.22   5
   0   7   2 44951.1 2132.92   7
   0  -7  -2 39481.0 1640.72  35
   0  -7  -2 43004.5 2295.70  34
   0   7   2 48711.6 2098.85   4
   0  -7  -3 1535.01 307.840  35
   0   7   3 1816.95 457.163   7
   0  -7  -3 1671.67 439.295  34
   0   7   3 1432.55 529.732   5
   0   7   3 1609.16 416.664   4
   0  -7  -4 193.860 208.582  35
   0  -7  -4-55.0643 248.066  34
   0   7   4-31.0549 188.618   4
   0   7   4 46.0649 128.864   7
   0   7   4 136.160 233.212   5
   0   7   5 775.596 361.239   7
   0   7   5 743.617 330.377   4
   0  -7  -5 806.654 417.043  34
   0   7   5 764.357 428.872   5
   0  -7  -5 904.031 282.521  35
   0  -7  -6 5363.66 1023.49  34
   0  -7  -6 7516.25 930.910  35
   0   7   6 9198.76 652.214  28
   0   7   6 7821.78 1398.71   5
   0   7   6 7998.86 1037.94   4
   0   7   6 10148.4 646.617  17
   0   7   6 8441.93 474.578  10
   0   7   6 9182.48 1205.84   7
   0   7   7 5.44406 140.131  40
   0   7   7 240.238 220.452  11
   0   7   7-17.6002 148.885  17
   0   7   7-6.59758 102.661   8
   0  -7  -7 100.298 157.131  35
   0   7   7 6.07766 110.531  12
   0   7   7 365.144 488.313   5
   0   7   7 135.475 219.699   7
   0   7   7 581.573 244.425  10
   0   7   7-11.9858 184.021  28
   0   7   8 23174.2 1452.27  13
   0   7   8 40158.2 1431.10  17
   0   7   8 40158.9 1188.99  10
   0   7   8 24920.6 2779.26   5
   0   7   8 33546.1 2479.18   7
   0   7   8 35081.1 1119.80  12
   0  -7  -8 23281.9 1883.33  35
   0   7   8 35654.3 1355.53  28
   0   7   8 37572.1 1435.17  11
   0   7   8 38345.4 1286.88   8
   0   7   8 36302.6 1247.77  40
   0   7   9 27652.7 1113.66  40
   0   7   9 28419.8 1118.38   8
   0   7   9 26147.1 1188.34  28
   0   7   9 29663.3 1029.34  10
   0   7   9 30355.6 1288.82  17
   0   7   9 28340.7 1259.95  11
   0   7  10 1105.68 219.692  40
   0   7  10 1565.57 312.812  17
   0   7  10 1350.65 238.582  10
   0   7  10 1233.82 267.933   8
   0   7  10 1859.97 356.026  11
   0   7  10 1185.23 369.024  28
   0   7  10 903.116 420.377  13
   0   7  11 747.881 420.336  13
   0   7  11 1012.88 308.818  28
   0   7  11 816.116 182.920   8
   0   7  11 1067.92 238.058  17
   0   7  11 887.696 225.449  11
   0   7  12-270.505 247.402  28
   0   7  12-235.384 335.471  13
   0   7  12 7.86210 126.188  17
   0   7  12-37.5036 134.847  11
   0   7  12 13.6443 84.3177   8
   0   7  13 336.697 136.868  11
   0   7  13 237.461 104.444  17
   0   7  13-24.6844 234.767  28
   0   7  13 247.175 275.591  13
   0   7  13 356.603 102.006   8
   0   7  14 187.806 63.3819   8
   0   7  14 250.646 90.1777  11
   0   7  14 447.650 163.965  13
   0   7  14 170.334 74.2143  17
   0   7  14 162.267 192.412  28
   0  -8  15 577.229 88.2961  30
   0  -8  15 607.021 99.0521   9
   0  -8  14 2460.81 223.629   9
   0   8 -14 2727.92 226.728  39
   0   8 -14 2844.97 237.472  27
   0  -8  13 4318.72 371.707  18
   0   8 -13 5575.36 372.664  39
   0   8 -13 5418.18 381.265  27
   0  -8  13 5059.62 361.142   9
   0   8 -12 231.358 87.8304  39
   0  -8  12 52.5283 104.220  18
   0  -8  12 213.035 100.924   9
   0   8 -12 260.337 109.593  27
   0   8 -11 27811.5 1008.24  27
   0  -8  11 26363.0 1016.29  18
   0  -8  11 24876.3 1023.13  26
   0  -8  11 28913.0 916.395   9
   0   8 -11 26075.7 918.309  39
   0  -8  10 14.9123 97.1810  26
   0  -8  10 5.14409 85.7836  18
   0   8 -10-29.7706 90.0005  39
   0  -8  10 51.3537 108.079   9
   0   8 -10-53.8262 101.340  27
   0  -8   9 559.183 175.098  26
   0  -8   9 510.042 151.306  18
   0   8  -9 595.503 147.666  31
   0   8  -9 585.691 141.184  39
   0  -8   9 668.611 149.340   9
   0   8  -9 711.332 182.251  27
   0   8  -8 1927.33 287.531  27
   0  -8   8 1017.92 614.920  33
   0   8  -8 1619.22 249.046  31
   0   8  -8 1314.78 367.312  32
   0  -8   8 2043.22 289.759  26
   0  -8   8 1732.37 252.073  18
   0   8  -8 1746.93 433.968   4
   0   8  -8 1678.28 467.168   2
   0  -8   8 1947.69 928.550   1
   0  -8   8 1993.91 230.488   9
   0   8  -7 2706.45 311.414  27
   0  -8   7 2050.32 732.016  33
   0   8  -7 2258.53 482.862   4
   0   8  -7 2480.30 554.798   2
   0  -8   7 2985.38 274.401   9
   0   8  -7 1948.62 445.267  32
   0  -8   7 2326.02 766.932   1
   0   8  -7 1493.02 332.418  37
   0   8  -7 2476.22 293.124  31
   0  -8   7 2552.76 283.548  18
   0   8  -6 624.602 154.566  27
   0  -8   6 586.069 254.050  34
   0  -8   6 267.114 448.818   1
   0  -8   6 759.133 428.944  33
   0   8  -6 563.471 256.563   2
   0  -8   6 900.421 146.195   9
   0   8  -6 509.295 234.713  32
   0   8  -6 493.883 245.174   4
   0   8  -6 671.612 157.222  31
   0   8  -6 362.751 224.755  37
   0   8  -5 9761.57 991.053  37
   0  -8   5 10623.6 1213.16  34
   0   8  -5 9865.15 965.621  32
   0   8  -5 10389.0 1074.37   2
   0   8  -5 9703.92 918.441   4
   0  -8   5 8789.33 1331.03  33
   0  -8   5 8616.08 1441.57   1
   0  -8   4 1136.69 389.818  34
   0   8  -4 487.583 234.933  37
   0   8  -4 769.957 279.732   2
   0   8  -4 717.164 281.526  32
   0   8  -4 1026.04 289.688   4
   0  -8   4 542.455 343.654   1
   0  -8   4 457.779 298.785  33
   0   8  -3 32117.5 1841.05  37
   0   8  -3 29122.7 1720.27   2
   0   8  -3 29676.7 1616.12   4
   0   8  -3 26851.0 1438.82  36
   0  -8   2 39236.5 2385.92  33
   0   8  -2 39490.8 1832.18   4
   0   8  -2 37121.9 1605.09  36
   0   8  -2 37976.9 1954.10  37
   0   8  -1 28089.5 1567.88   7
   0  -8   1 26849.1 1871.31  33
   0  -8   1 30965.7 2084.63  34
   0   8  -1 30541.0 1641.26   4
   0   8   0 2324.05 502.380   4
   0  -8   0 1748.01 440.357  33
   0  -8   0 3128.03 758.624  34
   0   8   0 2707.05 502.659   7
   0   8   1 27261.9 1673.38   4
   0  -8  -1 21864.7 1288.40  35
   0  -8  -1 25528.9 1928.65  34
   0   8   1 25916.1 1668.05   7
   0   8   2 2142.21 616.025   5
   0  -8  -2 3964.08 782.391  34
   0   8   2 4047.39 670.741   4
   0   8   2 4488.23 729.303   7
   0  -8  -2 4017.97 570.497  35
   0  -8  -3 11121.1 1410.84  34
   0   8   3 8385.31 1312.95   5
   0   8   3 11650.6 1243.36   7
   0  -8  -3 11009.2 994.936  35
   0   8   3 10318.6 1112.93   4
   0  -8  -4 3729.48 605.249  35
   0   8   4 4658.01 830.557   7
   0   8   4 4435.01 770.642   4
   0  -8  -4 3423.72 872.508  34
   0   8   4 4154.06 1003.97   5
   0   8   5 8.14497 285.128   5
   0   8   5-39.8085 78.3586  40
   0   8   5 100.730 214.459  28
   0   8   5-73.2909 164.576  11
   0  -8  -5 130.987 173.620  35
   0   8   5-57.0911 87.3127   8
   0   8   5-277.451 259.354   4
   0   8   5 35.8319 89.6418  17
   0  -8  -5 8.12513 279.790  34
   0   8   5 113.828 168.128   7
   0   8   5-15.5014 96.5984  12
   0   8   6 1885.67 287.854  17
   0   8   6 1441.49 465.013   4
   0   8   6 1777.57 260.281   8
   0   8   6 1905.92 297.208  11
   0   8   6 1302.15 480.493   7
   0   8   6 1825.81 278.100  40
   0   8   6 1391.14 622.716   5
   0  -8  -6 1325.35 425.422  35
   0   8   6 1851.27 267.971  12
   0   8   6 1657.33 322.082  28
   0  -8  -6 644.430 351.532  34
   0  -8  -7 1193.96 422.660  35
   0   8   7 411.763 356.320   5
   0   8   7 1691.91 292.288  17
   0   8   7 1355.37 236.724  12
   0   8   7 1479.23 262.319  11
   0   8   7 1415.70 542.226   7
   0   8   7 1619.03 260.708  40
   0   8   7 1731.97 262.917   8
   0   8   7 1436.51 330.125  28
   0   8   8 3154.14 394.244  11
   0   8   8 3488.97 380.400  40
   0   8   8 3549.15 359.044  12
   0   8   8 3108.68 390.472  17
   0   8   8 2942.25 341.919   8
   0   8   8 2979.51 460.013  28
   0   8   9-192.223 179.003   8
   0   8   9-96.0955 294.621  28
   0   8   9 121.213 111.003  40
   0   8   9-293.504 287.799  13
   0   8   9-11.9640 172.266  11
   0   8   9 166.616 90.5522  12
   0   8   9 158.692 110.575  17
   0   8  10 5892.53 436.137  40
   0   8  10 5638.48 456.069   8
   0   8  10 5225.45 479.106  11
   0   8  10 5582.94 548.034  28
   0   8  10 6552.09 553.089  17
   0   8  11 213.751 282.926  13
   0   8  11 63.5448 111.563  17
   0   8  11-56.0414 105.248  11
   0   8  11 179.849 298.214  28
   0   8  11 58.3707 71.7186   8
   0   8  12-19.5753 243.325  28
   0   8  12-28.4390 180.869  13
   0   8  12 226.237 142.202  17
   0   8  12 58.5545 69.1278   8
   0   8  12 303.868 129.706  11
   0   8  13 885.771 153.522  17
   0   8  13 1239.16 275.735  28
   0   8  13 861.991 125.932   8
   0   8  13 807.051 144.411  11
   0  -9  14 4314.85 256.613   9
   0   9 -14 4885.37 282.251  27
   0   9 -14 5045.85 261.467  39
   0  -9  13-13.9699 74.3506   9
   0   9 -13-38.5152 63.8012  39
   0   9 -13-18.3953 68.0064  27
   0  -9  12 2253.19 245.846   9
   0  -9  12 2040.51 264.667  18
   0   9 -12 2550.88 255.102  39
   0   9 -12 2558.55 276.083  27
   0   9 -11 1227.13 189.544  39
   0  -9  11 1058.23 205.923  18
   0  -9  11 923.336 150.436   9
   0   9 -11 1337.52 225.054  27
   0  -9  10 405.538 117.817   9
   0   9 -10 464.065 112.462  39
   0   9 -10 568.201 137.752  27
   0  -9  10 355.366 140.068  26
   0  -9  10 463.835 157.094  18
   0   9  -9 3017.38 326.532  31
   0   9  -9 3684.89 382.653  27
   0  -9   9 2997.92 331.052  18
   0  -9   9 3213.25 344.400  26
   0  -9   9 3525.16 302.322   9
   0   9  -9 3173.88 312.745  39
   0   9  -8 1509.97 260.559  27
   0   9  -8 1330.57 230.340  31
   0  -9   8 1534.51 202.845   9
   0  -9   8 1256.73 207.509  18
   0   9  -7 3321.86 359.943  31
   0  -9   7 3541.60 353.955  18
   0   9  -7 2508.19 557.751  32
   0   9  -7 3313.53 696.316   2
   0  -9   7 2319.15 891.617  33
   0   9  -7 3131.71 607.368   4
   0  -9   7 3474.04 303.865   9
   0   9  -7 4024.24 397.244  27
   0  -9   6 4406.37 386.905  18
   0  -9   6 4867.77 355.916   9
   0   9  -6 4372.07 428.203  31
   0   9  -6 4762.42 794.561   2
   0  -9   6 3509.47 921.984  33
   0   9  -6 4803.04 430.595  27
   0   9  -6 4618.41 699.350   4
   0   9  -6 3228.60 620.286  37
   0   9  -6 4235.16 679.089  32
   0  -9   6 4858.62 886.791  34
   0   9  -5 3107.51 597.065  37
   0  -9   5 3391.41 320.136  18
   0   9  -5 3487.13 376.282  31
   0   9  -5 3660.88 358.690  27
   0   9  -5 2896.10 556.701  32
   0  -9   5 2484.85 740.251  33
   0   9  -5 3343.68 586.110   4
   0  -9   5 3349.25 678.317  34
   0  -9   4 546.749 397.776  33
   0   9  -4 702.286 169.830  31
   0   9  -4 793.637 285.235   4
   0  -9   4 664.444 339.742  34
   0   9  -4 555.572 279.557  37
   0   9  -4 524.339 212.912  36
   0   9  -3 31761.3 1893.51  37
   0  -9   3 29348.2 2160.66  34
   0  -9   3 26822.3 2222.26  33
   0   9  -3 30903.6 1779.91   4
   0  -9   2 5371.14 931.111  34
   0   9  -2 5529.79 746.475   4
   0  -9   2 5295.60 952.370  33
   0   9  -1 13727.1 1231.32   4
   0  -9   1 11767.8 1326.18  33
   0  -9   1 15651.8 1663.21  34
   0   9   0 249.161 229.843   4
   0   9   0 969.486 414.208   7
   0   9   1 26.4076 117.133   7
   0  -9  -1 227.119 351.459  34
   0   9   1 31.3158 158.470   4
   0  -9  -1 85.2574 182.466  35
   0   9   2 558.414 301.327   7
   0   9   2 611.096 265.591  28
   0  -9  -2 465.515 419.930  34
   0   9   2 720.242 205.690   8
   0   9   2 414.093 165.833  40
   0   9   2 403.880 207.180   4
   0  -9  -2 677.180 324.165  35
   0  -9  -3 428.193 178.770  35
   0   9   3 310.556 126.895  12
   0   9   3 327.584 87.6641   8
   0   9   3 367.629 129.495  23
   0   9   3 229.403 209.632   4
   0   9   3 394.983 147.691  40
   0   9   3 582.949 194.137  11
   0  -9  -3 218.227 202.791  34
   0   9   3 271.192 171.830  28
   0   9   3 92.2849 148.154   7
   0   9   4 4704.99 439.641  17
   0   9   4 4434.86 467.509  40
   0   9   4 5179.22 504.764   8
   0   9   4 5129.15 422.311  23
   0   9   4 5005.67 470.660  12
   0  -9  -4 3535.23 920.704  34
   0  -9  -4 4584.48 770.940  35
   0   9   4 4593.33 504.057  11
   0   9   4 4233.38 867.443   7
   0   9   4 5184.59 563.509  28
   0   9   4 3667.31 769.604   4
   0  -9  -5 4265.17 1074.57  34
   0  -9  -5 5987.38 900.905  35
   0   9   5 7184.38 1088.14   4
   0   9   5 8032.10 659.641  11
   0   9   5 8598.80 599.122   8
   0   9   5 4438.77 1162.11   5
   0   9   5 8171.75 683.593  28
   0   9   5 8409.10 606.557  40
   0   9   5 7347.74 1167.26   7
   0   9   5 8802.16 608.931  12
   0   9   5 8001.43 586.036  17
   0   9   6 11935.2 796.867  28
   0   9   6 13725.6 773.438  17
   0   9   6 12989.0 740.983  40
   0   9   6 11878.9 760.861  11
   0   9   6 14010.6 757.390  12
   0   9   6 13222.3 724.114   8
   0   9   7 439.306 280.184  28
   0   9   7 373.713 181.788   8
   0   9   7 291.462 166.165  40
   0   9   7 576.233 199.816  12
   0   9   7 682.666 238.006  11
   0   9   7 372.806 162.421  17
   0   9   8 7918.57 614.215  11
   0   9   8 9037.57 640.755  17
   0   9   8 9240.63 579.667  12
   0   9   8 8119.64 655.240  28
   0   9   8 8635.58 603.985  40
   0   9   8 8094.70 561.441   8
   0   9   9 1906.55 252.899  12
   0   9   9 1952.64 270.014  40
   0   9   9 2425.88 453.568  28
   0   9   9 2176.28 344.437  11
   0   9   9 1708.96 289.033  17
   0   9   9 1845.04 278.413   8
   0   9  10 5561.68 483.611  11
   0   9  10 6513.42 510.762  17
   0   9  10 4896.12 378.680  40
   0   9  10 5901.33 591.081  28
   0   9  10 5612.71 422.026   8
   0   9  11 19.8407 89.7831  17
   0   9  11 40.6422 85.7005   8
   0   9  11-72.7092 116.908  11
   0   9  12 2470.40 206.244   8
   0   9  12 2201.06 343.685  28
   0   9  12 3010.14 282.329  17
   0   9  12 2094.85 219.506  11
   0   9  13 144.369 57.3606  17
   0   9  13 143.187 149.809  28
   0  10 -14 1076.70 113.680  27
   0 -10  14 805.991 93.3157  30
   0 -10  13 501.826 104.960   9
   0  10 -13 496.003 82.7091  39
   0  10 -13 400.133 97.5954  27
   0  10 -12 161.603 67.5244  39
   0 -10  12-26.3764 79.4622   9
   0  10 -12 55.2638 78.5366  27
   0 -10  12-22.6834 71.5400  18
   0  10 -11-0.97005 93.4997  27
   0  10 -11 89.9232 61.2351  39
   0 -10  11-83.8981 100.017   9
   0 -10  11 70.4423 92.9625  18
   0 -10  10 1792.03 215.809   9
   0 -10  10 1534.89 240.541  18
   0  10 -10 1824.18 254.076  27
   0  10  -9 6433.40 497.160  27
   0 -10   9 5509.74 449.523  18
   0 -10   9 6130.46 409.790   9
   0  10  -8 6309.65 496.259  31
   0 -10   8 7142.63 450.391   9
   0  10  -8 7418.30 544.131  27
   0 -10   8 6823.46 494.476  18
   0 -10   7 4253.32 354.157   9
   0  10  -7 4084.96 438.839  27
   0  10  -7 3152.47 403.725  31
   0 -10   7 3445.19 354.844  18
   0 -10   6 8039.42 544.490  18
   0  10  -6 7998.13 624.927  31
   0  10  -6 8923.27 614.496  27
   0  10  -5 1486.45 284.535  31
   0 -10   5 646.371 438.419  33
   0  10  -5 1382.75 267.821  27
   0 -10   5 1187.25 655.077  34
   0  10  -5 1190.80 371.034   4
   0 -10   5 1302.56 219.967  18
   0  10  -4 4106.92 419.979  31
   0 -10   4 3182.28 892.562  33
   0 -10   4 3862.72 353.765  18
   0  10  -4 4013.01 382.403  27
   0 -10   4 3489.14 817.328  34
   0  10  -4 3876.79 684.998   4
   0 -10   3 3943.77 989.777  34
   0 -10   3 2345.39 1066.09  33
   0  10  -3 2575.34 392.858  31
   0  10  -3 3303.57 663.644   4
   0 -10   3 2229.43 285.379  18
   0 -10   2 11397.2 583.051  18
   0  10  -2 11317.4 690.008  31
   0 -10   2 11396.7 1486.84  34
   0  10  -2 9860.17 704.222  28
   0  10  -2 10740.7 1154.04   4
   0  10  -1 5773.95 474.086   8
   0 -10   1 4148.17 875.694  34
   0 -10   1 4540.04 658.617  35
   0  10  -1 5383.59 435.659  40
   0  10  -1 5515.35 476.511  31
   0  10  -1 4728.66 513.320  28
   0  10  -1 5884.37 884.911   4
   0  10   0 930.460 185.949  31
   0  10   0 945.095 268.370  28
   0 -10   0 988.658 328.943  35
   0 -10   0 892.271 435.678  34
   0  10   0 988.493 173.427  40
   0  10   0 977.694 382.134   4
   0  10   0 1667.93 284.428   8
   0  10   0 703.740 165.090  12
   0  10   1 5396.81 511.871   8
   0 -10  -1 3625.02 675.649  35
   0  10   1 3039.70 674.026   7
   0  10   1 3724.20 451.645  31
   0  10   1 3263.43 427.134  40
   0 -10  -1 3629.66 1052.06  34
   0  10   1 3351.50 453.781  12
   0  10   1 2765.96 703.019   4
   0  10   2 2763.01 371.274  23
   0 -10  -2 2510.74 556.831  35
   0  10   2 2359.78 335.681  40
   0 -10  -2 2569.99 872.289  34
   0  10   2 2114.33 584.446   4
   0  10   2 2376.27 376.438  12
   0  10   2 1756.80 515.782   7
   0  10   2 3058.17 393.219   8
   0  10   2 3061.69 514.347  28
   0 -10  -3 7401.61 1390.21  34
   0  10   3 10397.1 580.440  23
   0  10   3 8443.71 1176.18   4
   0  10   3 9607.36 662.460  12
   0  10   3 9247.57 738.364  28
   0 -10  -3 8107.13 982.133  35
   0  10   3 9375.08 1218.35   7
   0  10   3 10341.3 646.360   8
   0  10   3 9384.28 642.415  40
   0  10   4 133.788 87.5747  23
   0  10   4 184.736 222.756  28
   0  10   4 176.726 91.9696  12
   0  10   4 132.372 119.249  40
   0  10   4 166.243 81.2956   8
   0  10   5-207.788 333.596  28
   0  10   5-184.897 164.357  40
   0  10   5-100.683 155.057   8
   0  10   5 1.17886 143.712  12
   0  10   5 87.5076 109.804  17
   0  10   5 28.7097 84.9130  23
   0  10   6 2592.59 353.601  40
   0  10   6 2342.33 343.073  11
   0  10   6 2284.49 437.431  28
   0  10   6 2534.04 343.536  17
   0  10   6 2600.77 333.047   8
   0  10   6 2799.75 362.051  12
   0  10   7 34.0903 118.519   8
   0  10   7-24.3239 162.252  11
   0  10   7 101.152 96.0948  17
   0  10   7 22.1443 92.1809  12
   0  10   7 181.085 280.772  28
   0  10   7 126.486 99.5588  40
   0  10   8 11686.5 780.202  28
   0  10   8 13492.5 738.057  17
   0  10   8 10926.6 678.849  11
   0  10   8 12636.8 662.269   8
   0  10   8 13870.3 686.538  12
   0  10   8 12652.8 684.778  40
   0  10   9 2481.80 261.537  12
   0  10   9 2077.64 250.781   8
   0  10   9 1426.18 231.377  11
   0  10   9 2441.90 441.632  28
   0  10   9 2095.32 255.611  40
   0  10   9 2326.29 288.597  17
   0  10  10 14799.6 595.978   8
   0  10  10 14342.6 764.637  28
   0  10  11 864.060 178.541  17
   0  10  11 561.815 284.496  28
   0  10  11 280.295 83.2462   8
   0  10  12 320.871 87.4460  17
   0  10  12 506.943 175.621  28
   0  11 -13 658.036 97.1935  27
   0 -11  13 416.898 74.5070   9
   0  11 -12 2160.71 210.432  27
   0 -11  12 1819.00 174.655   9
   0  11 -11 975.298 166.348  27
   0 -11  11 763.464 147.428  18
   0 -11  11 955.957 138.478   9
   0 -11  10 2880.73 257.371   9
   0  11 -10 3115.06 312.385  27
   0 -11  10 2568.97 280.798  18
   0 -11   9 757.115 170.593  18
   0  11  -9 723.555 183.275  27
   0 -11   9 661.108 148.520   9
   0  11  -8 1097.81 208.468  27
   0 -11   8 943.977 161.570   9
   0 -11   8 1113.72 203.113  18
   0  11  -8 962.098 197.117  31
   0 -11   7 85.9965 84.0835  18
   0 -11   7-148.869 151.187   9
   0  11  -7 79.3736 88.5577  31
   0  11  -7 40.2374 75.4701  27
   0 -11   6 1649.89 214.875   9
   0 -11   6 1249.14 212.235  18
   0  11  -6 1644.11 261.212  27
   0  11  -6 1329.05 249.913  31
   0  11  -5 4718.56 505.266  31
   0 -11   5 4132.97 377.260  18
   0 -11   4 1993.19 223.331  18
   0  11  -4 2992.64 387.367  31
   0  11  -3 1395.15 258.762  31
   0 -11   3 1250.99 201.974  18
   0  11  -2-31.4594 246.765  28
   0  11  -2 213.866 182.502  31
   0  11  -2 260.825 161.471  12
   0  11  -2 82.1361 112.592  20
   0  11  -1 2185.21 408.156  31
   0  11  -1 2888.33 393.908  12
   0  11  -1 2738.62 489.382  28
   0  11   0 8710.96 741.749  28
   0  11   0 10201.3 674.781  31
   0  11   0 10787.0 708.959  12
   0  11   0 10767.8 689.793   8
   0  11   1 2331.18 362.864  23
   0  11   1 2286.89 383.450  12
   0  11   1 1219.00 264.399   8
   0  11   1 1253.49 363.463  28
   0  11   1 1689.27 378.979  40
   0  11   1 1130.21 238.882  31
   0  11   2 20065.6 909.209  23
   0  11   2 20403.7 1050.48  12
   0  11   2 17017.4 866.800   8
   0  11   2 17965.8 935.044  40
   0  11   3 22333.5 1158.26  28
   0  11   3 23348.5 985.917   8
   0  11   3 23311.7 1000.16  40
   0  11   3 23824.1 1034.01  12
   0  11   3 26416.1 945.240  23
   0  11   4 8623.14 616.458  40
   0  11   4 10222.9 567.006  23
   0  11   4 9095.09 635.332  12
   0  11   4 9845.16 787.728  28
   0  11   4 8605.06 612.345   8
   0  11   5 12101.7 566.370  23
   0  11   5 9722.98 649.121  40
   0  11   5 10474.1 824.401  28
   0  11   5 10535.9 666.741  12
   0  11   5 9539.03 625.784   8
   0  11   6 822.691 191.143  12
   0  11   6 830.536 178.047  17
   0  11   6 696.322 161.791  40
   0  11   6 433.462 322.582  28
   0  11   6 754.979 167.412   8
   0  11   7-3.58811 90.4185  17
   0  11   7-39.9946 94.4440   8
   0  11   7-1.33539 112.363  40
   0  11   7 0.61065 90.9129  12
   0  11   7 12.8068 341.192  28
   0  11   8 8654.68 521.300  40
   0  11   8 8760.43 521.238  17
   0  11   8 9184.13 518.092  12
   0  11   8 8280.05 662.273  28
   0  11   8 8531.56 480.270   8
   0  11   9 39.8873 69.4697  17
   0  11   9-12.9756 79.2509  12
   0  11   9 74.8372 65.4219   8
   0  11  10 3983.55 250.722   8
   0  11  10 4498.74 309.487  17
   0  11  11 345.336 141.470  28
   0 -12  12 133.110 51.5508   9
   0  12 -12 43.3819 43.4921  20
   0 -12  11 119.177 67.5526  18
   0  12 -11-48.7735 57.8951  27
   0 -12  11-63.2299 69.2902   9
   0  12 -10 555.064 111.537  27
   0 -12  10 567.125 113.647   9
   0 -12  10 572.593 129.577  18
   0 -12   9 508.874 116.127  18
   0 -12   9 482.416 115.854   9
   0  12  -9 211.006 65.3040  23
   0  12  -9 629.520 126.245  27
   0  12  -8 4168.10 340.052  27
   0 -12   8 4122.79 337.254  18
   0 -12   8 4459.93 316.918   9
   0  12  -7 15990.5 772.093  31
   0 -12   7 14920.0 665.935  18
   0 -12   7 15911.1 622.347   9
   0  12  -7 15846.6 690.084  27
   0 -12   6 1327.66 216.847  18
   0  12  -6 1349.90 199.183  27
   0 -12   6 1562.30 219.856   9
   0  12  -6 1441.25 239.354  31
   0 -12   5 18662.2 705.453   9
   0 -12   5 17292.8 722.782  18
   0  12  -5 18743.8 885.836  31
   0  12  -4 309.592 199.082  31
   0 -12   4 209.665 100.585  18
   0  12  -3 10585.6 670.644  31
   0  12  -3 10397.5 578.340  20
   0  12  -2 1939.18 300.609  31
   0  12  -2 1373.40 233.152  12
   0  12  -1 24699.6 971.092  12
   0  12  -1 23533.2 1123.00  28
   0  12  -1 23475.9 946.701  23
   0  12   0 171.858 107.718  23
   0  12   0 216.362 77.7096  31
   0  12   0 58.7057 180.990  28
   0  12   0 175.534 124.089  12
   0  12   1 3413.17 455.347  28
   0  12   1 3873.09 385.829  23
   0  12   1 3867.12 431.927  12
   0  12   1 3683.28 371.229  31
   0  12   2 11613.6 791.579  28
   0  12   2 13576.3 678.169  23
   0  12   2 12991.1 722.765   8
   0  12   2 12853.8 725.873  12
   0  12   3 9494.69 664.611  12
   0  12   3 10578.4 685.721  40
   0  12   3 9450.46 658.595   8
   0  12   3 10410.8 577.296  23
   0  12   4 4146.78 413.853   8
   0  12   4 4103.04 496.360  28
   0  12   4 4328.21 359.784  23
   0  12   4 4048.77 433.017  40
   0  12   4 3926.88 442.412  12
   0  12   5 23122.7 986.568  12
   0  12   5 25851.0 747.445  23
   0  12   5 21216.3 967.719  40
   0  12   5 22564.7 932.910   8
   0  12   5 19219.6 1066.50  28
   0  12   6 168.637 129.146  12
   0  12   6 200.503 120.838   8
   0  12   6 330.162 350.989  28
   0  12   7 1827.94 331.609  28
   0  12   7 2028.43 240.333  12
   0  12   7 1759.08 210.409   8
   0  12   7 1657.10 208.948  17
   0  12   8 1280.66 165.192   8
   0  12   8 1478.58 173.375  12
   0  12   8 1138.81 159.048  17
   0  12   8 1067.46 241.493  28
   0  12   9 3126.63 220.406  17
   0  12   9 3121.55 200.706   8
   0  12   9 2988.40 286.009  28
   0  13 -10 10.2749 44.1684  20
   0  13 -10-8.99298 33.2422  27
   0 -13  10-36.3643 54.4273   9
   0  13  -9 159.034 96.1899  20
   0 -13   9 276.252 96.4182   9
   0  13  -9 15.9274 57.2829  27
   0 -13   8 115.817 53.6125  18
   0 -13   8 156.027 70.6328   9
   0  13  -8 191.330 90.8553  20
   0  13  -8 103.170 61.5388  23
   0  13  -8 106.308 58.9190  27
   0 -13   7 1653.01 183.456   9
   0  13  -7 1599.23 183.678  27
   0  13  -7 1416.55 181.140  20
   0 -13   7 1586.88 191.800  18
   0  13  -7 1403.54 203.146  23
   0  13  -6 311.720 110.409  23
   0  13  -6 664.489 163.232  31
   0 -13   6 444.127 123.329   9
   0  13  -6 465.555 119.051  29
   0  13  -6 415.245 108.924  20
   0  13  -5 920.734 188.433  31
   0  13  -5 580.590 145.704  20
   0 -13   5 859.306 166.321   9
   0  13  -5 429.091 130.916  23
   0  13  -5 868.290 174.852  29
   0  13  -4 784.436 189.099  23
   0  13  -4 663.616 144.365  20
   0  13  -4 1012.23 194.572  31
   0  13  -3 1297.59 210.167  31
   0  13  -3 862.164 187.053  23
   0  13  -2 6586.07 519.178  23
   0  13  -2 5493.08 416.582  12
   0  13  -2 6493.74 520.102  31
   0  13  -1 5006.83 409.004  23
   0  13  -1 4880.92 394.833  12
   0  13  -1 5408.32 429.631  31
   0  13   0-330.917 166.016  23
   0  13   0-258.865 162.762  12
   0  13   0-90.6962 124.030  31
   0  13   1 384.836 116.545  23
   0  13   1 288.959 102.976  12
   0  13   1 273.123 163.962  28
   0  13   1 692.552 148.735  31
   0  13   2 3936.14 437.029  28
   0  13   2 4572.54 354.170  23
   0  13   2 3784.49 374.528  12
   0  13   3 155.968 99.5343  12
   0  13   3 129.691 71.0067  23
   0  13   3 265.192 116.548  29
   0  13   3 87.8087 154.940  28
   0  13   4 53.9063 61.7433  23
   0  13   4 30.6048 94.9621  12
   0  13   4 62.0052 80.6444  29
   0  13   4 115.043 144.369  28
   0  13   5 8417.87 551.995  28
   0  13   5 10792.4 544.534  12
   0  13   6 36.4030 63.2369  12
   0  13   6-133.164 125.967  28
   0  13   7 6615.66 340.043  12
   0  13   7 4831.19 341.587  28
   0  13   8 437.519 108.210  28
   0  14  -9 314.082 65.8874  16
   0 -14   9 617.461 79.1726   9
   0  14  -8 20.6357 39.6525  20
   0 -14   8 164.858 69.8305   9
   0  14  -8 62.7189 45.6495  16
   0  14  -7 66.2991 47.0390  20
   0 -14   7 177.124 80.4468   9
   0  14  -7 105.463 63.9376  23
   0  14  -6 1085.45 141.256  29
   0  14  -6 717.176 108.571  20
   0 -14   6 1288.64 146.574   9
   0  14  -6 824.316 131.931  23
   0  14  -5 714.034 132.097  29
   0 -14   5 837.757 131.631   9
   0  14  -5 666.501 136.467  23
   0  14  -4 286.860 109.736  29
   0  14  -4 272.231 82.8400  16
   0  14  -4 454.452 127.152  31
   0 -14   4 176.015 78.2315   9
   0  14  -4 359.008 108.058  23
   0 -14   3 4915.85 316.624   9
   0  14  -3 4949.97 385.826  29
   0  14  -3 4427.05 340.990  23
   0  14  -3 4842.05 363.636  31
   0  14  -3 4230.82 260.485  16
   0  14  -2 547.270 151.018  31
   0  14  -2 304.800 138.636  29
   0  14  -2 231.913 112.586  23
   0  14  -1 280.190 123.999  29
   0  14  -1 77.2779 91.9044  12
   0  14  -1 154.644 96.2299  31
   0  14  -1 113.144 96.3863  23
   0  14   0 13433.3 606.237  23
   0  14   0 12287.2 592.886  12
   0  14   1 14106.6 558.469  23
   0  14   1 13505.5 628.589  29
   0  14   1 12394.5 574.089  12
   0  14   2 1106.98 194.545  29
   0  14   2 806.886 169.392  12
   0  14   2 786.639 146.920  23
   0  14   3 1586.22 155.867  23
   0  14   3 1430.71 172.656  29
   0  14   3 1368.38 186.212  12
   0  14   4 418.016 133.134  28
   0  14   4 11.7013 57.5145  12
   0  14   5 1154.91 164.351  28
   0  14   5 1660.84 181.617  12
   0  14   6 89.5714 47.4170  12
   0  14   6-13.1642 47.5654  28
   0 -15   6 729.625 88.0164   9
   0  15  -5 1672.80 151.408  23
   0 -15   5 2123.42 155.873   9
   0  15  -5 1838.94 160.884  29
   0  15  -4 406.176 89.8785  23
   0 -15   4 551.084 88.0042   9
   0  15  -4 497.660 101.990  29
   0  15  -3 1051.83 136.465  23
   0  15  -3 1132.62 156.408  29
   0 -15   3 1111.09 130.482   9
   0  15  -2 3612.86 250.980  23
   0 -15   2 3630.34 226.734   9
   0  15  -2 3857.37 282.090  29
   0  15  -1 2050.07 209.087  29
   0  15  -1 2247.20 190.121  23
   0 -15   1 2128.69 176.293   9
   0  15   0 4186.26 244.285  23
   0  15   0 3271.86 212.109  12
   0  15   0 3750.44 274.010  29
   0  15   1 1928.92 170.660  12
   0  15   1 2373.31 169.638  23
   0  15   1 2185.81 198.935  29
   0  15   2 2.37637 43.3193  29
   0  15   2 18.9498 41.3042  12
   0  15   2-10.1851 33.0318  23
   0  15   3 77.3515 50.6098  12
  -1  16   0 337.880 75.5888  29
   1 -16   1 14.5670 33.6876   9
  -1  16  -1-9.25049 43.7145  29
  -1  16  -1 105.398 42.5767  23
  -1  16  -2 459.872 76.6758  23
  -1  16  -2 488.794 95.0178  29
   1 -16   2 496.805 68.6970   9
  -1  15   5 207.353 60.8356  12
  -1  15   4 604.692 97.1892  12
  -1  15   3 1208.13 141.241  12
  -1  15   3 1268.02 120.675  23
  -1  15   3 1360.28 140.003  29
  -1  15   2 3078.60 213.020  23
  -1  15   2 3326.07 245.997  29
  -1  15   2 2817.13 224.203  12
  -1  15   1 772.056 106.417  23
  -1  15   1 852.113 135.279  29
  -1  15   1 618.928 96.8560  12
  -1  15   0 1153.25 156.953  23
  -1  15   0 1222.97 173.668  29
  -1  15   0 1053.14 133.206  12
  -1  15  -1 947.256 149.492  23
  -1  15  -1 1033.07 158.568  29
  -1  15  -2 754.847 136.168  23
   1 -15   2 614.239 114.732   9
  -1  15  -2 649.588 130.128  29
   1 -15   3 2674.41 207.628   9
  -1  15  -3 2690.22 174.564  16
  -1  15  -3 2562.77 219.171  23
  -1  15  -3 3221.20 275.928  29
  -1  15  -4 28.8050 60.9563  29
  -1  15  -4-4.66135 52.3159  23
   1 -15   4 76.5545 55.4384   9
  -1  15  -4 67.4976 47.3985  16
  -1  15  -5 455.679 104.148  29
  -1  15  -5 420.662 89.5246  23
   1 -15   5 552.755 92.9673   9
  -1  15  -5 327.360 73.8313  16
   1 -15   6 187.182 63.2595   9
  -1  15  -6 109.035 42.5698  16
  -1  15  -6 183.514 57.2149  23
  -1  15  -7 1123.93 111.693  16
  -1  15  -7 1458.10 134.914  24
   1 -15   7 1488.51 118.956   9
  -1  14   7 484.955 83.8683  12
  -1  14   6 265.302 90.4617  28
  -1  14   6 237.120 90.6811  12
  -1  14   5 2529.69 255.158  28
  -1  14   5 3360.42 271.226  12
  -1  14   4 7295.00 379.090  29
  -1  14   4 7344.71 339.082  23
  -1  14   3 5508.83 332.779  23
  -1  14   3 4935.73 374.174  12
  -1  14   3 5249.80 365.472  29
  -1  14   2 420.608 141.518  28
  -1  14   2 682.659 206.507  12
  -1  14   2 796.705 186.550  23
  -1  14   1 429.569 143.054  12
  -1  14   1 467.256 141.457  23
  -1  14   1 529.872 177.024  29
  -1  14   0 2152.97 252.487  12
  -1  14   0 2264.33 275.369  23
  -1  14  -1 331.228 129.098  23
  -1  14  -1 630.343 169.733  29
  -1  14  -1 279.090 99.0045  12
  -1  14  -2 622.274 172.559  29
  -1  14  -2 547.040 147.246  23
  -1  14  -2 797.888 159.085  31
  -1  14  -2 662.860 129.251  16
  -1  14  -3 6027.88 436.964  29
   1 -14   3 5659.17 350.788   9
  -1  14  -3 4764.86 330.156  20
  -1  14  -3 4946.87 322.815  16
  -1  14  -3 5621.45 404.835  23
   1 -14   4-130.726 113.013   9
  -1  14  -4 104.005 66.6872  23
  -1  14  -4 161.119 102.484  29
  -1  14  -4-113.662 73.8648  20
  -1  14  -4-10.9610 52.9134  16
  -1  14  -5 19.7025 58.1099  20
   1 -14   5 18.4839 71.3860   9
  -1  14  -5-1.44816 86.9955  29
  -1  14  -5 6.69430 69.7046  23
  -1  14  -6 523.576 133.945  20
   1 -14   6 454.258 122.110   9
  -1  14  -6 414.617 118.056  23
  -1  14  -6 322.445 95.0700  29
   1 -14   7 128.920 75.4528   9
  -1  14  -7 25.3729 45.9591  23
   1 -14   7-49.9990 60.2685  10
  -1  14  -7 212.417 91.5064  20
  -1  14  -8 259.646 91.3938  24
  -1  14  -8 319.573 82.2204  16
   1 -14   8 503.827 94.5430   9
  -1  14  -8 313.009 83.2141  20
  -1  14  -9 17.7717 40.2599  20
  -1  14  -9-28.2277 40.1666  16
  -1  14  -9-3.91079 42.0258  24
  -1  13   9 374.372 99.9280  28
  -1  13   8-14.6474 51.6089  12
  -1  13   8 91.4523 128.453  28
  -1  13   7 2921.28 251.732  12
  -1  13   7 1954.42 266.232  28
  -1  13   6 2254.13 302.642  28
  -1  13   6 3151.24 295.355  12
  -1  13   5 5127.29 399.320  12
  -1  13   5 5823.68 340.484  23
  -1  13   4 157.983 111.386  12
  -1  13   4 78.1197 89.1394  23
  -1  13   4 97.2838 75.9019  29
  -1  13   4 349.534 228.561  28
  -1  13   3 16787.4 726.077  29
  -1  13   3 17214.1 690.847  23
  -1  13   3 16594.2 774.769  12
  -1  13   2 3540.77 373.482  12
  -1  13   2 4086.57 372.567  23
  -1  13   2 4542.20 426.149  29
  -1  13   2 2926.44 385.340  28
  -1  13   1 2902.06 437.524  12
  -1  13   1 4487.48 495.427  23
  -1  13   1 1102.95 262.940  31
  -1  13   1 5986.66 686.884  28
  -1  13   0 9882.02 611.777  31
  -1  13   0 10986.1 699.604  23
  -1  13   0 9669.67 622.032  12
  -1  13   0 11746.4 804.240  28
  -1  13  -1 6534.09 435.312  20
  -1  13  -1 5618.55 428.358  12
  -1  13  -1 6681.42 498.474  31
  -1  13  -1 5961.03 465.896  23
  -1  13  -1 6293.33 397.569  16
  -1  13  -2 10157.7 633.922  31
  -1  13  -2 10262.7 557.728  20
  -1  13  -2 8833.18 577.660  23
  -1  13  -3 379.995 188.567  23
  -1  13  -3 392.058 227.934  31
  -1  13  -3 475.240 167.216  20
  -1  13  -4 5485.18 464.594  23
  -1  13  -4 5650.15 466.677  20
   1 -13   4 6823.04 469.010   9
  -1  13  -4 5437.37 492.593  31
  -1  13  -4 6002.16 501.012  29
  -1  13  -5 139.228 116.705  23
  -1  13  -5 61.3198 111.822  29
   1 -13   5 244.768 118.490   9
  -1  13  -5-164.074 98.9187  20
  -1  13  -5 239.708 139.167  31
   1 -13   6 1490.98 195.643   9
  -1  13  -6 1303.93 197.595  29
  -1  13  -6 1010.10 192.116  23
  -1  13  -6 952.092 199.235  20
  -1  13  -7 565.788 122.695  27
   1 -13   7 585.897 119.580   9
  -1  13  -7 254.040 88.9931  23
  -1  13  -8 572.710 119.946  27
   1 -13   8 395.833 89.9343   9
  -1  13  -8 321.961 85.1920  23
   1 -13   9 3975.06 261.634   9
  -1  13  -9 3620.66 278.471  24
  -1  13  -9 3148.66 275.978  20
  -1  13  -9 4186.15 277.218  27
   1 -13  10 1547.95 151.792   9
  -1  13 -10 1365.34 137.141  24
  -1  13 -10 1625.44 158.299  27
  -1  13 -11 12.9399 47.7560  20
   1 -13  11-84.8598 44.5106   9
  -1  12  10 297.970 167.092  28
  -1  12  10 519.866 123.633  17
  -1  12   9 95.4189 62.9072  12
  -1  12   9 120.441 45.0828   8
  -1  12   9-27.1880 91.9377  17
  -1  12   8 4987.43 369.295  17
  -1  12   8 4795.54 323.193   8
  -1  12   8 4629.24 485.509  28
  -1  12   7 345.752 130.323  12
  -1  12   7 337.450 138.948  17
  -1  12   7 265.646 111.385   8
  -1  12   6 794.224 130.858  23
  -1  12   6 607.914 157.574  17
  -1  12   6 790.061 195.048  12
  -1  12   6 583.358 140.723   8
  -1  12   6 593.722 322.579  28
  -1  12   5-35.6920 107.950  29
  -1  12   5-91.3198 297.876  28
  -1  12   5-34.7194 135.951  12
  -1  12   5 81.1569 73.3130  23
  -1  12   5 32.5246 85.7053   8
  -1  12   4 1925.73 291.924  29
  -1  12   4 2061.51 304.495   8
  -1  12   4 1878.88 314.219  12
  -1  12   4 2058.52 510.516  28
  -1  12   4 2200.14 275.678  23
  -1  12   3 4252.07 396.736  23
  -1  12   3 4028.40 415.786   8
  -1  12   3 3708.16 434.186  12
  -1  12   3 3892.37 578.808  28
  -1  12   2 37858.5 1292.22  12
  -1  12   2 39541.5 1306.92   8
  -1  12   1-90.5043 240.921  28
  -1  12   1-69.1512 137.691  23
  -1  12   1-30.6922 120.771  31
  -1  12   1 283.125 122.990  12
  -1  12   0 4823.74 596.810  12
  -1  12   0 2343.86 416.654  16
  -1  12   0 1127.52 360.639  28
  -1  12   0 3944.81 507.494  23
  -1  12   0 1243.30 294.501  31
  -1  12  -1 1200.33 250.956  12
  -1  12  -1 934.684 207.227  31
  -1  12  -1 946.141 237.383  20
  -1  12  -1 1092.26 253.720  23
  -1  12  -1 791.754 289.571  28
  -1  12  -2 2567.68 326.425  23
  -1  12  -2 3157.31 374.381  31
  -1  12  -2 3180.64 337.998  20
  -1  12  -3 2584.95 324.866  31
  -1  12  -3 3094.72 336.005  20
  -1  12  -4 6213.96 507.095  31
  -1  12  -5 5647.31 512.736  31
   1 -12   5 6276.24 413.366   9
   1 -12   6 1621.84 213.240   9
  -1  12  -6 1896.40 248.755  27
  -1  12  -6 1600.98 273.494  31
  -1  12  -6 1400.22 219.308  29
   1 -12   7 1582.69 215.947  18
   1 -12   7 1772.33 217.077   9
  -1  12  -8 2489.66 282.783  27
   1 -12   8 1979.89 231.498  18
  -1  12  -8 1285.41 187.017  23
   1 -12   8 2207.85 230.311   9
   1 -12   8 1639.89 197.293  10
   1 -12   9 2247.97 235.567  18
  -1  12  -9 2657.17 279.350  27
   1 -12   9 2705.25 238.628   9
   1 -12  10 289.987 87.3085   9
  -1  12 -10 290.529 89.0155  24
  -1  12 -10 288.928 95.3902  27
   1 -12  10 180.907 78.1350  18
  -1  12 -11 1449.84 167.560  27
   1 -12  11 1358.32 156.249   9
  -1  12 -12 1159.77 128.160  27
   1 -12  12 1157.69 118.626   9
  -1  11  11 4790.22 377.145  28
  -1  11  11 5510.29 336.052  17
  -1  11  10 1045.44 191.888  17
  -1  11  10 776.203 305.813  28
  -1  11  10 1097.64 138.397  12
  -1  11  10 928.747 153.449   8
  -1  11   9-2.98478 85.1176  17
  -1  11   9 247.200 104.893   8
  -1  11   9-144.117 313.295  28
  -1  11   9 67.7023 65.8973  12
  -1  11   8 179.271 100.755  12
  -1  11   8 114.975 66.0891   8
  -1  11   8 122.646 100.323  17
  -1  11   8 173.460 303.715  28
  -1  11   7 43.1283 109.224   8
  -1  11   7-231.647 348.641  28
  -1  11   7 60.1770 116.911  12
  -1  11   7 35.0583 88.5390  17
  -1  11   7 266.705 142.703  40
  -1  11   6 7379.98 556.692  40
  -1  11   6 6696.12 587.833  28
  -1  11   6 8105.71 576.906  12
  -1  11   6 8944.38 475.091  23
  -1  11   6 6677.69 496.582   8
  -1  11   6 7541.70 566.755  17
  -1  11   5 285.778 181.766  40
  -1  11   5 516.970 187.256  12
  -1  11   5-45.7114 93.2564  29
  -1  11   5 144.840 308.930  28
  -1  11   5-8.35080 109.539   8
  -1  11   5 145.044 103.581  17
  -1  11   5 222.490 91.2909  23
  -1  11   4 426.325 122.134  23
  -1  11   4 253.121 133.422  40
  -1  11   4 308.790 156.329  12
  -1  11   4 20.0710 114.427   8
  -1  11   3 15.1816 336.942  28
  -1  11   3 250.151 120.107   8
  -1  11   3 181.231 99.4219  40
  -1  11   3 177.762 94.9423  12
  -1  11   3 44.1217 97.2480  23
  -1  11   2 4652.92 435.843  23
  -1  11   2 3592.15 415.882  12
  -1  11   2 4685.33 470.743   8
  -1  11   2 4886.06 573.359  28
  -1  11   2 3588.99 398.856  40
  -1  11   1 14847.0 1538.14   4
   1 -11  -1 32315.8 2905.46  34
  -1  11   1 31588.5 1207.17  12
  -1  11   1 37391.6 1550.15  28
  -1  11   1 34689.2 1194.01  23
  -1  11   1 34922.5 1210.70  31
   1 -11  -1 20541.4 1619.79  35
  -1  11   1 34638.4 1262.50   8
  -1  11   0 462.804 254.886   4
  -1  11   0 2783.61 610.876  28
  -1  11   0 2225.97 370.379  23
  -1  11   0 1736.33 381.323  31
   1 -11   0 850.171 384.898  35
   1 -11   0 447.022 314.088  34
  -1  11   0 488.657 235.913  12
  -1  11   0 1496.05 277.102  20
  -1  11  -1 13510.7 1406.24   4
  -1  11  -1 20333.3 887.662  20
   1 -11   1 17244.0 1975.57  34
  -1  11  -1 17414.8 828.554  12
  -1  11  -1 14179.6 863.853  28
  -1  11  -1 17411.1 904.033  31
  -1  11  -2 6468.06 565.231  28
  -1  11  -2 6784.53 965.659   4
  -1  11  -2 8636.33 620.336  31
   1 -11   2 9273.26 1421.61  34
  -1  11  -3 3061.85 418.230  31
  -1  11  -4 5782.56 508.172  31
  -1  11  -5 899.685 197.167  27
  -1  11  -5 776.810 204.973  31
  -1  11  -6 16977.7 843.413  31
  -1  11  -6 17553.2 801.186  27
   1 -11   6 16145.5 721.887  18
   1 -11   6 17711.3 696.880   9
  -1  11  -7 1337.71 243.887  31
   1 -11   7 1348.50 200.635   9
  -1  11  -7 1343.07 232.531  27
   1 -11   7 1197.08 209.315  18
   1 -11   8 15235.0 637.375   9
   1 -11   8 13733.8 673.562  18
  -1  11  -8 15431.4 742.941  27
   1 -11   9 4470.88 329.740   9
   1 -11   9 3969.97 351.091  18
   1 -11   9 3344.09 300.637  10
  -1  11  -9 4970.91 411.453  27
   1 -11  10 3031.55 295.723  18
   1 -11  10 2673.87 222.794  10
   1 -11  10 3475.95 289.170   9
  -1  11 -10 3676.41 342.458  27
   1 -11  11 133.307 83.7637   9
  -1  11 -11 58.9432 60.2282  27
   1 -11  11 67.8051 61.2229  18
   1 -11  12-23.5743 61.1335   9
  -1  11 -12 40.5987 55.0718  27
   1 -11  13 422.097 75.7315   9
  -1  11 -13 445.858 86.7619  27
  -1  10  12 1561.80 295.625  28
  -1  10  12 1445.26 186.884  17
  -1  10  11 3865.07 272.496   8
  -1  10  11 5018.79 389.381  17
  -1  10  11 4142.81 448.542  28
  -1  10  10 2907.89 372.595   8
  -1  10  10 2611.37 302.569  12
  -1  10  10 2299.69 503.582  28
  -1  10  10 1908.85 338.974  11
  -1  10   9 811.540 216.173  40
  -1  10   9 502.700 336.069  28
  -1  10   9 667.691 165.634  12
  -1  10   9 835.158 247.085  17
  -1  10   9 543.402 175.791   8
  -1  10   9 184.954 136.451  11
  -1  10   8 1186.03 408.053  28
  -1  10   8 926.187 267.089  11
  -1  10   8 713.822 189.716  12
  -1  10   8 656.754 253.419  40
  -1  10   8 569.662 202.376   8
  -1  10   8 1017.63 238.635  17
  -1  10   7 6093.03 483.537   8
  -1  10   7 5921.99 580.099  28
  -1  10   7 6540.45 535.180  40
  -1  10   7 7186.28 529.536  12
  -1  10   7 5870.51 520.008  11
  -1  10   7 7726.51 578.505  17
  -1  10   6 11554.7 675.955   8
  -1  10   6 14980.7 636.854  23
  -1  10   6 13028.0 770.773  17
  -1  10   6 11569.3 794.606  28
  -1  10   6 10167.6 697.714  11
  -1  10   6 13836.8 759.738  12
  -1  10   6 13242.6 763.372  40
  -1  10   5 8298.06 575.251   8
  -1  10   5 8590.64 628.903  40
  -1  10   5 7886.04 663.222  28
  -1  10   5 8590.05 609.996  12
  -1  10   5 9552.38 539.417  23
  -1  10   5 8666.63 613.721  17
   1 -10  -4 416.875 379.799  34
  -1  10   4 34.5249 241.078   4
  -1  10   4 317.802 144.234  17
  -1  10   4 163.320 151.875   7
  -1  10   4 329.134 145.113   8
   1 -10  -4 401.930 347.369  35
  -1  10   4 158.054 125.045  40
  -1  10   4 260.021 106.352  23
  -1  10   4 298.631 237.064  28
  -1  10   4 294.843 139.094  12
  -1  10   3 10993.0 644.155   8
  -1  10   3 12011.3 623.185  23
  -1  10   3 11347.1 671.573  12
   1 -10  -3 9435.70 1034.06  35
  -1  10   3 9388.21 1169.83   4
  -1  10   3 10888.2 1305.58   7
  -1  10   3 11057.2 680.338  40
  -1  10   3 10311.7 746.897  28
   1 -10  -3 7976.43 1353.96  34
   1 -10  -2 2236.10 728.216  34
  -1  10   2 2800.07 315.246  23
  -1  10   2 2966.32 336.742   8
  -1  10   2 2957.76 359.384  40
   1 -10  -2 2634.47 515.988  35
  -1  10   2 2834.06 648.450   4
  -1  10   2 2797.67 379.466  28
  -1  10   2 2985.59 347.997  12
  -1  10   2 2902.89 651.579   7
  -1  10   1 11077.7 664.397   8
  -1  10   1 11307.7 672.776  40
  -1  10   1 9845.49 1148.90   4
   1 -10  -1 8198.13 927.051  35
  -1  10   1 11353.6 635.332  23
  -1  10   1 11573.7 1247.49   7
  -1  10   1 11846.6 658.900  31
   1 -10  -1 12276.1 1571.37  34
  -1  10   1 11439.6 683.983  12
  -1  10   1 9689.54 698.593  28
  -1  10   0 3427.31 431.461  28
  -1  10   0 4550.23 735.350   7
  -1  10   0 4024.23 398.845  12
  -1  10   0 4201.84 741.953   4
  -1  10   0 4081.45 393.865   8
   1 -10   0 4508.69 907.106  34
  -1  10   0 4063.77 400.113  40
  -1  10   0 4300.52 409.591  31
   1 -10   1 3703.11 813.004  34
  -1  10  -1 2828.44 378.360  28
  -1  10  -1 3371.41 362.977  12
  -1  10  -1 3468.84 370.403  31
  -1  10  -1 3771.74 669.141   4
   1 -10   2-338.936 425.485  33
  -1  10  -2 235.166 418.985   4
   1 -10   2 40.7795 245.435  34
  -1  10  -2 128.232 177.810  31
   1 -10   3 16088.2 1708.38  34
   1 -10   3 12870.2 1608.30  33
  -1  10  -3 15476.1 825.522  31
  -1  10  -3 16066.7 1382.04   4
   1 -10   4 9579.70 1275.29  34
   1 -10   4 7696.86 1299.50  33
  -1  10  -4 9118.60 619.558  31
  -1  10  -4 8886.64 998.792   4
  -1  10  -4 9728.75 585.515  27
  -1  10  -5-22.7526 125.459   2
  -1  10  -5 34.3426 81.1755  31
  -1  10  -5 24.7258 87.8317   4
   1 -10   5 121.997 238.138  34
   1 -10   5-78.7015 332.504  33
  -1  10  -5 107.804 107.786  27
   1 -10   5 25.5729 75.7977  18
  -1  10  -6 3788.83 390.058  31
   1 -10   6 3220.62 322.975  18
   1 -10   6 3888.78 316.682   9
  -1  10  -6 4244.29 398.170  27
   1 -10   7 6006.34 398.856   9
   1 -10   7 5509.46 432.673  18
  -1  10  -7 5464.65 475.735  31
  -1  10  -7 6294.21 494.504  27
  -1  10  -8 2773.13 339.877  27
   1 -10   8 2841.72 282.136   9
   1 -10   8 2410.48 290.999  18
  -1  10  -8 2481.80 309.923  31
   1 -10   9 322.181 127.576  10
  -1  10  -9 444.432 151.217  27
   1 -10   9 488.257 147.786   9
   1 -10   9 514.312 145.574  18
   1 -10  10 1619.98 224.251   9
  -1  10 -10 1983.68 265.623  27
   1 -10  10 1563.03 204.426  10
   1 -10  10 1785.31 249.415  18
  -1  10 -10 1722.56 203.951  39
  -1  10 -11 6294.00 441.623  27
  -1  10 -11 5743.95 357.612  39
   1 -10  11 5667.09 376.903   9
  -1  10 -12 8790.54 400.409  39
  -1  10 -12 8967.07 476.371  27
   1 -10  12 8543.21 423.001   9
  -1  10 -13 3388.07 268.796  27
   1 -10  13 3398.18 243.779   9
  -1  10 -13 3633.93 214.211  39
   1 -10  14 222.783 61.4283   9
  -1  10 -14 301.972 70.0728  27
  -1   9  13 867.289 247.911  28
  -1   9  13 367.414 107.500  17
  -1   9  12 1555.01 319.799  28
  -1   9  12 1733.96 220.620  11
  -1   9  12 2345.91 268.883  17
  -1   9  12 1889.75 191.554   8
  -1   9  11 331.652 125.478  17
  -1   9  11 287.830 70.2289   8
  -1   9  10-153.299 276.416  28
  -1   9  10 117.040 87.0818  40
  -1   9  10 52.6009 61.9563  12
  -1   9  10 23.7439 108.828  17
  -1   9  10 125.658 91.6571   8
  -1   9  10 34.0106 101.357  11
  -1   9   9 8855.85 650.808  17
  -1   9   9 7069.23 500.217   8
  -1   9   9 7629.76 666.882  28
  -1   9   9 8171.95 546.780  40
  -1   9   9 9135.55 540.569  12
  -1   9   9 6610.24 553.684  11
  -1   9   8 5029.28 526.900  11
  -1   9   8 4733.90 466.242  40
  -1   9   8 4666.35 455.919   8
  -1   9   8 5904.95 506.701  12
  -1   9   8 6958.06 659.952  17
  -1   9   8 6028.35 745.002  28
  -1   9   7 2595.00 334.884   8
  -1   9   7 2704.54 349.665  12
  -1   9   7 2429.37 512.181  28
  -1   9   7 2060.10 345.453  40
  -1   9   7 3172.59 404.461  17
  -1   9   7 1969.46 326.015  11
  -1   9   6 10771.8 1512.33   7
  -1   9   6 14694.4 1119.13  28
  -1   9   6 13910.5 845.687  40
  -1   9   6 16300.5 704.511  23
  -1   9   6 12688.3 824.033  12
   1  -9  -6 13698.4 1474.57  35
  -1   9   6 9599.06 776.696  11
  -1   9   6 13546.4 873.531  17
  -1   9   6 13593.0 820.355   8
  -1   9   5 1746.66 283.078  40
  -1   9   5 1454.63 267.018  11
  -1   9   5 1632.04 263.484   8
  -1   9   5 1872.35 272.608  12
   1  -9  -5 1142.04 533.900  34
  -1   9   5 1787.30 290.955  17
   1  -9  -5 1331.65 437.251  35
  -1   9   5 1237.97 438.049   4
  -1   9   5 1678.14 483.957   7
  -1   9   5 1673.80 360.705  28
  -1   9   5 1291.83 625.197   5
  -1   9   5 1672.74 233.642  23
   1  -9  -4 7724.92 919.417  35
  -1   9   4 5536.05 1316.72   5
   1  -9  -4 7408.42 1256.78  34
  -1   9   4 8303.34 675.309  28
  -1   9   4 6183.86 935.822   4
  -1   9   4 7576.30 1109.53   7
  -1   9   4 8096.60 601.185  17
  -1   9   4 8352.89 580.302  12
  -1   9   4 8606.76 524.101  23
  -1   9   4 9131.52 606.807  40
  -1   9   4 8423.80 586.782   8
  -1   9   3 601.183 151.825  12
   1  -9  -3 385.323 270.904  34
  -1   9   3 587.058 156.753  40
  -1   9   3 739.099 354.606   7
  -1   9   3 258.871 361.536   5
   1  -9  -3 417.213 225.529  35
  -1   9   3 478.201 283.472   4
   1  -9  -2 1900.74 442.790  35
  -1   9   2 963.459 544.119   5
   1  -9  -2 1741.44 613.650  34
  -1   9   2 962.182 385.042   4
  -1   9   2 1530.49 465.334   7
  -1   9   1 1611.04 463.334   7
  -1   9   1 1280.41 409.594   4
   1  -9  -1 1393.97 600.347  34
   1  -9   0-107.492 176.752  34
  -1   9   0 41.6337 179.342   4
  -1   9   0-57.0259 134.764   7
   1  -9   0 27.6104 240.422  33
   1  -9   1 30739.7 2094.94  33
  -1   9  -1 33572.9 1809.62   4
  -1   9  -1 33990.9 1819.98   7
   1  -9   2 11848.6 1348.56  33
  -1   9  -2 13866.9 1138.36   4
   1  -9   2 14679.3 1505.14  34
   1  -9   3 945.205 401.772  34
  -1   9  -3 1204.87 338.037   4
  -1   9  -3 1315.60 385.350   2
   1  -9   3 765.798 258.695  33
  -1   9  -4 113.497 196.539  37
   1  -9   4 209.267 226.943  34
   1  -9   4-13.2816 228.824  33
  -1   9  -4 33.5571 139.638   4
  -1   9  -4 123.390 134.141   2
  -1   9  -4 128.399 60.6183  31
   1  -9   5 1362.52 406.614  34
  -1   9  -5 1090.69 341.111  32
  -1   9  -5 1388.13 370.610   4
   1  -9   5 909.388 424.093  33
  -1   9  -5 1726.25 464.976   2
  -1   9  -5 1756.34 240.072  27
  -1   9  -5 1479.59 237.698  31
  -1   9  -6 1778.83 465.367  32
   1  -9   6 2304.52 583.621  34
  -1   9  -6 2290.45 304.323  31
  -1   9  -6 2327.62 497.002   4
   1  -9   6 2207.47 271.275  18
  -1   9  -6 2184.61 536.320   2
   1  -9   6 2516.44 245.816   9
  -1   9  -6 2159.52 275.761  27
   1  -9   6 2146.12 743.953  33
  -1   9  -7 907.036 310.698  32
   1  -9   7 422.410 670.358   1
  -1   9  -7 1748.40 260.349  27
   1  -9   7 1866.07 226.491   9
   1  -9   7 1797.37 767.133  33
  -1   9  -7 1463.10 254.864  31
  -1   9  -7 1511.88 476.235   2
   1  -9   7 1669.49 241.322  18
  -1   9  -7 1401.76 363.568   4
  -1   9  -8 5645.96 473.697  31
  -1   9  -8 6415.53 510.950  27
   1  -9   8 5805.40 460.546  18
   1  -9   8 6761.08 430.518   9
  -1   9  -9 4455.98 427.183  27
   1  -9   9 4414.17 409.680  18
   1  -9   9 4008.97 353.622  10
  -1   9  -9 4246.39 364.170  39
   1  -9   9 4794.38 370.159   9
   1  -9  10 70.5275 110.251   9
   1  -9  10-94.9300 92.4274  10
  -1   9 -10-83.4668 84.7775  39
   1  -9  10-63.0753 107.608  18
  -1   9 -10 85.0839 95.9869  27
  -1   9 -11 244.615 110.829  27
   1  -9  11 163.721 84.8942   9
   1  -9  11 265.842 100.912  10
   1  -9  11 227.148 123.032  18
  -1   9 -11 97.4021 73.0372  39
   1  -9  12 2748.97 265.577   9
  -1   9 -12 2545.44 257.946  39
   1  -9  12 2051.51 266.405  18
  -1   9 -12 2613.40 275.769  27
  -1   9 -13 2336.90 215.526  39
  -1   9 -13 2403.06 240.601  27
   1  -9  13 1923.59 211.892   9
  -1   9 -14 1155.91 127.257  39
  -1   9 -14 1172.96 143.634  27
   1  -9  14 956.529 127.743   9
  -1   8  14 1712.22 186.967  17
  -1   8  14 1668.31 254.579  28
  -1   8  13 1178.01 149.861   8
  -1   8  13 1500.67 206.527  17
  -1   8  13 1176.92 177.121  11
  -1   8  13 1188.00 283.159  28
  -1   8  13 1066.36 286.072  13
  -1   8  12 1672.61 351.963  28
  -1   8  12 1582.16 203.705   8
  -1   8  12 1730.51 263.979  17
  -1   8  12 1504.62 235.931  11
  -1   8  12 900.767 345.480  13
  -1   8  11 3374.75 413.163  28
  -1   8  11 2858.44 302.674   8
  -1   8  11 2707.25 325.400  11
  -1   8  11 3827.66 409.053  17
  -1   8  10 3075.62 387.235  11
  -1   8  10 3140.99 333.803   8
  -1   8  10 3035.77 319.174  40
  -1   8  10 2965.13 407.551  28
  -1   8  10 2053.54 486.896  13
  -1   8  10 3743.10 406.966  17
  -1   8   9 220.794 296.656  13
  -1   8   9 898.055 190.960  12
  -1   8   9 688.560 206.490  11
  -1   8   9 694.535 181.919   8
  -1   8   9 979.626 236.021  17
  -1   8   9 755.861 163.707  40
  -1   8   9 865.223 317.285  28
  -1   8   8 9333.57 751.511  28
  -1   8   8 9036.02 575.091  12
  -1   8   8 9889.82 685.306  17
  -1   8   8 9215.59 594.691  40
  -1   8   8 9293.91 723.785  11
  -1   8   8 9403.60 621.089   8
  -1   8   7 4189.75 437.429   8
  -1   8   7 4186.24 479.022  11
  -1   8   7 4900.65 465.266  17
  -1   8   7 4351.51 399.299  12
  -1   8   7 3229.27 1021.55   5
  -1   8   7 4586.87 414.628  40
   1  -8  -7 3671.61 706.382  35
  -1   8   7 4235.17 858.502   7
  -1   8   7 4265.79 488.044  28
  -1   8   6 23.8769 196.395  28
  -1   8   6 153.271 118.690  17
  -1   8   6 47.1384 114.284  11
  -1   8   6 19.3942 203.502   4
  -1   8   6-81.3305 341.226   5
  -1   8   6 66.4436 85.3850   8
  -1   8   6-5.19174 176.142   7
  -1   8   6 133.441 106.261  40
  -1   8   6 38.4342 95.7586  12
   1  -8  -6-60.5882 203.166  35
  -1   8   5 12759.2 1378.41   7
  -1   8   5 9747.03 1566.05   5
   1  -8  -5 11012.2 1066.57  35
   1  -8  -5 8619.66 1262.31  34
  -1   8   5 10867.3 1148.65   4
   1  -8  -4 163.485 126.153  35
  -1   8   4 342.474 360.896   5
  -1   8   4 237.380 133.799   7
  -1   8   4 242.113 210.024   4
   1  -8  -4 505.489 337.665  34
   1  -8  -3 3028.60 485.792  35
  -1   8   3 3442.35 647.421   7
   1  -8  -3 2795.30 617.151  34
  -1   8   3 2916.59 792.164   5
  -1   8   3 3048.56 584.129   4
   1  -8  -2 530.886 215.764  34
  -1   8   2 746.430 316.545   4
  -1   8   2-34.9041 270.837   5
  -1   8   2 356.585 208.440   7
   1  -8  -1 411.820 300.173  34
   1  -8  -1 226.327 171.960  33
  -1   8   1 141.555 100.861   7
  -1   8   1 385.664 233.075   4
   1  -8   0 1413.87 540.227  34
  -1   8   0 701.195 390.325   7
  -1   8   0 467.898 343.473   4
   1  -8   0 367.185 257.702  33
  -1   8  -1 4335.94 644.682   7
   1  -8   1 3960.63 703.504  33
  -1   8  -1 4792.60 658.429   4
   1  -8   1 6224.11 978.370  34
  -1   8  -2-55.7397 115.490   4
   1  -8   2 37.8751 214.039  34
   1  -8   2-163.012 279.503  33
  -1   8  -2-13.4616 80.7478   2
  -1   8  -2-44.9035 105.338   7
  -1   8  -2 15.5362 152.444  37
   1  -8   3 69088.9 3238.00  33
  -1   8  -3 56254.6 2269.56   2
  -1   8  -3 57197.6 2256.91  32
  -1   8  -3 67930.1 2447.78  37
  -1   8  -3 62495.9 2224.91   4
  -1   8  -4 5115.69 698.488  32
  -1   8  -4 6265.45 758.565  37
   1  -8   4 9002.05 1092.98  34
  -1   8  -4 5292.92 647.917   4
   1  -8   4 6402.73 1047.45  33
  -1   8  -4 5396.30 738.727   2
   1  -8   4 6769.49 1257.30   1
  -1   8  -5 8649.77 850.506   4
  -1   8  -5 7688.06 828.696  37
   1  -8   5 7228.96 1137.98  33
   1  -8   5 8898.89 1096.80  34
   1  -8   5 9386.44 1468.89   1
  -1   8  -5 8133.63 914.247   2
  -1   8  -5 7884.54 811.081  32
  -1   8  -6-194.349 152.801  32
   1  -8   6-106.190 196.095  34
   1  -8   6-188.069 461.714   1
   1  -8   6 235.744 370.930  33
  -1   8  -6-83.4483 151.362   4
  -1   8  -6-59.2897 138.077   2
  -1   8  -7 818.354 361.916   2
   1  -8   7 697.919 483.213  33
   1  -8   7 801.533 163.593  18
   1  -8   7 1296.47 698.596   1
  -1   8  -7 500.941 225.946  32
  -1   8  -7 945.002 199.076  27
  -1   8  -7 811.791 183.852  31
   1  -8   7 1130.97 166.900   9
   1  -8   8 306.949 114.026   9
   1  -8   8 435.994 154.697  26
  -1   8  -8 40.1661 93.5138  32
   1  -8   8 199.773 96.5740  18
   1  -8   8-71.9851 412.304   1
  -1   8  -8 283.518 261.622   2
  -1   8  -8 285.368 117.825  39
   1  -8   8 178.399 280.035  33
  -1   8  -8 230.044 109.680  27
  -1   8  -8 157.777 90.5968  31
   1  -8   9 106.070 107.311  18
   1  -8   9 64.2043 82.2506  10
   1  -8   9 76.3016 92.2599  26
  -1   8  -9 179.762 99.9647  27
  -1   8  -9 122.003 94.9529  39
   1  -8   9 165.351 131.290   9
   1  -8  10-77.0409 152.485  18
  -1   8 -10 19.6950 85.5194  39
   1  -8  10-144.638 125.011  26
  -1   8 -10-104.175 131.979  27
   1  -8  10-62.0858 100.070  10
   1  -8  10-93.8700 101.569   9
  -1   8 -11 1203.57 215.516  27
  -1   8 -11 971.173 188.510  39
   1  -8  11 852.951 196.298  18
   1  -8  11 894.252 170.825  10
   1  -8  11 939.030 173.282   9
   1  -8  12 7412.59 468.533   9
  -1   8 -12 7765.61 499.927  27
  -1   8 -12 7238.03 460.167  39
   1  -8  13 405.606 121.828   9
  -1   8 -13 458.658 115.774  39
  -1   8 -13 399.728 111.322  27
  -1   8 -14 479.034 108.432  39
   1  -8  14 343.202 102.711   9
  -1   8 -14 487.797 100.631  27
  -1   8 -15 436.546 78.2449  39
   1  -8  15 307.834 76.8798   9
  -1   7  14 34.0358 216.981  28
  -1   7  14-44.6474 84.8703  11
  -1   7  14 25.2795 70.7259  17
  -1   7  14-294.970 228.403  13
  -1   7  13 24.0769 84.4444  17
  -1   7  13 134.223 319.358  13
  -1   7  13-44.3108 85.6860  11
  -1   7  13 116.263 253.081  28
  -1   7  13-26.8574 72.8708   8
  -1   7  12 5973.23 441.606   8
  -1   7  12 6897.00 560.966  17
  -1   7  12 5513.67 559.938  28
  -1   7  12 5985.27 516.072  11
  -1   7  11 44.1782 203.942  28
  -1   7  11 62.9932 352.661  13
  -1   7  11 332.200 160.514   8
  -1   7  11 488.332 252.913  17
  -1   7  11 50.5925 151.287  11
  -1   7  10 1289.01 277.492   8
  -1   7  10 923.527 433.668  13
  -1   7  10 1027.60 337.019  11
  -1   7  10 1107.10 331.326  28
  -1   7  10 1356.37 285.646  10
  -1   7  10 1055.14 310.707  17
  -1   7   9 5086.68 649.162  13
  -1   7   9 6968.37 573.119  17
  -1   7   9 6198.66 439.965  12
  -1   7   9 6029.69 422.294  10
  -1   7   9 5518.88 467.407   8
  -1   7   9 5778.43 497.954  28
  -1   7   9 6052.66 469.734  40
  -1   7   9 5607.64 522.675  11
  -1   7   8 2662.07 395.400  10
  -1   7   8 1402.01 328.145  28
  -1   7   8 1641.06 283.003  12
  -1   7   8 1808.74 422.778  40
  -1   7   8 2108.48 469.369  17
  -1   7   8 1245.77 273.915   8
  -1   7   8 2398.41 842.317   7
   1  -7  -8 874.185 500.239  35
  -1   7   8 383.037 352.810  13
  -1   7   8 931.647 582.518   5
  -1   7   8 1201.31 314.880  11
   1  -7  -7 1421.09 384.554  35
  -1   7   7 1827.31 288.574  28
  -1   7   7 1549.85 687.076   5
  -1   7   7 2114.92 299.516  40
  -1   7   7 2211.80 317.856  17
  -1   7   7 2266.37 268.115  10
  -1   7   7 1837.98 275.026   8
  -1   7   7 2144.97 264.624  12
  -1   7   7 1827.21 572.998   7
  -1   7   7 1709.45 273.423  11
   1  -7  -6 4008.72 714.885  35
  -1   7   6 3865.72 808.292   7
   1  -7  -6 2804.97 752.844  34
  -1   7   6 3371.79 622.271   4
  -1   7   6 3237.79 1011.46   5
  -1   7   5-147.984 321.051   5
  -1   7   5 251.114 235.127   7
   1  -7  -5 113.555 142.914  35
   1  -7  -5-54.9321 167.562  34
  -1   7   5 196.326 159.435   4
  -1   7   4 2571.22 847.806   5
   1  -7  -4 1531.84 394.501  35
  -1   7   4 1247.49 384.351   4
   1  -7  -4 1535.29 479.181  34
  -1   7   4 1284.38 406.661   7
  -1   7   3-135.232 214.937   5
   1  -7  -3-43.6900 171.783  34
  -1   7   3 126.993 101.912   7
  -1   7   3 39.5356 84.7696   4
   1  -7  -3-48.7241 110.438  35
  -1   7   2 5509.90 664.093   4
  -1   7   2 5134.14 701.343   7
   1  -7  -2 4693.82 523.337  33
  -1   7   2 5827.52 1024.08   5
   1  -7  -2 5021.61 749.032  34
   1  -7  -1 1751.19 357.447  33
  -1   7   1 1858.22 629.307   5
  -1   7   1 1817.08 348.892   4
   1  -7  -1 2141.74 462.426  34
  -1   7   1 1644.76 356.874   7
   1  -7   0 1618.36 354.445  33
  -1   7   0 1556.37 335.316   7
  -1   7   0 1651.81 329.553   4
   1  -7   0 1755.73 404.575  34
   1  -7   1 25322.7 1545.58  34
  -1   7  -1 25568.2 1250.48   4
  -1   7  -1 24237.8 1265.39   7
   1  -7   1 22321.0 1423.08  33
  -1   7  -1 24013.7 1222.52   2
   1  -7   2 7725.55 878.371  33
   1  -7   2 8544.24 985.593   1
  -1   7  -2 7726.91 722.036   2
  -1   7  -2 8246.56 722.214  32
  -1   7  -2 8302.55 716.068   7
  -1   7  -2 8062.30 717.522  37
  -1   7  -2 7660.47 678.908   4
   1  -7   2 8082.58 841.657  34
  -1   7  -3 5291.84 630.736   2
   1  -7   3 5037.64 765.102  33
   1  -7   3 6681.27 1008.68   1
  -1   7  -3 5599.64 608.021  37
   1  -7   3 6496.90 808.578  34
  -1   7  -3 5437.74 584.142   4
  -1   7  -3 5411.27 597.234  32
  -1   7  -4 1442.33 321.279  32
   1  -7   4 1900.71 588.703   1
   1  -7   4 1248.17 346.097  34
   1  -7   4 1352.80 475.796  33
  -1   7  -4 1308.50 324.704   2
  -1   7  -4 1106.38 298.135  37
  -1   7  -5 167.631 112.369  37
   1  -7   5 129.884 195.906  34
  -1   7  -5 35.0361 109.203   2
   1  -7   5 31.1987 240.119  33
  -1   7  -5-54.9343 143.429  32
   1  -7   5-274.837 464.681   1
   1  -7   6 157.908 165.853  34
   1  -7   6 39.1761 282.450   1
  -1   7  -6 23.7470 102.605  32
  -1   7  -6 63.6291 171.282   2
   1  -7   6-97.4230 306.583  33
  -1   7  -6 66.9014 89.5936  37
   1  -7   7 4692.59 1148.36   1
  -1   7  -7 2930.75 490.888  32
  -1   7  -7 3565.61 629.976   2
   1  -7   7 2471.26 738.307  33
   1  -7   8 339.795 127.007  18
   1  -7   8 203.736 71.0660   9
   1  -7   8 165.895 113.248  26
  -1   7  -8 58.4418 93.6551  32
  -1   7  -8 220.344 103.726  31
  -1   7  -8 241.460 100.313  39
  -1   7  -8 240.578 115.669  27
   1  -7   8 21.9381 273.521  33
   1  -7   8-342.180 681.508   1
  -1   7  -8 220.469 223.909   2
   1  -7   9 34162.4 3589.23   1
   1  -7   9 28653.7 1032.76  18
   1  -7   9 31836.3 935.373   9
  -1   7  -9 30594.3 1072.54  27
   1  -7   9 28632.3 1104.16  26
  -1   7  -9 22957.4 1512.34  32
  -1   7  -9 28680.2 1958.11   2
   1  -7   9 33596.4 972.736  10
  -1   7  -9 27115.9 945.885  39
   1  -7   9 22477.2 2364.58  33
  -1   7 -10 1159.08 209.824  39
   1  -7  10 975.433 222.995  26
   1  -7  10 1238.40 216.123  10
   1  -7  10 1060.53 223.457  18
   1  -7  10 929.201 178.351   9
  -1   7 -10 1131.08 196.317  27
   1  -7  11 4200.82 361.505   9
   1  -7  11 3881.65 345.282  10
  -1   7 -11 3786.28 358.038  39
   1  -7  11 3177.11 360.651  18
  -1   7 -11 3963.25 377.335  27
   1  -7  12 2719.46 306.893   9
  -1   7 -12 3142.79 318.369  27
  -1   7 -12 2809.97 293.621  39
   1  -7  12 2578.11 251.141  10
   1  -7  12 2258.04 296.935  18
   1  -7  13-46.1214 92.6661   9
  -1   7 -13-0.88996 77.4176  27
  -1   7 -13 35.6348 89.6594  39
  -1   7 -14 3521.60 286.104  39
   1  -7  14 3053.99 276.517   9
  -1   7 -14 3499.78 276.720  27
  -1   7 -15 1162.41 125.717  27
   1  -7  15 1053.56 138.749   9
  -1   7 -15 1179.39 140.122  39
   1  -7  15 916.956 105.612  30
  -1   6  15-358.482 197.754  28
  -1   6  15 174.998 206.218  13
  -1   6  15-157.774 78.0562  17
  -1   6  15 37.2985 76.1608  11
  -1   6  14 764.271 363.492  13
  -1   6  14 756.150 137.024   8
  -1   6  14 1001.43 182.173  11
  -1   6  14 618.635 225.592  28
  -1   6  14 930.492 164.068  17
  -1   6  13-60.4592 170.065  28
  -1   6  13-49.8846 96.8798  17
  -1   6  13 149.872 90.5656   8
  -1   6  13-9.85845 121.336  11
  -1   6  12 86.2519 92.9373  17
  -1   6  12-5.42085 145.243  28
  -1   6  12 50.3620 76.4646  10
  -1   6  12 71.1524 86.5151   8
  -1   6  12 115.548 102.900  11
  -1   6  12 186.304 384.648  13
  -1   6  11 4756.41 354.275  10
  -1   6  11 5154.80 521.299  11
  -1   6  11 4754.12 424.483   8
  -1   6  11 5765.55 539.038  17
  -1   6  11 5782.59 534.481  28
  -1   6  11 4298.81 637.764  13
  -1   6  10 19420.2 751.894  10
  -1   6  10 19503.2 988.711  11
  -1   6  10 21157.2 1019.05  17
  -1   6  10 19307.3 843.677   8
  -1   6  10 21549.8 1014.22  28
  -1   6  10 18251.3 1196.90  13
  -1   6   9-91.9919 194.080  11
  -1   6   9-1.23275 116.876  17
  -1   6   9-288.657 287.472   7
  -1   6   9-71.5841 181.311   8
  -1   6   9-22.8083 259.715  13
  -1   6   9 144.619 132.054  28
  -1   6   9-263.850 145.001  10
  -1   6   9-493.184 523.381   5
   1  -6  -9 656.529 366.312  32
   1  -6  -9-319.537 216.132  35
  -1   6   8 395.930 162.132  28
  -1   6   8 211.705 213.995   5
  -1   6   8 58.0249 191.685  13
  -1   6   8 331.240 103.817  10
  -1   6   8 243.392 118.516   8
  -1   6   8 339.773 134.699  17
  -1   6   8 297.113 206.754   7
   1  -6  -8 221.750 232.560  35
  -1   6   8 271.117 119.177  11
  -1   6   7 9099.87 1130.35   7
  -1   6   7 8150.90 1441.41   5
   1  -6  -7 8440.70 974.469  35
  -1   6   6 17676.7 1997.57   5
   1  -6  -6 24147.3 1533.51  35
   1  -6  -6 16171.1 1460.83  34
  -1   6   6 21274.8 1674.11   7
   1  -6  -5 4770.19 610.728  35
  -1   6   5 4170.63 612.801   4
  -1   6   5 3541.26 870.922   5
   1  -6  -5 3517.88 633.253  34
  -1   6   5 4405.47 712.464   7
   1  -6  -4 4071.41 515.083  35
   1  -6  -4 4742.54 708.195  34
  -1   6   4 2967.04 748.897   5
  -1   6   4 3677.51 624.269   7
  -1   6   4 3189.96 517.281   4
  -1   6   3 1539.31 462.883   4
  -1   6   3 2985.74 912.859   5
  -1   6   2 8807.34 1235.94   5
   1  -6  -2 11435.5 1022.81  34
  -1   6   2 8240.20 843.203   7
   1  -6  -2 9314.81 723.795  33
   1  -6  -1 12440.2 875.244  33
   1  -6  -1 14780.1 1150.59  34
  -1   6   1 7537.05 443.799  36
  -1   6   1 8479.30 1081.41   5
  -1   6   1 8485.60 710.499   4
  -1   6   1 10824.3 879.300   7
  -1   6   0 45399.8 1676.24   7
  -1   6   0 38474.2 1090.36  36
  -1   6   0 37171.7 2200.28   5
  -1   6   0 45171.0 1506.95   4
   1  -6   0 47207.1 1856.26  33
  -1   6   0 39454.4 1416.31   2
  -1   6  -1 14981.1 967.673  37
   1  -6   1 20654.8 1594.22   1
  -1   6  -1 14702.8 934.748   2
  -1   6  -1 16594.7 923.273   4
   1  -6   1 18149.1 1248.79  33
  -1   6  -1 16558.7 969.191   7
   1  -6   1 22987.8 1386.74  34
  -1   6  -2 33.6884 77.0247  32
  -1   6  -2-52.0602 125.715   2
   1  -6   2-10.1508 120.438  33
   1  -6   2-531.122 237.299  34
  -1   6  -2 42.9229 77.8938   6
   1  -6   2 47.7320 206.894   1
  -1   6  -2-38.7976 145.692  37
  -1   6  -2 67.2826 91.0414   7
  -1   6  -2 5.27424 75.2882   4
  -1   6  -2-41.3180 76.6318  38
   1  -6   3 1214.01 385.750  33
  -1   6  -3 1683.76 302.967  32
   1  -6   3 469.577 233.447   3
   1  -6   3 1825.26 507.784   1
  -1   6  -3 1469.62 278.072  37
  -1   6  -3 1497.04 332.424   2
   1  -6   4 6609.52 894.843  33
  -1   6  -4 6130.18 633.170  37
  -1   6  -4 6704.12 723.179   2
  -1   6  -4 6106.06 591.769  32
   1  -6   5 727.342 367.876   1
  -1   6  -5 672.633 215.089  32
   1  -6   5 570.419 250.240  33
  -1   6  -5 638.281 229.859   2
  -1   6  -5 749.543 259.258  37
  -1   6  -6 6012.18 743.446   2
  -1   6  -6 7675.96 806.905  37
  -1   6  -6 5980.80 620.132  32
   1  -6   6 6909.91 985.263  33
   1  -6   6 8956.35 1415.96   1
   1  -6   7 209.206 182.572  34
  -1   6  -7-24.7797 221.967  37
   1  -6   7-91.4437 446.370   1
  -1   6  -7-1.41296 139.196   2
  -1   6  -7 214.339 150.718  32
   1  -6   7 114.628 189.489  33
  -1   6  -8 10248.9 1084.43   2
  -1   6  -8 8321.60 818.182  32
   1  -6   8 8353.70 1294.76  33
  -1   6  -9 8108.73 504.303  39
   1  -6   9 11566.0 2019.21   1
   1  -6   9 8838.77 567.111  18
  -1   6  -9 7486.30 830.596  32
  -1   6  -9 8820.02 558.864  27
   1  -6   9 7999.08 590.686  25
   1  -6   9 9096.49 512.430  10
   1  -6   9 8649.14 605.130  26
  -1   6  -9 9054.41 1051.37   2
   1  -6   9 9581.54 510.419   9
   1  -6   9 6731.45 1276.46  33
   1  -6  10 11326.9 719.988  26
  -1   6 -10 9871.00 1005.87  32
  -1   6 -10 12653.3 680.006  27
   1  -6  10 14101.7 632.997  10
   1  -6  10 12199.1 690.859  18
   1  -6  10 15700.4 2410.73   1
  -1   6 -10 11465.8 624.858  39
   1  -6  10 7903.91 1446.08  33
   1  -6  10 13293.3 633.284   9
  -1   6 -10 12005.8 1237.33   2
  -1   6 -11 4462.41 379.566  39
   1  -6  11 5103.10 396.725   9
  -1   6 -11 4560.95 396.436  27
   1  -6  11 4705.71 378.994  10
   1  -6  11 4182.90 426.007  18
  -1   6 -12 92.8689 67.6385  27
   1  -6  12-55.5511 137.535  18
  -1   6 -12 82.9435 72.5921  39
   1  -6  12 47.3194 124.177   9
  -1   6 -13-36.3052 75.2601  39
  -1   6 -13-45.3305 78.6097  27
   1  -6  13-61.0430 105.021   9
   1  -6  14 1742.93 231.420   9
  -1   6 -14 2198.68 232.439  27
  -1   6 -14 2219.66 233.504  39
   1  -6  15 1636.62 151.027  30
   1  -6  15 1823.34 193.219   9
  -1   6 -15 2119.33 202.426  39
   1  -6  16-38.0877 49.1133   9
  -1   6 -16-69.2815 44.8450  39
  -1   5  16-6.28099 117.524  13
  -1   5  15-92.0804 178.607  28
  -1   5  15 57.2960 86.7891  11
  -1   5  15-18.5955 301.592  13
  -1   5  15 4.56648 44.8443   8
  -1   5  15 48.0249 52.6126  17
  -1   5  14 5605.08 447.391  11
  -1   5  14 5666.35 400.351  17
  -1   5  14 4929.17 449.205  28
  -1   5  14 4948.37 367.646   8
  -1   5  13 3169.95 370.733  11
  -1   5  13 2584.00 574.065  13
  -1   5  13 3613.11 377.734  17
  -1   5  13 3342.86 371.026  28
  -1   5  13 2634.67 315.251   8
  -1   5  12 370.268 122.545  10
  -1   5  12 440.836 188.669  28
  -1   5  12 555.111 189.115  17
  -1   5  12 274.081 123.668   8
  -1   5  12 418.078 170.068  11
  -1   5  12 745.747 451.021  13
  -1   5  11 31.7789 347.165  13
  -1   5  11 40.4815 90.8532  17
  -1   5  11 270.874 119.914  10
  -1   5  11-64.8875 128.356  11
  -1   5  11 94.2763 105.840  28
   1  -5 -10 592.940 330.439  35
  -1   5  10 908.971 202.068  28
  -1   5  10 1352.26 470.661  13
  -1   5  10 1045.17 174.177  10
  -1   5  10 924.971 234.330  11
  -1   5  10 881.040 639.462   5
   1  -5 -10 786.931 322.958  32
  -1   5  10 959.021 225.491  17
  -1   5  10 877.399 348.551   7
  -1   5   9 354.720 259.752  13
  -1   5   9 118.754 108.135  11
  -1   5   9 98.5698 348.819   5
   1  -5  -9 170.382 123.519  32
  -1   5   9 324.824 210.934   7
  -1   5   9 192.475 111.705  10
  -1   5   9 403.169 177.961  17
   1  -5  -9-79.4659 230.922  35
  -1   5   9 141.111 71.2505   9
  -1   5   9 246.791 112.504  28
  -1   5   8 33081.9 2737.17   5
   1  -5  -8 37362.1 1985.75  35
  -1   5   7 404.536 390.646   5
   1  -5  -7 1624.70 418.876  35
  -1   5   7 1509.91 433.471   7
   1  -5  -6 2767.83 707.082  35
  -1   5   6 76.3984 248.857   7
   1  -5  -6 2340.51 743.971  34
  -1   5   6 1175.80 829.987   5
   1  -5  -5 1298.00 439.175  35
  -1   5   5 413.428 340.800   4
  -1   5   5 169.444 275.980   7
  -1   5   5 2139.70 754.478   5
   1  -5  -5 1656.32 516.537  34
  -1   5   4 2520.60 754.464   5
   1  -5  -4 2036.45 382.797  35
  -1   5   4 2064.26 416.184   7
  -1   5   4 1892.57 386.671   4
   1  -5  -4 1949.15 436.777  34
  -1   5   3 7339.64 730.414   7
   1  -5  -3 6486.70 678.803  34
  -1   5   3 6876.81 898.919   5
  -1   5   3 7592.70 638.562   4
   1  -5  -3 6906.31 472.230  33
   1  -5  -2 63483.5 2045.69  34
  -1   5   2 69140.9 2741.97   5
   1  -5  -2 65261.6 1577.76  33
  -1   5   2 66056.1 2053.87   7
  -1   5   1 19606.1 1151.70   6
  -1   5   1 23417.0 1672.00   5
   1  -5  -1 20058.1 1111.14  34
  -1   5   1 19497.3 603.480  36
   1  -5  -1 20157.4 948.528  33
  -1   5   1 21180.4 862.114   2
  -1   5   1 23738.3 997.834   4
  -1   5   1 19086.1 1030.82   7
  -1   5   0 7035.99 518.081   4
  -1   5   0 7268.40 910.370   5
   1  -5   0 6254.74 628.195  34
   1  -5   0 6838.59 563.246   1
  -1   5   0 5886.95 595.326   6
   1  -5   0 5082.04 372.247   3
   1  -5   0 6719.30 592.382  33
  -1   5   0 6336.37 551.309   7
  -1   5   0 6803.83 508.194   2
  -1   5  -1 11006.7 670.357  37
  -1   5  -1 9218.02 627.714   7
  -1   5  -1 10844.0 637.446  32
   1  -5   1 10360.8 786.315  33
   1  -5   1 8986.58 650.330   3
  -1   5  -1 10260.8 604.345  38
  -1   5  -1 9770.64 644.821   2
  -1   5  -1 10077.9 716.465   6
  -1   5  -1 10732.5 642.085   4
   1  -5   2 335.621 156.643   3
   1  -5   2 1077.74 333.850   1
  -1   5  -2 618.635 152.166   7
  -1   5  -2 784.730 175.153  32
  -1   5  -2 558.371 164.093   2
  -1   5  -2 659.393 138.177  38
  -1   5  -2 534.872 148.164   6
  -1   5  -2 716.542 166.955  37
   1  -5   2 743.548 236.426  33
  -1   5  -3 116016. 2359.36  37
  -1   5  -3 103854. 2101.05  32
   1  -5   3 74187.4 2433.10   3
  -1   5  -3 97074.3 1667.85  38
  -1   5  -3 96216.6 2359.17   2
  -1   5  -3 88814.4 1757.40   6
   1  -5   3 92067.2 2744.80  33
   1  -5   4 1819.76 459.743   3
  -1   5  -4 3312.83 383.062  32
   1  -5   4 3015.61 565.196  33
  -1   5  -4 3769.34 470.734  37
  -1   5  -4 3011.89 438.684   2
   1  -5   5 1461.10 451.472   3
   1  -5   5 1748.36 508.680  33
  -1   5  -5 1312.72 258.244  32
  -1   5  -5 1525.17 392.359  37
  -1   5  -5 2291.60 408.624   2
   1  -5   6 2641.66 629.773  33
  -1   5  -6 1672.24 315.920  32
   1  -5   6 1407.50 454.044   3
  -1   5  -6 1709.44 373.568   2
  -1   5  -6 1307.91 338.485  37
  -1   5  -7-338.681 476.460  37
   1  -5   7 427.375 382.970   1
  -1   5  -7 227.671 136.435  32
  -1   5  -7 202.331 114.171   2
   1  -5   7 507.691 324.883  33
  -1   5  -8-17.6344 148.428  32
  -1   5  -8-652.378 531.501  37
  -1   5  -8-92.6311 147.265   2
   1  -5   8 28.9503 238.498  33
   1  -5   8-290.181 346.480   5
   1  -5   8-303.370 417.924   1
   1  -5   9 3723.79 1036.57   1
  -1   5  -9 2106.69 487.843   2
   1  -5   9 2885.70 302.734   9
  -1   5  -9 2403.50 277.266  27
  -1   5  -9 2175.56 461.219  32
   1  -5   9 2346.91 332.433  26
   1  -5   9 2413.73 314.326  18
   1  -5   9 1992.73 670.488  33
  -1   5  -9 2249.47 261.901  39
   1  -5  10 9.31337 123.255   9
  -1   5 -10-20.4454 135.040   2
  -1   5 -10 57.6195 75.8423  27
  -1   5 -10-161.067 115.630  39
   1  -5  10 12.5880 415.345  33
   1  -5  10 136.438 90.5603  26
   1  -5  10-89.2231 139.291  18
   1  -5  10-546.902 658.032   1
   1  -5  10-84.4974 149.508  10
  -1   5 -10 14.2298 129.003  32
   1  -5  11 418.825 127.256   9
   1  -5  11 508.813 163.934  18
   1  -5  11 655.815 148.604  10
  -1   5 -11 600.307 145.302  27
  -1   5 -11 454.168 117.772  39
   1  -5  12 4556.03 386.016   9
  -1   5 -12 4354.61 379.170  27
  -1   5 -12 4048.25 357.197  39
   1  -5  12 4188.25 351.619  10
  -1   5 -13 86.0240 73.8379  39
  -1   5 -13 175.368 83.7610  27
   1  -5  13-25.5021 131.295   9
   1  -5  13 52.6710 75.1331  10
  -1   5 -14 7878.34 425.841  27
  -1   5 -14 7580.79 444.819  39
   1  -5  14 7283.12 487.234   9
   1  -5  14 7823.36 421.594  30
   1  -5  15-82.1717 92.3492   9
  -1   5 -15 62.5326 69.4049  39
   1  -5  15-2.78480 51.1632  30
   1  -5  16 3396.69 222.625   9
  -1   5 -16 4046.89 231.365  39
  -1   4  16 1326.10 309.182  13
  -1   4  16 1824.09 200.127  11
  -1   4  15 223.774 145.129  11
  -1   4  15 108.989 139.501  28
  -1   4  15 225.993 348.543  13
  -1   4  15 45.2000 74.7733   8
  -1   4  14 1010.56 254.615  28
  -1   4  14 672.056 463.011  13
  -1   4  14 1158.90 302.072  11
  -1   4  14 828.830 237.150   8
  -1   4  14 793.013 179.474  17
  -1   4  13 603.910 245.304  17
  -1   4  13 1049.11 345.309  28
  -1   4  13 9.02170 372.782  13
  -1   4  13 1070.65 437.420  11
  -1   4  12 142.735 146.207  11
  -1   4  12 328.720 171.379  28
  -1   4  12 328.250 132.535  10
  -1   4  12 357.134 175.502   9
  -1   4  12 160.057 113.566  17
  -1   4  12 52.6416 398.055  13
  -1   4  11 1519.52 422.847   9
  -1   4  11 456.086 424.619  13
  -1   4  11 1469.90 397.017  28
  -1   4  11 1953.20 304.244  10
  -1   4  11 1114.85 364.482  17
  -1   4  11 1891.20 429.363  11
  -1   4  10 44646.6 1387.68  28
  -1   4  10 42699.0 1168.60   9
  -1   4  10 36840.0 1657.04  13
  -1   4  10 38659.8 1051.20  10
  -1   4  10 41210.0 1440.78  11
   1  -4 -10 37447.1 2123.28  37
  -1   4  10 35204.7 2222.13   7
   1  -4 -10 38352.4 2129.46  32
  -1   4  10 41748.7 1364.37  17
  -1   4  10 34290.8 3044.95   5
  -1   4   9 12395.8 1307.80   7
  -1   4   9 10644.2 1568.00   5
   1  -4  -9 9592.75 1084.70  35
   1  -4  -9 12338.4 1141.45  32
  -1   4   8 11118.2 1582.09   5
   1  -4  -8 9831.49 949.916  32
  -1   4   8 10141.5 1118.09   7
   1  -4  -8 8709.84 968.976  35
   1  -4  -7 20154.6 1340.79  35
  -1   4   7 24339.4 1699.47   7
  -1   4   7 22830.2 2014.55   5
   1  -4  -6 6259.48 641.716  35
  -1   4   6 5960.63 897.969   5
  -1   4   6 6916.62 810.341   7
  -1   4   5 107672. 3740.60   5
  -1   4   5 105842. 2967.48   7
   1  -4  -5 86067.3 2574.70  34
  -1   4   5 93884.0 2446.42   4
   1  -4  -5 99399.2 2401.20  35
   1  -4  -4 15756.3 586.196  33
   1  -4  -4 14521.3 941.143  34
  -1   4   4 16218.8 921.984   4
  -1   4   4 16213.0 1341.36   5
   1  -4  -4 15160.2 833.161  35
  -1   4   4 17153.7 1091.15   7
   1  -4  -3 5037.58 425.038  33
  -1   4   3 6571.32 629.096   4
   1  -4  -2 38889.9 1388.74  34
  -1   4   2 32994.6 1128.63   4
  -1   4   2 32924.2 1317.73   7
  -1   4   2 39856.8 1815.98   5
  -1   4   2 35788.5 1564.07   6
   1  -4  -2 34964.6 1051.45  33
   1  -4  -1 12558.8 650.731  33
  -1   4   1 11946.6 594.046   4
   1  -4  -1 13048.7 772.653  34
  -1   4   1 12583.5 978.424   5
  -1   4   1 11737.3 539.044   2
  -1   4   1 12724.7 831.372   6
  -1   4   1 11850.3 703.945   7
  -1   4   1 11358.5 366.691  36
  -1   4   0 31868.4 1179.30   6
  -1   4   0 30097.1 942.643   2
  -1   4   0 30169.3 1053.90   7
  -1   4   0 33174.3 1585.32   5
  -1   4   0 33297.5 938.739   4
   1  -4   0 30277.5 868.912   3
   1  -4   0 33128.2 1161.50  33
  -1   4   0 30078.4 990.528  37
  -1   4  -1 20142.9 827.716   2
   1  -4   1 19452.0 844.026   3
  -1   4  -1 19285.0 786.661   7
  -1   4  -1 20296.9 777.522  37
  -1   4  -1 20257.2 666.510  38
   1  -4   1 19818.3 928.559  33
  -1   4  -1 21014.2 752.402  32
  -1   4  -1 19486.0 820.094   6
  -1   4  -2 37751.1 1043.76  32
  -1   4  -2 36023.0 1204.93   2
   1  -4   2 33664.7 1299.73   3
  -1   4  -2 37630.5 860.213  38
  -1   4  -2 39404.1 1157.32  37
  -1   4  -2 37977.0 1097.57   7
   1  -4   2 35234.6 1367.66  33
  -1   4  -2 35248.1 1020.43   6
   1  -4   3 3623.28 532.145  33
  -1   4  -3 2932.41 279.453   6
  -1   4  -3 3746.77 355.303  32
  -1   4  -3 3673.14 422.421   2
  -1   4  -3 2373.01 267.769  38
   1  -4   3 3506.91 519.927   3
  -1   4  -3 3268.51 399.722  37
   1  -4   4 5076.49 620.453  33
  -1   4  -4 4537.04 318.673   6
  -1   4  -4 3011.99 429.675  37
  -1   4  -4 5142.33 537.360   2
   1  -4   4 4283.15 640.763   3
  -1   4  -4 2502.43 309.292  38
  -1   4  -4 5154.15 432.744  32
  -1   4  -5 17371.0 1071.90   2
  -1   4  -5 17441.4 861.822  32
  -1   4  -5 17802.7 846.172  38
  -1   4  -5 17910.4 796.739  35
   1  -4   5 15326.5 1292.59   3
   1  -4   5 17837.6 1292.13  33
  -1   4  -6 9719.38 690.390  38
  -1   4  -6 7670.71 765.718   2
  -1   4  -6 7657.39 630.673  32
  -1   4  -6 7078.39 542.904  35
   1  -4   6 6348.05 912.835   3
   1  -4   6 8110.65 942.301  33
  -1   4  -7 120.890 137.664  35
  -1   4  -7 407.904 236.545  32
  -1   4  -7-514.949 478.314  37
  -1   4  -7 116.799 184.569   2
   1  -4   7 82.5636 310.241  33
   1  -4   7 126.504 334.671   3
  -1   4  -8 5946.00 745.232   2
   1  -4   8 5947.54 817.828   5
  -1   4  -8 4734.14 563.154  35
  -1   4  -8 6039.47 697.780  32
   1  -4   8 5777.66 995.105  33
  -1   4  -9 20552.6 1155.58  35
   1  -4   9 24472.5 2161.77  33
   1  -4   9 26302.6 1793.57   5
  -1   4  -9 27397.1 1558.02  32
  -1   4  -9 25963.5 1639.01   2
   1  -4  10 9552.17 616.502  18
  -1   4 -10 10648.2 578.952  27
  -1   4 -10 9761.57 1042.15   2
   1  -4  10 10973.1 575.081   9
  -1   4 -10 8967.05 530.307  39
   1  -4  10 13507.1 2084.25   1
   1  -4  10 10629.8 573.149  10
   1  -4  10 7302.16 1293.21  33
   1  -4  10 8914.15 623.407  26
  -1   4 -10 9283.48 967.280  32
   1  -4  11 4358.73 391.369  10
   1  -4  11 5441.43 1431.20   1
   1  -4  11 3776.73 422.256  18
   1  -4  11 4586.52 432.182   9
  -1   4 -11 3984.64 362.191  27
  -1   4 -11 3609.05 349.389  39
  -1   4 -11 3168.59 607.955  32
   1  -4  12 1092.84 201.129  10
   1  -4  12 1326.94 273.234   9
  -1   4 -12 549.884 133.540  27
  -1   4 -12 755.873 175.434  39
  -1   4 -13 213.622 87.0278  27
  -1   4 -13 227.450 108.917  39
   1  -4  13 178.813 102.547  10
   1  -4  13 316.817 153.163   9
   1  -4  14 104.728 76.1864  30
   1  -4  14 67.3349 114.423   9
  -1   4 -14 115.452 94.1597  39
  -1   4 -15-19.6631 63.0383  39
   1  -4  15 69.0326 106.903   9
   1  -4  16 403.706 95.9302   9
   1  -4  16 292.377 102.789  11
  -1   4 -16 346.729 77.8937  39
  -1   3  16-137.436 125.700  28
  -1   3  16 181.965 95.0948  11
  -1   3  16-163.346 264.658  13
  -1   3  15 901.377 164.243   8
  -1   3  15 1057.98 212.994  11
  -1   3  15 743.667 425.764  13
  -1   3  15 1392.31 223.707  28
  -1   3  14 4051.42 447.594  11
  -1   3  14 2671.52 606.778  13
  -1   3  14 3623.18 377.453  28
  -1   3  13 9446.83 589.280  17
  -1   3  13 11275.4 697.852  28
  -1   3  13 8524.82 876.927  13
  -1   3  13 10900.9 774.533  11
  -1   3  13 10804.4 613.294   9
  -1   3  12-185.279 135.237   9
  -1   3  12 276.801 320.704  13
  -1   3  12-16.5441 106.022  28
  -1   3  12 24.1311 113.830  17
  -1   3  12-151.846 164.393  11
  -1   3  11 1349.33 278.410  11
  -1   3  11 1288.53 211.906  30
  -1   3  11 1159.66 237.220  17
   1  -3 -11 1463.86 434.490  37
  -1   3  11 2065.96 340.682   9
  -1   3  11 835.778 643.190   5
  -1   3  11 1460.34 292.277  28
   1  -3 -11 1280.37 472.593  32
  -1   3  11 1239.11 381.755  13
  -1   3  10 1986.72 736.410   5
  -1   3  10 2310.13 269.427   9
  -1   3  10 2505.33 319.962  28
  -1   3  10 2155.69 292.216  17
  -1   3  10 2562.92 415.378  13
   1  -3 -10 1687.09 453.039  35
   1  -3 -10 2660.61 553.625  37
   1  -3 -10 2410.69 489.215  32
  -1   3   9 7915.66 1311.27   5
   1  -3  -9 7208.08 837.037  35
   1  -3  -9 9650.76 957.289  37
   1  -3  -9 9174.30 951.835  32
  -1   3   9 8265.12 968.906   7
   1  -3  -8 1435.21 348.495  35
   1  -3  -8 1638.86 392.981  32
  -1   3   8 1476.07 392.082   7
  -1   3   8 1269.00 508.429   5
  -1   3   7 9807.68 954.336   7
   1  -3  -7 8805.95 842.509  35
  -1   3   7 10343.4 1307.20   5
   1  -3  -6 13481.2 973.163  34
  -1   3   6 14678.9 1153.38   7
   1  -3  -6 22564.9 1259.55  35
  -1   3   6 18475.6 1579.84   5
  -1   3   6 22235.0 1478.21   1
  -1   3   5 76350.5 3014.18   5
   1  -3  -5 69280.2 2044.38  34
   1  -3  -5 119176. 2480.87  35
  -1   3   5 118098. 2896.80   1
  -1   3   5 79827.5 2415.66   7
  -1   3   4 68899.8 2030.37   7
  -1   3   4 91408.6 2068.16   1
   1  -3  -4 99354.6 2015.85  35
  -1   3   4 63040.6 1757.11   4
   1  -3  -4 93612.6 2176.94  34
  -1   3   4 51666.4 2481.42   5
  -1   3   3 42096.9 1439.81   7
  -1   3   3 36587.6 1648.35   5
  -1   3   3 34193.1 1133.15   4
  -1   3   3 27314.6 777.514   1
   1  -3  -3 42413.8 1160.83  35
   1  -3  -3 45404.2 1335.78  34
  -1   3   2 20804.0 1165.28   5
   1  -3  -2 31490.1 884.836  33
   1  -3  -2 41275.5 1215.45  34
  -1   3   1 28180.4 704.278   2
  -1   3   1 27180.0 772.756   4
   1  -3  -1 27549.3 506.849   3
  -1   3   0 2558.01 232.846   4
  -1   3   0 2891.05 308.119   6
   1  -3   0 2532.07 224.530   3
  -1   3   0 2246.34 399.171   5
  -1   3   0 2105.56 229.417   2
  -1   3   0 2438.23 274.961   7
  -1   3   0 1999.50 212.805  37
   1  -3   0 3064.78 308.122  33
  -1   3  -1 15078.0 677.985   6
  -1   3  -1 16588.8 694.714   7
  -1   3  -1 18167.4 621.990  32
  -1   3  -1 13722.5 420.276  38
   1  -3   1 19832.4 826.100   3
  -1   3  -1 17213.9 634.101  37
  -1   3  -1 18431.5 781.367   2
   1  -3   1 21718.6 959.821  33
  -1   3  -2 30032.8 929.420  37
  -1   3  -2 34808.7 1075.60   2
  -1   3  -2 31049.1 784.203   6
  -1   3  -2 33658.2 834.967  32
   1  -3   2 33513.5 1158.04  33
   1  -3   2 32499.2 1148.76   3
   1  -3   3 27679.0 1298.33   3
   1  -3   3 31653.3 1291.61  33
  -1   3  -3 31879.4 901.637  35
  -1   3  -3 34850.4 833.450  38
  -1   3  -3 25593.5 886.771  32
  -1   3  -3 24754.0 713.667   6
  -1   3  -3 30110.5 1150.68   2
  -1   3  -4 79231.1 1600.27  32
  -1   3  -4 91742.7 1605.83  35
  -1   3  -4 86630.4 2070.88   2
   1  -3   4 76010.6 2418.30   3
   1  -3   4 86678.3 2301.21  33
  -1   3  -4 86338.3 1502.52  38
  -1   3  -5 85697.4 1927.80  32
   1  -3   5 84256.1 2890.48   3
  -1   3  -5 91125.2 1808.99  38
  -1   3  -5 106815. 1917.83  35
  -1   3  -5 95037.6 2368.77   2
   1  -3   5 100819. 2815.87  33
  -1   3  -6 25319.9 1336.63   2
   1  -3   6 22423.3 1631.30   3
   1  -3   6 26932.2 1651.81  33
  -1   3  -6 20783.2 1227.77  37
  -1   3  -6 27106.7 1078.83  35
  -1   3  -6 26673.6 1113.87  38
  -1   3  -6 24030.5 1130.36  32
  -1   3  -7 7184.63 654.837  35
  -1   3  -7 4866.10 559.982  38
   1  -3   7 6906.53 883.953   5
  -1   3  -7 6392.31 744.149   2
  -1   3  -7 4385.69 713.303  37
  -1   3  -7 5555.89 665.898  32
   1  -3   7 4050.32 843.009   3
   1  -3   7 6352.13 990.590  33
  -1   3  -8 2237.85 397.383  35
   1  -3   8 2222.62 612.651  33
  -1   3  -8 2141.64 412.555  32
  -1   3  -8 2047.20 427.521   2
  -1   3  -8 2184.78 557.221  37
  -1   3  -8 2591.49 444.896  38
   1  -3   8 1990.82 465.461   5
   1  -3   9 1555.15 689.291  33
  -1   3  -9 2331.93 495.600  32
  -1   3  -9 2929.90 526.683  35
  -1   3  -9 2428.30 534.503   2
   1  -3   9 2180.70 583.759   5
  -1   3  -9 1682.68 576.128  37
   1  -3  10 16.7005 152.140   9
  -1   3 -10-211.651 107.012  27
  -1   3 -10 27.8090 199.406  32
  -1   3 -10-46.2406 67.8879  39
   1  -3  10 600.856 792.483   1
   1  -3  10 29.0113 129.530  10
   1  -3  10-22.8771 95.4353  18
   1  -3  10-119.056 261.984   5
   1  -3  10 7.46130 100.281  26
  -1   3 -10-117.942 139.092   2
   1  -3  11 7387.20 521.016   9
   1  -3  11 7044.39 1537.52   1
  -1   3 -11 5836.14 808.885  32
  -1   3 -11 6463.40 438.607  27
   1  -3  11 6990.97 493.873  10
  -1   3 -11 6040.49 444.552  39
   1  -3  12 423.098 148.292   9
  -1   3 -12 301.037 107.081  39
   1  -3  12 224.217 97.7491  10
   1  -3  13 2440.89 367.975   9
   1  -3  13 1456.17 198.704  30
  -1   3 -13 2254.98 282.044  39
   1  -3  13 1583.39 213.777  10
   1  -3  14 2253.26 288.724   9
  -1   3 -14 2146.20 238.760  39
  -1   3 -15 239.506 81.3635  39
   1  -3  15 264.424 117.263   9
   1  -3  15 284.394 132.676  11
   1  -3  16 628.847 116.881   9
   1  -3  16 409.229 125.070  11
  -1   3 -16 647.565 99.6516  39
  -1   2  16-140.306 102.539  11
  -1   2  16-31.2275 63.7862   8
  -1   2  16-89.2692 93.3347  28
  -1   2  16-35.9793 268.025  13
  -1   2  15 162.037 121.171  11
  -1   2  15 602.700 385.361  13
  -1   2  15 276.607 106.281  28
  -1   2  14 1871.32 250.534   9
  -1   2  14 2244.12 301.654  28
  -1   2  14 2192.36 356.189  11
  -1   2  14 1606.27 448.623  13
  -1   2  13 3902.33 635.584  13
  -1   2  13 4198.74 487.394  11
  -1   2  13 4523.27 447.611  28
  -1   2  13 4579.69 351.257  30
  -1   2  13 4443.55 398.773   9
  -1   2  12 27133.5 857.220  30
  -1   2  12 26140.6 941.462   9
  -1   2  12 26765.4 1064.89  28
  -1   2  11 7690.21 721.937  13
  -1   2  11 9466.43 628.048  28
  -1   2  11 8532.01 477.989  30
  -1   2  11 9231.97 557.250   9
  -1   2  11 7147.07 512.046  17
   1  -2 -11 9593.49 1073.42  37
   1  -2 -11 8665.18 1051.74  32
   1  -2 -10-25.6654 183.255  32
  -1   2  10 23.9318 221.262  19
  -1   2  10 112.272 119.205  13
  -1   2  10 39.5659 235.186   5
   1  -2 -10 278.252 200.911  35
   1  -2 -10 200.034 205.081  37
  -1   2  10 138.722 78.1912  28
  -1   2   9 5262.44 709.655   7
   1  -2  -9 4201.17 598.318  35
   1  -2  -9 7129.87 787.012  37
   1  -2  -9 6222.94 761.954  32
  -1   2   9 4370.85 854.083   5
   1  -2  -8 2445.16 451.185  37
  -1   2   8 2081.47 579.303   5
  -1   2   8 2436.64 683.004   1
  -1   2   8 1714.74 385.272   7
   1  -2  -8 2588.22 455.945  32
   1  -2  -8 1621.57 343.860  35
  -1   2   7 599.706 235.536   7
  -1   2   7 935.055 379.715   5
   1  -2  -7 452.562 156.910  35
  -1   2   7 1196.25 400.052   1
   1  -2  -7 1246.87 362.761  32
   1  -2  -6 10830.7 801.165  35
  -1   2   6 12187.8 915.329   7
  -1   2   6 12758.6 1172.58   5
  -1   2   5 11209.5 785.743   7
  -1   2   5 10515.7 941.860   5
   1  -2  -5 9341.22 650.971  35
   1  -2  -5 9208.10 392.671   2
  -1   2   4 2036.25 356.088   5
   1  -2  -4 1682.02 139.088   2
   1  -2  -4 2191.41 289.815  35
  -1   2   4 2323.29 326.554   7
  -1   2   4 2893.52 421.455   1
   1  -2  -4 1517.55 231.014  34
  -1   2   3 17960.4 711.900   4
  -1   2   3 18691.8 1008.69   5
   1  -2  -3 17545.2 654.758  35
   1  -2  -3 17854.4 677.144  34
  -1   2   3 20163.1 852.030   7
  -1   2   2 9514.67 698.167   5
  -1   2   2 7890.14 455.194   4
  -1   2   2 8252.93 441.796   1
   1  -2  -2 8886.30 469.104  34
  -1   2   1 50244.4 802.149   4
  -1   2   1 48746.3 1359.52   5
  -1   2   1 48752.6 649.892   2
   1  -2   0 35143.6 798.040  33
   1  -2   0 33407.3 647.420   3
  -1   2   0 32491.4 564.943  32
  -1   2   0 34676.0 719.736   2
  -1   2   0 31643.8 1142.91   5
  -1   2  -1 14428.4 477.143   6
  -1   2  -1 14140.5 545.892   2
  -1   2  -1 15025.1 468.856  35
  -1   2  -1 14783.8 520.108   7
  -1   2  -1 17059.6 478.323  37
  -1   2  -1 14916.6 404.966  32
   1  -2   1 13265.7 546.595   3
   1  -2   1 13563.4 574.830  33
   1  -2   1 12173.0 559.543  36
  -1   2  -2 394040. 3702.48  37
   1  -2   2 999999. 6011.42   3
  -1   2  -3 30878.3 842.946  35
  -1   2  -3 25803.8 976.538   2
   1  -2   3 26212.3 1188.12   3
  -1   2  -3 20262.9 694.874  32
  -1   2  -3 29352.7 872.666  37
   1  -2   3 25583.8 1158.36  36
   1  -2   3 25513.4 1050.54  33
  -1   2  -4 19376.7 933.521   2
   1  -2   4 17213.3 1088.91   3
   1  -2   4 16107.3 1039.77  36
  -1   2  -4 22599.4 816.427  35
  -1   2  -4 17660.2 734.842  32
  -1   2  -4 20949.2 805.306  37
   1  -2   4 18581.5 994.691  33
  -1   2  -5 16577.8 810.157  32
   1  -2   5 17312.8 1112.73  33
  -1   2  -5 20374.0 1056.28   2
  -1   2  -5 19934.1 892.310  37
   1  -2   5 16145.3 1232.84   3
   1  -2   6 25430.3 1441.93  33
  -1   2  -6 25194.9 1267.12   2
   1  -2   6 22543.4 1560.17   3
  -1   2  -6 25727.8 1105.83  32
  -1   2  -6 27749.6 1089.69  35
   1  -2   7 6646.87 839.770  33
   1  -2   7 5148.03 837.991   3
   1  -2   7 7476.95 851.612   5
  -1   2  -7 6251.71 620.701  32
  -1   2  -7 5858.32 644.610   2
  -1   2  -7 7101.34 650.303  37
  -1   2  -7 6283.05 566.797  35
  -1   2  -8 509.529 184.128   2
  -1   2  -8 735.946 228.034  37
  -1   2  -8 618.331 194.464  32
   1  -2   8 305.017 257.603   3
  -1   2  -8 366.092 175.374  35
   1  -2   8 994.739 426.384   5
   1  -2   8 904.007 420.201  33
  -1   2  -9 938.036 283.790   2
  -1   2  -9 1471.88 405.369  37
  -1   2  -9 928.506 295.603  32
  -1   2  -9 618.423 213.076  35
   1  -2   9 693.838 298.754   5
  -1   2 -10 3134.22 496.174  35
  -1   2 -10 4073.83 342.381  39
   1  -2  10 3861.84 805.723   5
  -1   2 -10 5993.01 862.909  37
   1  -2  10 4859.17 365.583   9
   1  -2  10 4363.62 1139.96   1
  -1   2 -10 4695.25 685.176  32
   1  -2  11 1233.37 564.400   5
  -1   2 -11 1441.33 215.402  39
   1  -2  11 1729.01 755.497   1
  -1   2 -11 1273.17 371.104  32
   1  -2  11 639.545 247.081  13
   1  -2  11 1373.74 241.554   9
   1  -2  11 1258.63 206.688  10
   1  -2  12 26423.5 923.949  10
   1  -2  12 27680.6 996.204   9
   1  -2  13 1549.90 234.905   9
  -1   2 -13 1857.73 232.294  39
   1  -2  13 1207.07 181.074  10
   1  -2  14 170.435 111.054   9
  -1   2 -14 132.133 80.3595  39
   1  -2  14 75.8302 74.2632  10
   1  -2  15 73.3141 96.1368   9
   1  -2  15 103.988 114.449  11
  -1   2 -15 110.242 49.9720  39
   1  -2  16 309.055 99.1556   9
  -1   2 -16 251.971 60.7668  39
   1  -2  16 151.876 98.1665  11
  -1   1  17 0.54314 64.4126  11
   1  -1 -16 31.5659 49.3849  22
  -1   1  16-12.8346 69.0537  28
  -1   1  16-99.6212 114.800  11
  -1   1  16 55.3713 271.931  13
  -1   1  15-124.712 266.828  13
  -1   1  15 43.2717 95.1720  28
  -1   1  15 149.668 193.710  11
  -1   1  15-20.0151 87.5614   9
  -1   1  14-196.628 301.509  13
  -1   1  14-40.4957 105.807  28
  -1   1  14 42.5061 174.698  11
  -1   1  14 30.6339 129.376   9
  -1   1  14-3.28260 65.0222  30
  -1   1  13 488.482 175.573  28
  -1   1  13 228.732 264.325  13
  -1   1  13 372.864 132.890  30
  -1   1  13 570.312 197.215   9
  -1   1  12 169.121 238.359  13
  -1   1  12 152.375 152.668  28
  -1   1  12 127.805 109.315  30
  -1   1  12 148.028 135.893   9
  -1   1  11 12748.0 721.133  28
   1  -1 -11 12758.1 1267.77  37
  -1   1  11 11681.1 850.748  13
  -1   1  11 12358.9 643.722   9
  -1   1  11 11700.3 592.514  30
   1  -1 -11 11013.1 1145.03  32
  -1   1  10 119.365 204.508   5
  -1   1  10 304.378 294.290   1
   1  -1 -10 216.910 160.921  32
   1  -1 -10 768.952 322.155  37
   1  -1  -9 1357.14 468.995  37
  -1   1   9 674.672 483.371   5
   1  -1  -9 1084.72 351.703  35
   1  -1  -9 940.487 386.329  32
  -1   1   9 283.183 307.444   1
   1  -1  -8 15092.4 1024.27  35
  -1   1   8 20728.5 1989.41   1
  -1   1   8 15096.8 1078.30   7
   1  -1  -8 20271.6 1266.57  37
  -1   1   8 15790.3 1458.46   5
   1  -1  -8 18826.6 1222.97  32
   1  -1  -7 6250.62 679.722  32
  -1   1   7 5404.90 794.727   5
   1  -1  -7 6080.25 690.459  37
  -1   1   7 5311.88 657.180   7
  -1   1   7 6895.56 1063.38   1
   1  -1  -7 4059.07 561.984  35
  -1   1   6 576.334 188.539   7
  -1   1   6 680.257 300.484   5
  -1   1   6 1016.12 439.619   1
   1  -1  -6 618.296 209.597  32
   1  -1  -6 664.481 215.704  35
   1  -1  -6 518.704 121.527   2
   1  -1  -5 12339.5 739.254  35
  -1   1   5 13119.5 948.443   5
   1  -1  -5 12333.8 521.319   2
   1  -1  -5 13793.7 795.819  32
  -1   1   5 13581.5 790.704   7
   1  -1  -4 18146.7 746.998  35
   1  -1  -4 18283.3 531.553   2
  -1   1   4 17497.4 980.546   5
  -1   1   4 18477.1 807.303   7
   1  -1  -4 19034.9 766.458  32
  -1   1   3 2.01397 80.7867   7
  -1   1   3 40.7518 157.262   1
   1  -1  -3-20.3253 79.8696  35
  -1   1   3 123.903 131.702   5
   1  -1  -3-74.6948 71.4849  34
   1  -1  -3 22.0445 24.3175   2
  -1   1   2 33.1652 59.0152   6
  -1   1   2 85.3178 80.4913   1
  -1   1   2 70.7018 79.1274   5
   1  -1  -2 29.5988 32.9598  34
   1  -1  -1 5656.30 163.893  36
  -1   1   1 5115.32 367.882   5
  -1   1   1 5520.49 410.708   1
  -1   1   1 5346.54 182.467   4
   1  -1   0 8406.14 278.522  36
  -1   1   0 8190.23 297.853   2
   1  -1   0 8755.71 294.468   3
  -1   1   0 9247.93 268.394  35
   1  -1   1 156001. 1653.88   3
   1  -1   1 163020. 1548.70  33
  -1   1  -1 184697. 1485.21  35
   1  -1   1 162454. 1773.20  36
  -1   1  -1 165022. 1725.96   2
  -1   1  -1 151604. 1046.87  32
   1  -1   2 320521. 3063.45   3
   1  -1   2 329344. 3176.44  36
  -1   1  -2 310726. 2133.84  32
  -1   1  -2 357760. 2522.94  35
  -1   1  -2 346285. 2914.69   2
   1  -1   2 331013. 2673.40  33
   1  -1   3 227382. 3165.87  36
  -1   1  -3 228931. 2366.99  35
   1  -1   3 229254. 2642.03  33
   1  -1   3 222467. 3114.79   3
  -1   1  -3 227725. 2240.29  32
  -1   1  -3 228588. 2012.04  37
  -1   1  -4 881.208 217.259   2
  -1   1  -4 1184.15 285.859  32
  -1   1  -4 487.906 120.113  35
   1  -1   4 415.234 91.1484  33
   1  -1   4 681.372 326.105   3
  -1   1  -4 1177.01 268.461  37
   1  -1   4 1674.35 487.038  36
  -1   1  -5 17564.6 845.873  35
  -1   1  -5 17522.5 833.741  32
  -1   1  -5 16365.0 910.999   2
   1  -1   5 15802.7 1125.98   3
   1  -1   5 17877.4 1030.03  33
  -1   1  -5 17299.0 768.219  37
   1  -1   5 16282.9 1069.70  36
  -1   1  -6 74550.5 1837.05  37
  -1   1  -6 72519.6 1928.34  32
  -1   1  -6 72638.2 1855.64  35
   1  -1   6 67082.8 2449.76  36
  -1   1  -6 67701.0 1954.72   2
   1  -1   6 62216.0 2532.05   3
   1  -1   6 70032.6 2322.42  33
   1  -1   7 651.469 327.324   3
  -1   1  -7 778.652 215.433  32
  -1   1  -7 595.730 213.042   2
   1  -1   7 615.244 259.879   5
  -1   1  -7 605.150 185.753  37
  -1   1  -7 578.545 184.211  35
   1  -1   7 420.732 178.483  33
  -1   1  -8 195.755 128.293  32
  -1   1  -8 146.512 107.906  37
  -1   1  -8 96.8134 98.1601  35
  -1   1  -8-18.0374 107.315   2
   1  -1   8-6.69117 218.673   5
  -1   1  -9 2743.75 465.039   2
  -1   1  -9 4193.08 612.843  37
  -1   1  -9 3670.51 572.397  32
  -1   1  -9 2889.70 475.847  35
   1  -1   9 2651.63 590.578   5
   1  -1  10 1284.91 201.831   9
   1  -1  10 647.953 391.760   5
  -1   1 -10 1144.23 180.796  39
   1  -1  10 647.591 396.786   1
   1  -1  10 976.312 277.120  13
  -1   1 -10 1163.30 362.300  32
  -1   1 -10 1264.49 350.642  37
  -1   1 -10 784.794 246.375  35
   1  -1  11 416.783 253.556  13
  -1   1 -11 288.784 94.3613  39
   1  -1  11-216.851 470.257   1
   1  -1  11 443.976 111.114  10
   1  -1  11 799.804 206.517   9
   1  -1  11 54.3012 317.276   5
  -1   1 -11 554.738 281.322  32
   1  -1  12 8628.26 525.690  10
   1  -1  12 8564.09 549.502   9
   1  -1  13 8932.10 579.395   9
  -1   1 -13 8671.05 499.301  39
   1  -1  13 9247.75 519.925  10
   1  -1  14-80.1038 118.393  13
   1  -1  14 178.329 139.302   9
   1  -1  14 281.431 95.1551  10
   1  -1  14 407.634 193.865  11
  -1   1 -14 150.935 67.8114  39
   1  -1  15 569.810 176.776  11
   1  -1  15 116.897 107.741  13
  -1   1 -15 468.530 100.021  39
   1  -1  15 468.789 144.723   9
   1  -1  16 513.814 134.741  11
  -1   1 -16 842.483 123.718  22
   1  -1  16 640.813 123.223   9
  -1   0  17 68.1072 73.3797  11
  -1   0  16 71.1899 74.7771  28
  -1   0  16-29.4530 71.2304   9
  -1   0  16-0.44929 97.1867  11
  -1   0  15 12.3583 55.7673  30
  -1   0  15 184.397 157.115  11
  -1   0  15 354.500 267.341  13
   1   0 -15 160.795 64.4525  39
  -1   0  15 122.597 86.7590   9
  -1   0  15 147.220 70.4093  28
   1   0 -14 4223.30 319.425  39
  -1   0  14 4618.65 384.449  30
  -1   0  14 4845.01 434.459   9
  -1   0  14 4314.89 424.125  28
  -1   0  13 71.2870 97.4070  28
  -1   0  13 151.841 95.7573  30
  -1   0  13 133.830 234.041  13
  -1   0  13 131.954 131.302   9
   1   0 -13 107.849 69.9324  39
   1   0 -12 4921.49 367.480  39
  -1   0  12 6624.07 492.467  30
   1   0 -12 6693.26 1078.97  38
  -1   0  12 6384.03 700.683  13
  -1   0  12 6511.13 559.713  28
  -1   0  12 7244.52 540.314   9
   1   0 -11 930.067 361.014  32
   1   0 -11 1187.58 459.455  37
  -1   0  11 1197.79 225.561   9
  -1   0  11 675.300 450.244   5
  -1   0  11 1140.56 196.077  30
  -1   0  11 1050.36 219.765  28
  -1   0  11 1252.74 294.079  13
  -1   0  11 979.983 215.772  26
   1   0 -11 1331.46 484.959  38
  -1   0  11 1208.13 725.275   1
  -1   0  11 877.712 230.734  25
   1   0 -10 35697.0 1939.21  32
  -1   0  10 37944.0 3256.76   1
   1   0 -10 44224.5 2224.10  37
   1   0  -9 925.314 316.494  32
   1   0  -9 1129.76 343.186  37
   1   0  -9 958.655 273.392  35
  -1   0   9 795.876 369.517   5
  -1   0   9 987.580 575.059   1
   1   0  -8 1477.48 380.750  32
  -1   0   8 1647.12 585.392   1
   1   0  -8 1198.39 263.721  35
   1   0  -8 1878.72 411.107  37
  -1   0   8 1472.42 462.881   5
   1   0  -7 214.233 107.362   2
  -1   0   7 100.268 176.544  33
  -1   0   7 23.4652 256.923   1
   1   0  -7 235.108 126.115  37
  -1   0   7 223.814 139.875   7
   1   0  -7 52.9622 97.9973  32
  -1   0   7 93.6895 161.248   5
   1   0  -7-21.3809 99.9694  35
  -1   0   6 569.820 160.720   7
   1   0  -6 839.633 183.427   2
   1   0  -6 632.113 173.624  35
   1   0  -6 686.658 209.554  32
  -1   0   6 822.421 277.797   5
   1   0  -6 759.681 230.477  37
  -1   0   6 728.250 279.891  33
  -1   0   6 1502.15 458.333   1
   1   0  -5 3522.08 396.077  37
   1   0  -5 3759.77 391.110  32
  -1   0   5 2224.82 442.734  33
  -1   0   5 2707.54 311.041   7
  -1   0   5 5259.62 771.905   1
  -1   0   5 3951.02 506.226   5
   1   0  -5 2670.73 309.048  35
   1   0  -5 4064.07 347.316   2
   1   0  -4 10891.9 566.201  37
   1   0  -4 10789.2 587.000  32
  -1   0   4 7789.98 757.615  33
   1   0  -4 8513.68 495.447  35
   1   0  -4 13098.4 540.058   2
  -1   0   4 13668.4 795.167   5
  -1   0   4 9116.61 485.016   7
   1   0  -3 787.257 167.326  37
   1   0  -3 873.251 160.810  32
  -1   0   3 1106.88 203.577   5
  -1   0   3 865.262 132.773   7
  -1   0   3 822.403 258.975  33
   1   0  -3 932.251 143.206  35
   1   0  -3 1103.93 139.073   2
  -1   0   2 88325.0 1298.09   5
   1   0  -2 66848.2 1028.94  32
  -1   0   2 58395.8 723.682   7
   1   0  -2 56279.9 686.259  35
  -1   0   2 65788.3 956.624   6
   1   0  -2 66931.3 1038.81  37
  -1   0   2 64302.9 1592.05  33
   1   0  -1 502.415 67.8688  32
  -1   0   1 671.226 174.038   1
  -1   0   1 523.698 79.9290   5
   1   0  -1 499.808 86.1352  38
  -1   0   1 397.414 59.9500   6
  -1   0   1 361.065 69.4822  34
   1   0  -1 496.951 77.0211  37
   1   0   0 25429.8 441.191  32
   1   0   0 35563.4 706.128  36
  -1   0  -1 1949.96 182.506  35
   1   0   1 2264.05 213.834  38
  -1   0  -1 1906.42 239.594  34
  -1   0  -1 2061.97 217.058   2
   1   0   1 2217.20 220.324  36
   1   0   1 1736.10 187.594   4
   1   0   1 2618.67 218.945   3
  -1   0  -2 34012.2 1161.93  34
   1   0   2 29769.2 921.632  36
   1   0   2 28793.3 622.055  33
   1   0   2 29419.2 876.958   3
  -1   0  -2 36887.6 970.971  35
  -1   0  -2 33644.0 958.726   2
   1   0   3 13635.1 572.520  33
   1   0   3 12609.0 717.241   3
  -1   0  -3 13290.4 668.215  35
  -1   0  -3 13499.5 690.815   2
   1   0   3 12137.7 697.162  36
  -1   0  -3 11712.8 722.409  34
  -1   0  -4 9310.34 643.580   2
   1   0   4 14025.3 939.260   5
  -1   0  -4 12444.2 738.347  35
   1   0   4 12559.0 701.573  33
   1   0   4 9631.29 761.420  36
  -1   0  -4 10943.7 732.356  34
   1   0   4 10255.9 767.083   3
  -1   0  -5 14170.6 866.480  35
   1   0   5 18709.5 1192.31   5
   1   0   5 14763.7 1070.16   3
  -1   0  -5 16058.4 883.116   2
   1   0   5 15221.7 1021.80  36
  -1   0  -5 15120.8 856.591  32
   1   0   5 15538.5 898.468  33
   1   0   6 78593.7 2622.09  36
   1   0   6 72704.8 2701.00   3
   1   0   6 74465.7 2261.18  33
  -1   0  -6 85751.9 2171.66   2
  -1   0  -6 84228.5 2273.27  32
  -1   0  -6 87436.3 2300.58  35
  -1   0  -7-102.865 145.492  35
  -1   0  -7 77.6930 146.812  32
  -1   0  -7 31.2020 70.0477   2
   1   0   7 142.915 134.065  36
   1   0   7 68.8289 163.046   5
  -1   0  -7 128.660 117.045  37
   1   0   7-91.4542 132.058   3
  -1   0  -8 46161.6 1838.71  37
   1   0   8 47937.9 2641.30   5
  -1   0  -8 43034.7 2019.82  32
  -1   0  -8 41780.0 1737.41   2
  -1   0  -8 48210.7 1940.52  35
   1   0   9 424.277 322.632   7
  -1   0  -9 188.156 154.865  32
  -1   0  -9 18.4804 131.426  37
  -1   0  -9 666.889 578.468  35
   1   0  10 225.969 143.214  10
   1   0  10-34.7639 188.601  13
   1   0  10-9.48421 247.580   5
  -1   0 -10 59.6671 187.397  35
   1   0  10 122.315 95.0968   9
  -1   0 -10 352.022 206.333  37
   1   0  10 92.6842 459.318   1
  -1   0 -10 0.49618 155.221  32
   1   0  11 503.504 171.112  10
   1   0  11-284.400 232.036   5
  -1   0 -11 208.042 97.5582  39
   1   0  11 370.357 309.259  13
  -1   0 -11-29.8164 177.773  37
  -1   0 -11 180.633 174.429  32
  -1   0 -11 109.635 370.463  35
   1   0  11 466.993 193.544   9
   1   0  11 445.857 217.714  28
   1   0  12 1458.61 382.690  13
  -1   0 -12 2311.30 255.288  39
   1   0  12 2389.41 338.090  28
   1   0  12 2841.47 332.395  10
   1   0  12 2681.80 379.264   9
   1   0  13 16.7378 87.8886  10
   1   0  13 53.8358 112.234   9
   1   0  13-178.932 200.152  13
   1   0  13 12.5116 141.504  11
  -1   0 -13 38.4611 60.8501  39
  -1   0 -14 2603.97 235.210  39
   1   0  14 2593.38 412.469  11
   1   0  14 2734.19 279.858  10
   1   0  14 3180.34 374.270   9
   1   0  15 51.9364 106.230  11
   1   0  15 63.7444 93.8122   9
   1   0  16 750.435 174.272  11
  -1   0 -16 920.356 122.002  22
   1   1 -17 438.760 57.0336  22
  -1  -1  17 756.491 170.378  11
  -1  -1  16 264.095 216.715  13
  -1  -1  16 531.409 172.691  11
   1   1 -16 640.987 100.929  39
  -1  -1  16 491.134 133.867   9
  -1  -1  15 1027.43 164.098  30
  -1  -1  15 1139.20 199.979   9
  -1  -1  15 456.096 232.563  13
  -1  -1  15 813.071 182.221  28
   1   1 -15 906.559 147.955  39
  -1  -1  14 2618.06 348.716  28
  -1  -1  14 2950.83 298.709  30
   1   1 -14 2529.97 264.442  39
  -1  -1  14 1954.25 411.818  13
  -1  -1  14 2901.25 358.380   9
   1   1 -13 235.264 74.4051  39
  -1  -1  13 293.269 149.265   9
  -1  -1  13 332.983 162.000  28
  -1  -1  13 291.192 105.512  30
  -1  -1  13 328.753 241.438  13
  -1  -1  12 10051.5 830.782  13
  -1  -1  12 12156.5 647.405   9
  -1  -1  12 12493.4 638.424  30
   1   1 -12 9504.15 537.620  39
  -1  -1  12 11790.5 711.023  28
  -1  -1  12 9796.03 697.142  25
  -1  -1  11 22199.9 2740.46   1
   1   1 -11 21377.6 1766.85  38
  -1  -1  11 12884.1 1518.07   5
  -1  -1  11 20073.3 1094.44  13
   1   1 -11 18135.7 1429.94  32
  -1  -1  11 17920.0 904.582  25
  -1  -1  11 21909.7 855.242   9
  -1  -1  11 16751.0 847.384  18
   1   1 -11 21671.7 1851.90  37
  -1  -1  11 20867.5 936.082  28
  -1  -1  11 17595.1 860.344  26
   1   1 -10 64.4827 181.680  38
   1   1 -10-90.5127 194.808  37
  -1  -1  10-25.6541 145.869   5
   1   1 -10 168.897 163.418  32
  -1  -1  10 258.214 324.624   1
   1   1  -9 399.880 211.355  37
   1   1  -9 355.134 217.598  32
   1   1  -9 353.772 218.939  38
  -1  -1   9 16.0921 430.431   1
  -1  -1   9 218.666 169.086   5
   1   1  -8 48097.9 1443.63  35
  -1  -1   8 67948.3 3778.10   1
  -1  -1   8 42962.5 2110.83   5
   1   1  -8 50834.1 1904.93  32
   1   1  -8 45555.4 1612.24   2
   1   1  -8 62442.3 2236.48  37
  -1  -1   8 35906.6 2312.59  33
   1   1  -7 8830.51 562.734  35
   1   1  -7 8839.22 663.826   2
  -1  -1   7 8494.50 825.231   5
  -1  -1   7 6930.62 933.028  33
   1   1  -7 9729.98 764.084  32
  -1  -1   6 3754.10 330.752   7
  -1  -1   6 4558.61 539.048   5
   1   1  -6 5296.35 534.123  37
   1   1  -6 4421.40 439.270   2
   1   1  -6 4669.15 473.694  32
  -1  -1   6 4228.93 664.097  33
   1   1  -6 4117.86 350.696  35
   1   1  -5 15284.1 774.720  32
   1   1  -5 13521.8 563.377  35
   1   1  -5 17945.4 876.462  37
  -1  -1   5 13323.0 525.568   7
  -1  -1   5 13900.5 1082.30  33
   1   1  -5 14232.9 722.733   2
  -1  -1   5 15806.8 872.511   5
  -1  -1   5 11902.2 385.379  34
   1   1  -4 15937.7 684.458  32
  -1  -1   4 13633.9 413.746   7
  -1  -1   4 18960.3 811.429   5
   1   1  -4 17346.7 718.266   2
   1   1  -4 19507.4 820.255  37
  -1  -1   4 17339.7 484.932  34
  -1  -1   4 16581.2 1042.22  33
   1   1  -4 14559.9 480.008  35
  -1  -1   3 12563.0 525.644   5
   1   1  -3 10682.8 488.820  32
   1   1  -3 11899.9 532.053   2
   1   1  -3 9532.06 312.926  35
   1   1  -3 14699.0 641.646  37
   1   1  -3 13086.4 613.749  38
  -1  -1   3 17094.0 1117.30   1
  -1  -1   3 11363.1 403.339  34
  -1  -1   3 11256.2 761.386  33
  -1  -1   2 24784.1 1017.91  33
   1   1  -2 27684.7 718.205   2
   1   1  -2 21317.4 784.248  37
   1   1  -2 25994.2 666.678  32
  -1  -1   2 28658.9 546.910   5
  -1  -1   2 33946.7 1395.85   1
   1   1  -2 31607.2 859.625  38
  -1  -1   2 27158.3 664.446  34
  -1  -1   1 44270.0 950.533  34
   1   1  -1 46995.6 868.234   2
  -1  -1   1 44569.2 1454.80   1
   1   1  -1 45566.6 787.863  32
  -1  -1   1 43700.6 1162.71  33
  -1  -1   0 18214.4 450.991  35
  -1  -1   0 18241.6 716.315  34
   1   1   0 20126.1 572.231  36
   1   1   0 21548.0 592.330  37
  -1  -1   0 16534.1 596.583  33
  -1  -1   0 15804.1 897.768   1
   1   1   0 21442.5 497.037   5
   1   1   0 21204.3 542.008   4
   1   1   0 18820.1 516.831  32
   1   1   0 22765.3 806.337  38
  -1  -1  -1 597.149 157.216  34
  -1  -1  -1 584.757 101.525  35
   1   1   1 634.012 139.461  38
   1   1   1 678.228 118.805  36
   1   1   1 676.526 89.8507   3
   1   1   1 718.443 119.925   5
   1   1   1 626.424 118.928   4
   1   1   2 689686. 3871.54   3
  -1  -1  -2 650781. 4231.88  35
   1   1   3 672218. 4870.47   3
  -1  -1  -3 683646. 5080.64   2
  -1  -1  -4 97226.2 2031.68   2
  -1  -1  -4 90930.8 2038.91  35
   1   1   4 94623.1 2208.35   3
   1   1   4 91913.9 2134.13  36
  -1  -1  -5 32714.6 1463.85  34
   1   1   5 31951.5 1504.59   3
   1   1   5 30739.3 1398.93  36
  -1  -1  -5 33716.7 1263.31   2
  -1  -1  -5 31239.1 1319.97  35
   1   1   6 15204.5 1175.74   3
  -1  -1  -6 16117.9 1042.16  35
  -1  -1  -6 16528.4 937.518   2
   1   1   6 19617.7 1395.94   5
   1   1   6 16290.0 1132.10  36
  -1  -1  -6 15853.7 1042.17  34
   1   1   7 737.853 297.102  36
   1   1   7 759.279 341.135   5
   1   1   7 628.011 319.217   3
   1   1   7 492.877 248.027   7
  -1  -1  -7 692.588 297.760  35
  -1  -1  -7 480.400 185.539   2
  -1  -1  -7 644.805 226.709  32
   1   1   8 86.9834 123.460   7
  -1  -1  -8 349.052 327.346  32
  -1  -1  -9 7258.19 859.369  32
   1   1   9 5064.48 779.484   7
   1   1   9 6498.38 1040.15   5
  -1  -1  -9 7363.20 812.456  37
  -1  -1  -9 5131.12 698.300  35
  -1  -1 -10-49.0233 181.232  35
   1   1  10-44.3501 118.129   9
   1   1  10-149.306 255.480  13
  -1  -1 -10-37.7282 179.025  37
   1   1  10-77.1102 115.238  28
   1   1  10 39.7127 82.7441  10
   1   1  10 39.7375 183.098   5
  -1  -1 -10 50.0797 120.959  32
   1   1  10-99.1241 102.722  17
   1   1  11 4546.40 417.605   9
   1   1  11 4625.65 414.799  28
  -1  -1 -11 4384.15 748.925  32
  -1  -1 -11 3637.28 759.142  37
   1   1  11 4761.43 381.950  10
   1   1  11 3433.61 882.635   5
   1   1  11 4358.93 445.199  17
  -1  -1 -11 2453.84 535.343  35
   1   1  11 3665.49 639.653  13
   1   1  12 6357.01 594.110  11
   1   1  12 6526.06 455.713  10
   1   1  12 5492.13 469.186  17
   1   1  12 6709.89 496.885   9
   1   1  12 6317.95 504.755  28
   1   1  13 3833.12 372.310  28
   1   1  13 3857.71 491.270  11
   1   1  13 4150.39 337.715  10
   1   1  13 4120.60 396.710   9
   1   1  14 483.305 225.901  13
   1   1  14 411.571 196.420  11
   1   1  14 248.813 126.343   9
   1   1  14 313.561 103.278  10
   1   1  15 41.1501 80.6263   9
  -1  -1 -15 202.457 62.0788  22
   1   1  15 91.0802 103.362  11
  -1  -1 -16-38.7479 41.8775  22
   1   1  16 168.995 164.860  13
   1   1  16-17.8210 73.4991  11
   1   1  16 98.4127 59.7995   8
  -1  -2  17 83.4305 65.5661  11
   1   2 -16 4534.66 267.985  39
  -1  -2  16 4145.21 399.748  11
  -1  -2  16 4195.49 242.878  30
  -1  -2  16 3484.38 275.146   9
  -1  -2  15 433.344 138.181   9
   1   2 -15 812.257 147.423  39
  -1  -2  15 421.260 188.848  13
  -1  -2  15 916.435 151.476  30
  -1  -2  15 442.770 123.532  28
  -1  -2  14 4557.52 405.208  28
  -1  -2  14 5109.77 385.995  30
   1   2 -14 4723.73 361.141  39
  -1  -2  14 4869.40 402.187   9
  -1  -2  14 3736.54 491.043  13
  -1  -2  13 1997.20 383.842  13
  -1  -2  13 1805.61 282.405  28
   1   2 -13 1712.82 238.413  39
  -1  -2  13 1556.99 258.318   9
  -1  -2  13 2042.30 279.292  30
  -1  -2  12 2233.15 275.729   9
   1   2 -12 1782.58 234.722  39
  -1  -2  12 1803.91 303.701  25
  -1  -2  12 2173.09 335.432  26
  -1  -2  12 1828.93 353.523  13
  -1  -2  12 1758.89 299.773  28
  -1  -2  11 2616.48 299.546   9
   1   2 -11 621.990 402.967  37
  -1  -2  11 2316.66 905.962   1
  -1  -2  11 2017.28 307.596  18
  -1  -2  11 2158.72 332.031  25
   1   2 -11 1886.38 443.927  32
  -1  -2  11 2169.67 337.681  13
  -1  -2  11 1874.10 309.090  26
  -1  -2  10 3782.47 1128.20   1
   1   2 -10 2085.79 630.950  37
   1   2 -10 3497.34 662.207  38
   1   2 -10 3417.80 580.548  32
   1   2  -9 1395.47 395.934  38
  -1  -2   9 717.191 339.822   5
  -1  -2   9 383.200 409.478  33
   1   2  -9 744.608 324.676  37
   1   2  -9 1122.40 346.002  32
   1   2  -9 956.405 271.644   2
  -1  -2   9 1761.76 807.520   1
  -1  -2   8 1101.03 659.507  33
  -1  -2   8 1236.30 428.490   5
  -1  -2   8 1815.43 863.228   1
   1   2  -8 1685.42 542.362  37
   1   2  -8 1368.69 325.701   2
   1   2  -8 2005.42 471.937  32
   1   2  -8 1789.02 492.445  38
   1   2  -7 3720.87 514.747  38
   1   2  -7 3414.88 446.125   2
  -1  -2   7 3336.17 480.143   5
  -1  -2   7 2716.98 718.653  33
   1   2  -7 2548.16 296.982  35
   1   2  -7 3546.21 465.454  32
   1   2  -7 3770.65 569.738  37
  -1  -2   7 4528.88 951.003   1
   1   2  -6 29.4454 117.992  37
   1   2  -6 164.586 71.2798  35
   1   2  -6 88.0163 113.592  38
  -1  -2   6 234.095 248.727  33
  -1  -2   6-74.0147 88.2784   5
   1   2  -6 72.7848 82.2863  32
  -1  -2   6-75.8167 267.946   1
   1   2  -6-74.0732 82.6126   2
  -1  -2   5 342.423 101.837  34
   1   2  -5 538.874 224.108  38
  -1  -2   5 221.447 178.958  33
   1   2  -5 459.536 218.277  37
   1   2  -5 461.084 177.652  32
  -1  -2   5 844.218 444.251   1
  -1  -2   5 528.095 170.610   5
   1   2  -5 224.115 68.9574  35
   1   2  -5 193.576 101.637   2
   1   2  -4 2050.49 306.157  32
   1   2  -4 3067.55 407.213  38
  -1  -2   4 1891.39 403.762  33
   1   2  -4 1325.65 233.775   2
  -1  -2   4 1825.88 235.467  34
   1   2  -4 1094.62 270.640  37
  -1  -2   4 2055.79 251.927   5
  -1  -2   4 2741.33 663.153   1
   1   2  -4 1162.89 146.057  35
   1   2  -3 3773.11 379.605  38
  -1  -2   3 2906.86 287.983  34
  -1  -2   3 3335.35 441.220  33
   1   2  -3 3316.12 325.970   2
   1   2  -3 2885.73 272.641  32
   1   2  -2 4826.49 483.455  37
   1   2  -2 9502.40 265.905   7
  -1  -2   2 15698.8 1059.92   1
  -1  -2   2 12633.5 772.821  33
   1   2  -2 6231.21 523.509  38
   1   2  -2 13059.2 548.639  32
  -1  -2   2 13012.9 620.780  34
   1   2  -2 14071.7 610.406   2
   1   2  -1 78754.6 1315.14  32
  -1  -2   1 78101.9 1716.22  33
  -1  -2   1 78108.2 1585.12  34
   1   2  -1 81873.5 1398.84   2
  -1  -2   1 71803.7 2098.72   1
   1   2  -1 85069.1 1625.98  37
   1   2  -1 80238.8 1234.99   4
   1   2  -1 74961.5 1116.73   7
   1   2   0 65077.0 1216.70   5
   1   2   0 65306.2 1177.87  36
   1   2   0 69013.8 1324.28  37
  -1  -2   0 63593.1 1545.49  34
   1   2   0 62592.8 1221.92  32
  -1  -2   0 65372.7 1349.91  33
   1   2   0 68214.7 1202.29   4
   1   2   1 28973.1 902.089  37
   1   2   1 32246.4 943.295   4
   1   2   1 30393.2 997.663   5
  -1  -2  -1 28256.2 812.591  35
   1   2   1 31040.1 566.815   3
   1   2   1 29796.8 858.926  36
  -1  -2  -1 29366.9 1160.89  34
   1   2   1 31627.8 1115.27  38
  -1  -2  -2 632.349 156.766  35
   1   2   2 816.096 117.577   3
   1   2   2 686.222 197.691  38
   1   2   2 618.804 176.557   5
   1   2   2 628.215 133.970  36
  -1  -2  -2 477.258 226.036  34
   1   2   2 804.496 184.424   4
  -1  -2  -3 40608.9 1338.86  35
   1   2   3 36466.9 1164.76  36
   1   2   3 38220.0 1143.36   3
   1   2   3 39681.0 1377.61   4
  -1  -2  -3 36649.2 1608.27  34
   1   2   4 29602.9 1216.76   3
  -1  -2  -4 28151.3 1163.74   2
  -1  -2  -4 28689.1 1196.95  35
   1   2   4 32247.5 1504.04   5
   1   2   4 29965.2 1198.75  36
   1   2   4 31664.4 1355.40   4
   1   2   5 9361.84 802.750   3
  -1  -2  -5 7089.06 816.671  34
  -1  -2  -5 10187.2 809.875  35
   1   2   5 10547.2 964.857   5
  -1  -2  -5 9724.12 703.098   2
   1   2   5 9434.85 779.563  36
   1   2   6 96188.2 3015.87   7
  -1  -2  -6 92548.1 2268.45   2
   1   2   6 99984.9 3264.71   5
   1   2   6 84599.5 2700.41   3
  -1  -2  -6 91472.9 2588.70  35
   1   2   6 95986.6 2722.57  36
  -1  -2  -6 80002.6 2682.18  34
   1   2   7 4582.96 668.016  36
   1   2   7 4282.49 680.919   7
   1   2   7 4743.07 827.674   5
  -1  -2  -7 3851.23 568.536  34
  -1  -2  -7 4238.36 603.691  35
  -1  -2  -7 4252.45 492.786   2
   1   2   8 1377.61 435.022   5
   1   2   8 1438.81 465.417   7
  -1  -2  -8 1735.18 403.863  32
  -1  -2  -8 1540.72 383.330  35
   1   2   9 3876.42 713.904   7
  -1  -2  -9 5047.71 723.161  32
  -1  -2  -9 4570.02 667.787  37
  -1  -2  -9 3324.08 568.714  35
   1   2   9 5279.44 1051.43   5
   1   2  10 931.226 348.738  13
   1   2  10 1248.67 573.038   5
   1   2  10 624.628 214.415  11
   1   2  10 870.351 202.345  28
   1   2  10 603.358 293.624   7
   1   2  10 1061.63 196.413   9
  -1  -2 -10 608.579 296.097  32
  -1  -2 -10 1045.75 382.783  35
  -1  -2 -10 916.644 345.620  37
   1   2  10 785.865 196.019  17
   1   2  10 1171.11 193.752  10
   1   2  11 2852.85 866.150   5
   1   2  11 3414.93 402.123  17
  -1  -2 -11 2915.77 661.685  32
   1   2  11 4050.00 424.106   9
   1   2  11 3813.98 419.409  28
   1   2  11 4126.13 383.297  10
  -1  -2 -11 2277.23 572.456  37
   1   2  11 2783.27 574.118  13
  -1  -2 -11 1735.35 474.036  35
   1   2  11 4350.17 518.278  11
   1   2  12 1778.95 276.698  28
   1   2  12 1918.27 250.090  10
   1   2  12 1558.22 259.117  17
   1   2  12 1801.40 364.345  11
   1   2  12 1947.77 294.948   9
   1   2  12 794.148 364.880  13
   1   2  13 2444.37 303.391  17
   1   2  13 1721.14 414.686  13
   1   2  13 2810.47 309.235   9
   1   2  13 2735.64 318.300  28
   1   2  13 2519.95 394.684  11
   1   2  13 2898.74 285.004  10
   1   2  14 256.527 343.641  13
   1   2  14 100.870 106.839   9
   1   2  14-35.2416 66.8669  17
   1   2  14-2.68965 77.3151  10
  -1  -2 -14 7.13592 58.0349  22
   1   2  14 113.616 106.773  28
   1   2  14-27.3340 122.380  11
   1   2  15 748.330 104.486  10
   1   2  15 936.649 177.387   8
   1   2  15 583.189 313.241  13
   1   2  15 1105.90 208.023  11
  -1  -2 -15 1196.10 145.881  22
   1   2  16 298.698 166.416  13
   1   2  16 605.027 128.687  11
   1   2  16 411.977 91.4505   8
  -1  -3  17-179.399 97.0091  11
  -1  -3  16 1595.27 147.142  30
   1   3 -16 1965.22 175.463  39
  -1  -3  15 497.742 114.072   9
  -1  -3  15 679.356 132.435  30
  -1  -3  14 147.080 80.4739  30
  -1  -3  14 72.4428 72.7401  28
  -1  -3  14-0.13794 95.2455   9
   1   3 -14 33.8129 74.2614  39
   1   3 -13 140.723 99.0221  39
  -1  -3  13 115.323 97.8495  28
  -1  -3  13-29.7332 125.339   9
  -1  -3  12 1383.71 272.885  28
  -1  -3  12 1735.22 325.604  26
  -1  -3  12 1680.61 306.373  25
  -1  -3  12 1425.64 261.840  18
  -1  -3  11-17.3040 119.826  26
  -1  -3  11-79.1006 145.709  18
  -1  -3  11-377.281 704.639   1
   1   3 -11 264.468 230.940  32
  -1  -3  11 89.0784 98.5557  25
   1   3 -11 28.2970 84.9137  27
  -1  -3  11-350.046 172.139   9
   1   3 -11 522.066 801.821  37
   1   3 -10 13882.7 1171.24  32
  -1  -3  10 16228.4 672.281   9
  -1  -3  10 13667.5 717.119  18
  -1  -3  10 14766.0 798.006  25
  -1  -3  10 14286.7 749.823  26
   1   3  -9 626.216 237.455  32
   1   3  -9 871.799 292.075  38
   1   3  -9 433.138 184.175   2
  -1  -3   9 559.267 368.698  33
  -1  -3   9 622.497 434.746   1
   1   3  -9 28.3322 316.422  37
  -1  -3   8 5423.11 1054.52  33
   1   3  -8 2184.28 602.246  37
  -1  -3   8 12130.8 1749.99   1
   1   3  -8 8306.61 779.797  32
   1   3  -8 10752.4 975.961  38
   1   3  -8 9192.88 837.373   2
   1   3  -7 22610.7 1228.90  32
  -1  -3   7 18643.0 1761.17  33
  -1  -3   7 20446.7 1165.34   5
   1   3  -7 20605.2 1196.90   2
  -1  -3   6 38137.4 1401.43   5
   1   3  -6 35433.8 1472.25   2
  -1  -3   6 37204.1 1225.91  34
  -1  -3   6 34296.9 2159.36  33
   1   3  -6 36937.6 1377.80  32
  -1  -3   5 1567.97 240.519   5
  -1  -3   5 1970.10 560.370   1
   1   3  -5 1325.43 271.688   2
   1   3  -5 1721.86 323.017  38
  -1  -3   5 1484.08 251.599  34
  -1  -3   5 1197.01 405.333  33
   1   3  -5 1276.75 243.356  32
  -1  -3   4 23240.6 980.662  34
   1   3  -4 22302.9 1011.66   2
   1   3  -4 19879.5 874.518  32
  -1  -3   4 21534.7 1388.19  33
   1   3  -3 8014.74 757.954  38
   1   3  -3 10761.2 864.012  37
  -1  -3   3 28251.7 1804.90   1
  -1  -3   3 21630.2 981.987  34
   1   3  -3 22520.5 970.186   2
   1   3  -3 21136.8 848.742  32
  -1  -3   3 22126.1 1318.46  33
  -1  -3   2 5866.71 716.615   1
  -1  -3   2 5047.39 559.217  33
   1   3  -2 4993.82 428.549   2
   1   3  -2 5338.04 530.653  37
  -1  -3   2 4876.28 472.072  34
   1   3  -2 3883.80 255.949   7
   1   3  -2 5196.48 397.390  32
   1   3  -1 80522.1 1501.98   7
   1   3  -1 104052. 1849.64   2
   1   3  -1 92565.3 1786.08  32
  -1  -3   1 101680. 2373.93  33
   1   3  -1 106590. 1760.11   4
   1   3  -1 77661.8 1570.34   5
  -1  -3   1 115804. 3119.22   1
  -1  -3   1 96871.1 2354.22  34
   1   3  -1 106575. 2443.15  38
   1   3  -1 115373. 2127.77  37
   1   3   0 51831.1 1360.49  37
  -1  -3   0 45302.6 1365.63  33
  -1  -3   0 54991.4 1673.56  34
   1   3   0 49175.8 1227.58   4
   1   3   0 47575.3 1316.54   5
   1   3   0 52855.8 1613.27  38
   1   3   0 47990.6 1306.17   7
   1   3   0 47300.6 1164.93  36
  -1  -3   0 41141.1 1844.74   1
  -1  -3  -1 229774. 3767.25  34
   1   3   1 174471. 2638.56  37
  -1  -3  -1 199502. 2472.05  35
   1   3   1 188958. 2675.64   4
   1   3   1 162288. 1209.57   3
   1   3   1 178334. 2415.00  36
   1   3   1 205109. 3142.18   7
   1   3   1 181636. 3150.38  38
   1   3   1 193867. 3057.38   5
  -1  -3  -1 187112. 2336.34  33
   1   3   2 27902.3 1184.20   4
   1   3   2 34141.8 1410.41   7
   1   3   2 28652.9 1335.93  38
   1   3   2 31121.7 1388.79   5
  -1  -3  -2 33941.1 1176.47  35
   1   3   2 28246.1 1023.76  36
  -1  -3  -2 32044.0 1600.76  34
   1   3   2 24519.3 583.595   3
   1   3   3 3921.37 313.570   3
   1   3   3 3535.60 505.396   5
   1   3   3 3763.45 383.480  36
   1   3   3 3966.97 473.596   4
   1   3   3 3778.66 505.755   7
  -1  -3  -3 2639.35 503.754  34
  -1  -3  -3 3553.16 400.258  35
   1   3   4 28654.7 1229.09  36
  -1  -3  -4 29760.3 1365.85  35
   1   3   4 25962.4 1521.79   7
  -1  -3  -4 24263.4 1211.76   2
  -1  -3  -4 24356.0 1577.01  34
   1   3   4 27433.2 1663.52   5
   1   3   4 24749.8 1360.27   4
   1   3   4 24244.7 1040.84   3
   1   3   5 61372.3 2555.97   7
  -1  -3  -5 91572.5 2583.18  35
   1   3   5 80565.0 2375.72  36
  -1  -3  -5 65551.4 2002.46   2
  -1  -3  -5 62915.9 2652.12  34
   1   3   5 75305.6 2497.68   4
   1   3   5 75979.2 2974.42   5
   1   3   6 16775.2 1377.96   7
  -1  -3  -6 18509.2 1302.88  35
  -1  -3  -6 14989.7 1348.64  34
  -1  -3  -6 16431.0 1009.34   2
   1   3   6 20339.8 1721.65   5
   1   3   7 2682.87 545.386  36
  -1  -3  -7 1436.45 393.563  34
   1   3   7 2058.09 667.804   5
   1   3   7 1521.18 448.773   7
  -1  -3  -7 2073.97 535.175  35
   1   3   8 2046.69 735.900   5
   1   3   8 1391.55 470.025   7
  -1  -3  -8 2899.98 603.213  35
   1   3   9 9262.90 1611.76   5
   1   3   9 12294.8 747.647  28
  -1  -3  -9 10909.5 1208.21  35
   1   3   9 12443.2 789.629  11
   1   3   9 14128.5 690.389   9
   1   3   9 7877.32 1114.26   7
   1   3   9 8448.76 855.017  13
  -1  -3  -9 13079.4 1337.60  32
   1   3   9 10444.1 745.928  17
   1   3   9 12844.8 619.084  10
  -1  -3 -10 2482.57 597.977  37
   1   3  10 1950.68 601.036   7
   1   3  10 3335.15 329.414  10
  -1  -3 -10 2511.52 616.501  32
   1   3  10 2023.63 494.528  13
   1   3  10 3459.10 450.327  11
   1   3  10 3639.23 368.879   9
   1   3  10 2823.31 884.264   5
  -1  -3 -10 1781.25 501.888  35
   1   3  10 2725.23 388.711  17
   1   3  10 3280.79 402.394  28
   1   3  11 11657.5 727.307  28
   1   3  11 13162.9 694.249   9
   1   3  11 12196.4 834.487  11
   1   3  11 12818.1 643.239  10
   1   3  11 12689.4 768.013  17
   1   3  12 138.453 142.906  11
   1   3  12 326.700 323.979  13
  -1  -3 -12 373.058 131.596  22
   1   3  12 254.993 125.859  17
   1   3  12 460.224 179.783   9
   1   3  12 97.5077 104.534  28
   1   3  12 403.478 128.632  10
   1   3  13 246.940 168.249  11
   1   3  13 23.5727 82.4395  17
  -1  -3 -13 155.698 85.6359  22
   1   3  13 116.198 109.986  10
   1   3  13-44.7326 352.721  13
   1   3  13 186.485 150.192  28
   1   3  14 1176.38 251.526  11
   1   3  14 800.372 187.502   8
  -1  -3 -14 999.130 146.019  22
   1   3  14 755.320 153.633  17
   1   3  14 769.777 209.081  28
   1   3  14 1019.94 158.758  10
   1   3  14 602.783 412.810  13
   1   3  15 3211.70 350.060  11
   1   3  15 2496.37 241.536   8
   1   3  16 903.378 146.509  11
  -1  -4  16 277.135 68.2894  30
   1   4 -16 706.382 108.000  39
   1   4 -15 226.025 78.7933  39
  -1  -4  15 106.561 85.4967   9
  -1  -4  15 85.7568 71.2945  30
  -1  -4  14 37.9029 70.9941  28
   1   4 -14 109.717 78.7569  39
  -1  -4  14 159.486 94.5953   9
  -1  -4  13 7603.41 589.801  18
   1   4 -13 7546.46 496.884  39
   1   4 -13 8636.95 503.983  27
  -1  -4  13 9036.14 560.649   9
  -1  -4  13 7469.91 587.728  26
  -1  -4  13 7017.43 513.028  28
  -1  -4  12 32371.5 1287.41  25
   1   4 -12 37293.6 1092.64  27
  -1  -4  12 36035.4 1259.82  18
  -1  -4  12 35022.1 1277.88  26
   1   4 -11 4247.86 1219.61  37
  -1  -4  11 13979.8 829.959  25
  -1  -4  11 13729.9 786.445  26
  -1  -4  11 16473.1 720.241   9
  -1  -4  11 17167.2 2593.68   1
  -1  -4  11 6830.47 1474.92  33
   1   4 -11 12920.2 1206.87  32
  -1  -4  11 14042.9 765.166  18
   1   4 -11 13807.1 681.268  27
   1   4 -10 444.589 768.423  37
  -1  -4  10 2043.91 284.569  18
  -1  -4  10 3467.79 1128.77   1
  -1  -4  10 2248.73 306.634  26
   1   4 -10 2018.13 462.120   2
  -1  -4  10 1580.23 744.413  33
  -1  -4  10 2291.54 256.074   9
   1   4 -10 1952.82 255.143  27
  -1  -4  10 2036.63 314.704  25
   1   4 -10 1888.11 457.910  32
  -1  -4   9 695.488 416.441  33
   1   4  -9 406.676 216.360  32
   1   4  -9 813.622 292.124   2
  -1  -4   9 584.139 546.528   1
   1   4  -9-30.8297 659.127  37
  -1  -4   8 5707.09 1100.83  33
   1   4  -8 5579.50 795.448  38
   1   4  -8 7165.19 804.030   2
   1   4  -8 6376.85 702.544  32
   1   4  -7 2414.63 505.451  38
   1   4  -7 3482.60 526.607   2
   1   4  -7 3384.71 462.023  32
  -1  -4   7 5145.68 1105.70   1
   1   4  -7 756.492 560.725  37
  -1  -4   7 2865.40 655.470  33
   1   4  -6 8191.26 869.792  38
   1   4  -6 4414.15 779.229  37
  -1  -4   6 22247.9 2114.44   1
   1   4  -6 14083.3 880.657  32
   1   4  -6 15792.9 1057.10   2
  -1  -4   6 16739.1 969.515  34
  -1  -4   6 15289.7 1414.39  33
   1   4  -5 19345.1 968.221  32
  -1  -4   5 25696.6 2089.96   1
  -1  -4   5 22655.0 873.839   5
   1   4  -5 21123.4 1150.42   2
  -1  -4   5 18262.9 1476.14  33
   1   4  -5 11134.0 1200.41  37
  -1  -4   5 21979.7 1134.29  34
   1   4  -5 9953.04 941.343  38
   1   4  -4 35956.7 1414.21   2
  -1  -4   4 36372.1 1455.60  34
   1   4  -4 33273.5 1198.12  32
  -1  -4   4 32293.4 1792.23  33
   1   4  -3 1593.12 368.524  37
  -1  -4   3 1512.45 304.650  34
   1   4  -3 1555.55 170.496   7
   1   4  -3 1059.00 351.740  38
  -1  -4   3 1661.18 467.631   1
   1   4  -3 1656.05 265.747  32
   1   4  -3 1614.18 290.483   2
  -1  -4   3 1725.29 397.915  33
   1   4  -2 23645.8 1272.98  38
   1   4  -2 21408.8 895.303   4
  -1  -4   2 22094.0 1144.49  34
   1   4  -2 21869.6 999.135   2
   1   4  -2 23966.6 1103.19  37
  -1  -4   2 19949.9 1202.85  33
   1   4  -2 19334.0 712.407   7
   1   4  -2 21952.7 946.681  32
  -1  -4   2 20153.7 1443.03   1
   1   4  -1 93767.3 2094.73  37
   1   4  -1 82934.4 1768.52   4
   1   4  -1 80092.6 1675.50  36
   1   4  -1 96044.8 2410.12  38
  -1  -4   1 65482.6 2550.03   1
   1   4  -1 75422.5 1660.85   7
  -1  -4   1 80305.4 2190.28  33
  -1  -4   1 84065.6 2284.38  34
   1   4  -1 83161.0 1861.56  32
  -1  -4   0 216580. 3822.48  34
   1   4   0 218027. 3220.83   7
   1   4   0 238905. 3810.20  38
   1   4   0 197949. 3295.44   5
   1   4   0 225209. 3283.80  37
  -1  -4   0 216871. 3341.01  33
   1   4   0 223063. 2801.57  36
   1   4   0 227047. 3050.37   4
   1   4   1 46060.8 1748.37   5
   1   4   1 48749.9 1658.58   7
  -1  -4  -1 43372.9 1260.30  35
   1   4   1 47026.5 1333.89  36
  -1  -4  -1 45350.5 1339.68  33
  -1  -4  -1 44704.6 1806.29  34
   1   4   1 49540.2 1520.88   4
   1   4   1 50532.0 1843.50  38
   1   4   2 1108.59 294.786   7
   1   4   2 950.885 192.416  36
   1   4   2 876.922 303.606   5
  -1  -4  -2 462.529 110.444  33
  -1  -4  -2 791.722 199.704  35
   1   4   2 1090.22 307.764  38
   1   4   2 890.101 251.484   4
  -1  -4  -2 762.497 319.679  34
   1   4   3 8899.69 841.934   7
   1   4   3 7926.71 852.831   5
  -1  -4  -3 8382.18 664.173  35
   1   4   3 8645.80 605.292  36
   1   4   3 8669.07 752.089   4
  -1  -4  -3 6805.30 826.165  34
   1   4   4 117658. 3568.55   5
   1   4   4 118919. 2474.14  36
   1   4   4 120718. 3045.10   4
   1   4   4 124786. 3380.32   7
   1   4   5 1516.79 324.197   5
   1   4   5 2400.92 543.158   7
   1   4   5 2036.35 421.893   4
  -1  -4  -5 1444.16 307.762   2
   1   4   5 1437.67 303.179  36
  -1  -4  -5 1622.42 400.932  34
  -1  -4  -5 2099.29 413.639  35
   1   4   6 16344.2 1406.37   7
   1   4   6 13281.0 1392.18   5
  -1  -4  -6 13494.1 1107.90  35
   1   4   7 731.707 298.095   7
  -1  -4  -7 205.270 219.515  34
   1   4   7 387.051 235.628   5
  -1  -4  -7 951.042 316.396  35
   1   4   8 3269.04 800.345   5
  -1  -4  -8 2762.23 560.215  35
   1   4   8 3835.58 783.067   7
   1   4   9-62.4385 114.418  17
   1   4   9 39.3316 113.719  28
   1   4   9-3.77236 193.327   7
   1   4   9 77.8354 81.8767  10
  -1  -4  -9 113.060 142.561  32
   1   4   9-39.9739 277.653  13
  -1  -4  -9 59.4905 277.561  35
   1   4   9 223.449 121.062   9
   1   4   9 389.291 330.004   5
   1   4   9-8.36567 125.820  11
   1   4  10 1126.70 357.049  13
   1   4  10 2601.41 369.538  28
   1   4  10 1862.77 573.230   7
   1   4  10 2596.12 290.383  10
   1   4  10 2236.49 344.622  17
  -1  -4 -10 1741.70 218.174  22
   1   4  10 1840.32 724.217   5
   1   4  10 2760.64 437.383  11
   1   4  10 2536.77 330.802   9
  -1  -4 -10 1015.40 400.042  35
  -1  -4 -10 1618.83 511.333  32
   1   4  11 25758.1 1106.22  17
  -1  -4 -11 20915.8 749.203  22
   1   4  11 24294.3 869.606  10
   1   4  11 22129.5 1070.74  11
   1   4  11 22838.5 996.885  28
   1   4  12 11.3989 107.618  10
   1   4  12-59.2303 143.534  28
   1   4  12 210.727 102.815  17
   1   4  12-255.657 343.455  13
  -1  -4 -12-46.8508 118.705  22
   1   4  13-65.5441 116.664  11
   1   4  13 132.362 107.910  17
   1   4  13-108.171 129.239  10
   1   4  13 144.661 100.484   8
   1   4  13-279.407 400.205  13
   1   4  13-124.065 179.424  28
   1   4  14 172.071 121.248  11
   1   4  14 57.0738 172.028  28
   1   4  14-88.7920 83.8118   8
   1   4  14-132.869 313.665  13
   1   4  14 40.4465 58.3550  10
   1   4  14 39.9385 74.2268  17
   1   4  15 54.4616 53.0135  17
   1   4  15 37.0210 97.2788  11
   1   4  15-38.5111 188.962  13
   1   4  15 179.606 115.472   8
   1   5 -16 1748.17 165.974  39
  -1  -5  16 1454.50 134.163  30
  -1  -5  15 210.973 85.9596   9
  -1  -5  15 442.307 99.6429  30
   1   5 -15 483.769 117.280  39
  -1  -5  14-14.2626 117.078   9
   1   5 -14 191.329 79.3391  27
   1   5 -14 77.9289 81.9268  39
  -1  -5  13 1848.46 280.370  18
  -1  -5  13 2165.50 276.015   9
  -1  -5  13 1326.15 219.247  28
   1   5 -13 1968.61 247.310  27
  -1  -5  13 1733.64 296.309  26
   1   5 -13 1870.83 241.205  39
  -1  -5  12 2508.48 293.216   9
  -1  -5  12 2046.62 294.991  18
  -1  -5  12 1998.44 321.691  25
   1   5 -12 2056.20 261.263  27
   1   5 -12 1971.98 257.836  39
  -1  -5  12 2300.62 326.907  26
  -1  -5  11 535.203 180.479  25
  -1  -5  11 488.585 108.078  18
  -1  -5  11 535.706 164.315  26
   1   5 -11 277.269 110.142  27
  -1  -5  11 255.495 145.715   9
  -1  -5  10 8941.51 1843.89   1
   1   5 -10 7061.13 835.315  32
  -1  -5  10 8614.32 620.811  26
  -1  -5  10 3854.62 1017.68  33
   1   5 -10 7882.75 542.045  27
  -1  -5  10 8179.22 608.847  25
  -1  -5  10 8600.54 599.678  18
   1   5 -10 3563.24 857.008  37
   1   5 -10 7370.93 913.052   2
  -1  -5  10 9873.58 549.725   9
  -1  -5   9 1194.88 186.951   9
   1   5  -9 989.035 187.851  27
   1   5  -9 901.595 316.773  32
  -1  -5   9 1017.38 187.557  18
   1   5  -9 678.390 726.855  37
  -1  -5   9 1112.69 218.817  26
  -1  -5   9 774.425 589.097   1
  -1  -5   9 713.378 531.556  33
   1   5  -9 753.257 294.991   2
  -1  -5   8-79.5547 241.382  33
   1   5  -8-388.591 654.194  37
  -1  -5   8 151.167 320.021   1
   1   5  -8-3.66107 128.071   2
   1   5  -8 102.415 94.3691  32
   1   5  -7 52.1448 427.293  37
   1   5  -7-140.857 145.514   2
  -1  -5   7 166.117 330.704   1
  -1  -5   7-54.3358 177.056  33
   1   5  -7-95.6631 87.7729  32
  -1  -5   6 30759.2 2284.03  33
   1   5  -6 26219.5 1790.44  37
   1   5  -6 31732.5 1431.10  32
   1   5  -6 33312.9 1727.96   2
  -1  -5   6 31963.9 1590.11  34
  -1  -5   5 19070.3 1970.85   1
   1   5  -5 16137.6 1315.64  37
   1   5  -5 16809.2 1154.06   2
  -1  -5   5 16105.3 1126.12  34
  -1  -5   5 13934.9 1501.40  33
   1   5  -5 16828.0 1010.39  32
   1   5  -4 2714.70 377.057  32
   1   5  -4 2858.97 463.288  37
  -1  -5   4 2624.31 552.628  33
   1   5  -4 1759.22 372.525  38
   1   5  -4 3070.80 455.146   2
  -1  -5   4 2590.58 642.192   1
  -1  -5   4 2772.57 440.385  34
   1   5  -3 60741.9 1730.13   4
   1   5  -3 71706.2 2362.76  38
  -1  -5   3 59051.1 2437.53  33
  -1  -5   3 65842.9 2258.86  34
   1   5  -3 72140.9 2175.76  37
   1   5  -3 63416.1 1847.01  32
   1   5  -3 63455.6 1973.88   2
   1   5  -3 62384.0 1304.49   7
  -1  -5   3 60432.5 3019.03   1
   1   5  -2 706.606 195.037  32
  -1  -5   2 436.485 327.067   1
   1   5  -2 626.806 215.954   4
  -1  -5   2 480.732 246.592  33
  -1  -5   2 588.067 194.625  34
   1   5  -2 820.414 279.971  38
   1   5  -2 569.053 157.128   7
   1   5  -2 957.724 297.104  37
   1   5  -2 718.833 231.374   2
   1   5  -1 15609.5 832.603  36
   1   5  -1 14169.8 814.573   7
   1   5  -1 16129.3 992.350  37
   1   5  -1 17130.1 1113.06  38
   1   5  -1 15670.6 931.858  32
  -1  -5   1 17525.4 1180.47  34
   1   5  -1 16208.3 889.279   4
  -1  -5   1 15117.4 1067.63  33
   1   5   0 20004.9 956.865  36
   1   5   0 19561.3 1079.67   7
  -1  -5   0 19358.5 1125.00  33
   1   5   0 19343.5 1280.69   5
  -1  -5   0 13495.1 1273.22   1
   1   5   0 23449.2 1347.99  38
  -1  -5   0 19790.9 1311.17  34
   1   5   0 22687.1 1134.56   4
   1   5   0 25308.2 1318.67  37
   1   5   1 17353.7 1103.19   7
  -1  -5  -1 15910.6 905.459  33
  -1  -5  -1 15385.6 838.831  35
   1   5   1 16278.0 1177.67   5
   1   5   1 18244.7 1246.59  38
   1   5   1 19336.1 1076.89   4
   1   5   1 17380.9 890.620  36
  -1  -5  -1 15872.3 1183.82  34
  -1  -5  -2 98555.2 3151.43  34
   1   5   2 108641. 3275.66   5
   1   5   2 118327. 2893.54   4
   1   5   2 111290. 2266.56  36
   1   5   2 116671. 3085.82   7
  -1  -5  -2 98806.7 2302.30  35
  -1  -5  -3 12673.7 923.586  35
   1   5   3 14855.6 1214.53   7
   1   5   3 11573.5 751.925  36
   1   5   3 12311.0 985.759   4
   1   5   3 12524.3 1207.83   5
  -1  -5  -3 13860.2 1321.36  34
   1   5   4 75322.1 3166.16   5
  -1  -5  -4 70139.0 2273.81  35
   1   5   4 77250.0 2682.06   4
  -1  -5  -5 4338.95 600.594  35
   1   5   5 5046.15 805.858   7
   1   5   5 4880.35 715.585   4
   1   5   5 4876.67 868.838   5
  -1  -5  -5 2981.10 676.359  34
  -1  -5  -6-63.0908 199.431  34
   1   5   6 179.949 141.589   7
  -1  -5  -6 484.405 247.593  35
   1   5   6 331.816 341.335   5
   1   5   7 1955.65 625.415   5
   1   5   7 2227.69 632.632   7
  -1  -5  -7 1213.64 397.776  35
   1   5   8 13065.6 793.790  28
   1   5   8 9968.36 1530.87   5
   1   5   8 7698.96 762.379  13
   1   5   8 11131.1 1361.56   7
   1   5   8 11294.2 554.624  10
   1   5   8 13019.1 777.989  17
   1   5   8 12282.9 778.297  11
  -1  -5  -8 8917.60 1046.10  35
   1   5   8 12025.2 666.436  40
  -1  -5  -9 52.0861 165.302  35
   1   5   9 85.3993 147.421  28
   1   5   9-20.3765 101.864  40
   1   5   9 4.10314 322.099  13
   1   5   9-130.633 217.961  11
   1   5   9-3.82539 138.617  17
   1   5   9 17.4890 275.973   5
   1   5   9-22.6885 127.283  10
   1   5   9-44.7800 171.806   7
   1   5  10 12199.1 760.627  11
   1   5  10 13473.1 798.766  17
   1   5  10 12426.3 732.746  28
   1   5  10 11773.1 597.104  10
   1   5  11 1984.98 323.142  28
   1   5  11 2079.64 295.467   8
   1   5  11 1360.92 462.385  13
   1   5  11 1932.16 307.885  17
   1   5  11 2166.28 314.268  11
   1   5  11 2618.14 274.765  10
   1   5  12 630.441 215.376  28
   1   5  12 424.617 378.896  13
   1   5  12 868.764 207.430  17
   1   5  12 1126.18 188.538  10
   1   5  12 725.958 228.394  11
   1   5  12 1341.42 279.145   8
   1   5  13 52.0420 134.347  11
   1   5  13 448.727 370.965  13
   1   5  13 380.651 225.434  28
   1   5  13 366.945 103.413  10
   1   5  13 301.408 135.136  17
   1   5  13 290.157 112.717   8
   1   5  14-23.7069 67.7578  17
   1   5  14 247.500 188.415  28
   1   5  14 84.9764 236.083  13
   1   5  14 179.768 87.3888   8
   1   5  14 82.3093 95.0684  11
   1   5  15 370.377 98.7765  11
   1   5  15 289.265 70.2147   8
  -1  -6  16 205.852 55.0228  30
   1   6 -16 188.499 52.4788  39
  -1  -6  15 974.800 135.238  30
   1   6 -15 1125.66 133.157  27
  -1  -6  15 779.094 135.737   9
   1   6 -15 1138.28 154.778  39
   1   6 -14 2739.16 272.566  39
   1   6 -14 3151.40 275.264  27
  -1  -6  14 2464.25 250.633   9
  -1  -6  13-137.448 152.138   9
  -1  -6  13-204.976 149.086  26
   1   6 -13-62.8795 88.6337  39
  -1  -6  13-337.216 197.921  18
   1   6 -13-46.5587 93.6446  27
   1   6 -12 14110.8 685.656  39
  -1  -6  12 13355.5 774.352  26
  -1  -6  12 14831.4 672.677   9
   1   6 -12 14357.8 704.602  27
  -1  -6  12 13867.9 764.371  18
  -1  -6  11-11.4873 156.993   9
  -1  -6  11 263.047 108.325  25
   1   6 -11 549.482 154.866  27
  -1  -6  11 300.170 133.185  26
  -1  -6  11 175.148 135.942  18
   1   6 -10 3098.47 695.103  37
   1   6 -10 4779.68 432.576  27
  -1  -6  10 5253.39 504.241  25
  -1  -6  10 5574.66 508.247  26
   1   6 -10 4953.32 821.538   2
   1   6 -10 3767.73 628.039  32
  -1  -6  10 4657.12 1382.19   1
  -1  -6  10 5385.82 460.472  18
  -1  -6  10 2921.72 891.714  33
  -1  -6  10 5428.06 398.005   9
   1   6  -9 19591.4 858.346  27
   1   6  -9 19068.8 1518.98   2
  -1  -6   9 20145.1 2774.62   1
  -1  -6   9 20203.8 848.497  18
  -1  -6   9 19625.5 904.159  26
   1   6  -9 19119.7 1658.67  37
   1   6  -9 17929.6 1336.52  32
  -1  -6   9 20008.8 913.480  25
  -1  -6   9 21493.5 759.298   9
  -1  -6   8-452.862 653.716   1
  -1  -6   8-256.587 433.584  33
   1   6  -8 72.7337 106.193   2
  -1  -6   8 180.651 72.2665  18
   1   6  -8 250.357 103.776  27
   1   6  -8 143.830 343.532  37
   1   6  -8 120.884 97.6371  32
  -1  -6   7 138.177 334.546   1
   1   6  -7-27.7033 153.859   2
   1   6  -7-21.5165 134.410  32
   1   6  -7-48.9960 279.316  37
  -1  -6   7-30.5259 189.877  33
  -1  -6   6 871.076 285.890  34
   1   6  -6 708.535 269.994   2
  -1  -6   6 367.333 311.288  33
   1   6  -6 620.494 247.791  32
   1   6  -6 857.533 331.213  37
  -1  -6   6 629.070 473.234   1
   1   6  -5 4287.77 596.386  37
  -1  -6   5 3368.89 729.969   1
   1   6  -5 3545.18 481.934  32
  -1  -6   5 3300.51 523.685  34
   1   6  -5 3654.56 571.516   2
  -1  -6   5 3046.38 698.123  33
   1   6  -5 3891.65 619.996  38
   1   6  -4 9025.00 842.669  37
   1   6  -4 8958.45 899.295  38
  -1  -6   4 8537.86 1297.99   1
   1   6  -4 8474.45 744.889  32
  -1  -6   4 6964.61 1002.96  33
   1   6  -4 8412.29 827.625   2
  -1  -6   4 8628.19 907.877  34
   1   6  -4 8042.47 706.253   4
  -1  -6   3 7970.45 906.953  34
   1   6  -3 8790.25 831.372  37
  -1  -6   3 7204.16 955.924  33
   1   6  -3 8004.35 814.013  38
   1   6  -3 7219.64 663.367   4
   1   6  -3 7470.94 708.334  32
  -1  -6   3 5181.41 955.880   1
   1   6  -3 7911.59 759.366   2
   1   6  -2 239.953 139.365  36
   1   6  -2 144.724 177.199  38
   1   6  -2 250.143 163.426   4
  -1  -6   2 710.484 615.421   1
  -1  -6   2 658.807 368.357  33
   1   6  -2 103.251 116.462  37
   1   6  -2 338.002 157.061  32
   1   6  -1 570.768 265.223   4
   1   6  -1 313.887 308.621  37
   1   6  -1-132.931 181.148  38
   1   6  -1 85.4381 97.1619   7
   1   6  -1-13.0294 88.6598  36
  -1  -6   1-91.3353 206.802  33
  -1  -6   1-378.364 471.044   1
  -1  -6   1 486.303 427.082  34
   1   6   0 40147.2 1986.23  38
   1   6   0 40291.6 1728.43   7
   1   6   0 42084.7 1720.30   4
   1   6   0 39074.1 1517.19  36
   1   6   0 33527.9 1816.26   5
  -1  -6   0 39450.4 1817.13  33
   1   6   0 37010.2 1862.91  37
   1   6   1 35755.5 1689.18   4
   1   6   1 32810.2 1981.70   5
   1   6   1 35127.3 1437.69  36
  -1  -6  -1 49054.0 1830.26  35
  -1  -6  -1 39816.1 1662.34  33
   1   6   1 47151.7 2011.58   7
   1   6   1 37607.6 2015.30  38
  -1  -6  -2 17029.6 1052.58  35
   1   6   2 19783.1 1365.18   7
   1   6   2 15375.0 1387.51   5
   1   6   2 18251.7 989.885  36
   1   6   2 17615.4 1240.57   4
  -1  -6  -2 16095.4 1425.85  34
   1   6   3 7865.13 1061.40   5
   1   6   3 8188.10 943.580   7
  -1  -6  -3 6167.09 890.769  34
  -1  -6  -3 7309.74 713.158  35
   1   6   3 8343.42 895.291   4
   1   6   4 27335.0 2277.59   5
   1   6   4 25490.1 1733.69   4
  -1  -6  -4 29731.6 2286.07  34
   1   6   4 31674.6 2137.38   7
   1   6   5 2062.09 560.479   7
   1   6   5 1916.79 486.680   4
  -1  -6  -5 2111.92 468.829  35
   1   6   5 1894.45 585.510   5
  -1  -6  -5 1085.33 509.470  34
   1   6   6 7918.15 1059.57   4
   1   6   6 7850.05 1139.69   7
  -1  -6  -6 4802.40 959.311  34
   1   6   6 6765.76 1230.77   5
  -1  -6  -6 7467.56 949.764  35
   1   6   7 4177.12 1102.46   5
   1   6   7 2389.92 528.577  13
   1   6   7 6033.33 553.762  11
   1   6   7 4895.36 458.129  40
   1   6   7 3505.16 811.458   7
   1   6   7 5094.77 542.646  17
  -1  -6  -7 4646.43 837.429  35
   1   6   7 5653.51 595.448  28
   1   6   7 4310.28 380.493  10
   1   6   7 5212.63 489.383   8
   1   6   8 4971.60 984.453   7
   1   6   8 7090.70 488.700  10
   1   6   8 6827.68 555.769  40
   1   6   8 5079.81 1212.12   5
   1   6   8 8066.26 704.816  28
   1   6   8 8500.45 690.273  11
   1   6   8 3666.78 653.472  13
   1   6   8 7922.12 605.509   8
   1   6   8 7536.73 668.348  17
  -1  -6  -8 4625.05 903.568  35
   1   6   9 4132.05 407.881  10
   1   6   9 1841.44 576.858  13
   1   6   9 7297.15 730.955  11
   1   6   9 3726.13 481.524  17
   1   6   9 3377.16 403.414  40
   1   6   9 5169.72 546.712   8
   1   6   9 6552.36 677.380  28
   1   6  10 26783.9 1551.07  13
   1   6  10 38230.1 1191.82  40
   1   6  10 63559.3 1875.21  11
   1   6  10 41334.6 1180.40  10
   1   6  10 44828.0 1495.02  17
   1   6  10 54216.6 1718.72  28
   1   6  10 45218.1 1425.65   8
   1   6  11 973.767 185.272  10
   1   6  11 1192.82 320.604  28
   1   6  11 1336.81 261.500   8
   1   6  11 1176.58 269.433  17
   1   6  11 1661.62 375.093  11
   1   6  11 353.657 385.597  13
   1   6  12-52.0025 75.7400  10
   1   6  12 119.710 335.408  13
   1   6  12-24.7088 215.886  28
   1   6  12-51.7906 150.316  11
   1   6  12 6.76270 115.988  17
   1   6  12-95.5963 113.432   8
   1   6  13-29.4540 94.5616   8
   1   6  13 119.407 212.290  28
   1   6  13 302.226 271.094  13
   1   6  13-44.6690 137.212  11
   1   6  13 7.65411 95.1937  17
   1   6  14 1265.18 170.948  11
   1   6  14 1350.55 176.925  17
   1   6  14 1197.13 216.474  28
   1   6  14 1458.18 166.639   8
  -1  -7  15 291.742 74.0018  30
   1   7 -15 229.775 71.3171  39
   1   7 -15 255.332 72.6077  27
  -1  -7  15 76.9137 67.0384   9
  -1  -7  14 295.394 99.6523   9
   1   7 -14 505.542 118.960  39
   1   7 -14 406.254 107.888  27
   1   7 -13 3356.85 309.476  27
  -1  -7  13 2556.19 306.446  18
  -1  -7  13 2902.08 272.339   9
   1   7 -13 3328.48 312.387  39
   1   7 -12 180.748 93.0961  39
  -1  -7  12 32.5173 112.006   9
   1   7 -12 261.774 101.267  27
  -1  -7  12 187.671 116.463  26
  -1  -7  12 268.950 101.199  18
  -1  -7  11-100.115 130.703   9
  -1  -7  11-59.4320 118.060  26
   1   7 -11 110.624 74.9453  39
  -1  -7  11-30.6591 114.673  25
  -1  -7  11-40.1498 97.5135  18
   1   7 -11-29.4850 108.972  27
   1   7 -10 3287.77 352.274  27
  -1  -7  10 3195.02 300.599   9
  -1  -7  10 3031.59 373.486  25
  -1  -7  10 3121.85 370.623  18
  -1  -7  10 3265.82 394.867  26
   1   7  -9 8040.87 947.669  32
  -1  -7   9 11548.7 565.122   9
   1   7  -9 10436.6 1220.02   2
   1   7  -9 10661.6 655.204  27
  -1  -7   9 9125.16 1889.31   1
  -1  -7   9 10569.2 621.757  18
  -1  -7   9 10848.6 685.517  26
  -1  -7   9 7538.65 1479.79  33
   1   7  -9 8058.93 1003.60  37
   1   7  -8 177.310 174.837  32
  -1  -7   8 80.9026 340.521  33
   1   7  -8-32.4603 93.1191  31
   1   7  -8-68.7335 211.231   2
   1   7  -8 22.2337 152.007  37
  -1  -7   8-9.24319 126.330  18
  -1  -7   8-2.13614 152.125  26
   1   7  -8-55.7869 94.5725  27
  -1  -7   8 24.1042 113.379   9
   1   7  -7 86.7679 79.7616  27
   1   7  -7 108.688 100.480  32
  -1  -7   7 55.5058 84.4459   9
  -1  -7   7-132.157 639.944   1
  -1  -7   7-253.254 343.842  33
   1   7  -7 157.637 158.355   2
  -1  -7   7-22.6897 84.9747  18
   1   7  -7 3.54413 141.401  37
   1   7  -7-115.665 149.255   4
   1   7  -6 282.700 254.601  37
   1   7  -6 464.676 202.819   4
   1   7  -6 347.041 206.041   2
  -1  -7   6 527.392 317.810  34
   1   7  -6 446.277 186.295  32
  -1  -7   6 586.891 576.604   1
  -1  -7   6 145.638 272.956  33
   1   7  -5 11366.5 1080.78   2
   1   7  -5 10569.6 960.848  32
   1   7  -5 9824.95 894.044   4
  -1  -7   5 8724.59 1534.91   1
  -1  -7   5 10498.6 1141.54  34
  -1  -7   5 9473.84 1316.62  33
   1   7  -5 10770.0 1028.93  37
   1   7  -4 14497.8 1092.53  32
  -1  -7   4 14375.3 1527.44  33
   1   7  -4 15453.6 1231.58   2
  -1  -7   4 14949.4 1331.59  34
   1   7  -4 16294.2 1218.13  37
   1   7  -4 15140.1 1066.90   4
  -1  -7   4 11516.8 1628.66   1
   1   7  -3 2303.48 417.873   4
   1   7  -3 1860.48 412.343  38
   1   7  -3 2419.80 478.553  37
  -1  -7   3 2251.40 736.540   1
  -1  -7   3 3115.21 650.329  34
  -1  -7   3 1892.74 522.133  33
   1   7  -3 2611.23 462.461  32
   1   7  -3 2338.38 404.532  36
   1   7  -2 3926.75 519.224  36
  -1  -7   2 4184.56 781.285  34
   1   7  -2 4634.66 662.645  37
   1   7  -2 4325.52 593.928   4
   1   7  -2 4192.49 682.015  38
  -1  -7   2 4197.99 795.365  33
   1   7  -1 27295.7 1406.70   7
  -1  -7   1 26572.4 1882.73  34
   1   7  -1 28809.0 1375.22  36
   1   7  -1 29304.1 1540.33   4
   1   7  -1 30516.3 1681.20  37
  -1  -7   1 25346.0 1693.11  33
   1   7  -1 28465.1 1729.93  38
  -1  -7   0 673.468 123.758  35
   1   7   0 853.129 273.810  38
  -1  -7   0 702.442 244.161  33
   1   7   0 1032.28 289.942   7
  -1  -7   0 657.485 217.314  34
   1   7   0 1027.17 283.785   4
   1   7   0 1119.48 267.203  36
   1   7   1 6733.30 806.098   4
  -1  -7  -1 5467.53 897.886  34
   1   7   1 4874.54 821.953   5
   1   7   1 6283.45 774.364   7
  -1  -7  -1 6381.31 648.169  35
  -1  -7  -2 15474.7 1560.55  34
   1   7   2 15662.9 1323.94   7
  -1  -7  -2 15883.7 1094.11  35
   1   7   2 12477.2 1433.22   5
   1   7   2 16449.8 1315.90   4
   1   7   3 24095.4 1662.77   4
   1   7   3 24524.8 1761.70   7
  -1  -7  -3 22294.4 1410.52  35
  -1  -7  -3 20323.8 1869.19  34
   1   7   3 19718.6 1912.57   5
  -1  -7  -4 1431.08 384.969  35
   1   7   4 574.516 307.829   5
   1   7   4 1635.03 514.091   7
  -1  -7  -4 841.313 441.098  34
   1   7   4 1393.55 390.911   4
   1   7   5 242.058 102.611  10
  -1  -7  -5-109.341 364.073  34
   1   7   5 834.212 509.326   5
  -1  -7  -5-53.4827 223.757  35
   1   7   5 134.175 141.235   7
   1   7   5 275.894 223.931   4
   1   7   6 4239.42 466.494  28
   1   7   6 4038.11 395.062   8
   1   7   6 4410.40 406.427  12
   1   7   6 3168.39 689.102   4
   1   7   6 3842.49 829.142   7
  -1  -7  -6 1836.30 671.286  34
   1   7   6 3754.10 331.581  10
   1   7   6 4381.15 416.301  40
   1   7   6 4512.71 451.365  17
   1   7   6 4252.80 447.484  11
   1   7   6 3569.58 965.856   5
  -1  -7  -6 2807.56 603.084  35
   1   7   7 528.725 304.549  13
   1   7   7 819.071 202.255  12
   1   7   7 1153.10 251.049   8
   1   7   7 1563.77 379.679  11
   1   7   7 229.510 273.640   5
   1   7   7 859.549 225.403  40
   1   7   7 942.010 337.727  28
  -1  -7  -7 1201.38 520.652  35
   1   7   7 873.809 196.537  10
   1   7   7 658.164 295.105   7
   1   7   7 678.098 159.007  17
   1   7   8 6654.88 473.816  12
   1   7   8 6259.83 451.564  10
   1   7   8 6572.20 554.539  28
   1   7   8 6534.20 524.372  40
   1   7   8 6421.25 537.100  11
   1   7   8 6165.71 496.710   8
   1   7   8 6884.25 582.220  17
   1   7   9 21568.6 922.981  40
   1   7   9 20349.3 915.526   8
   1   7   9 22028.0 837.892  10
   1   7   9 23199.9 1065.63  17
   1   7   9 20198.9 983.808  11
   1   7   9 20899.9 1012.48  28
   1   7  10 4401.63 459.486  11
   1   7  10 4647.35 481.347  28
   1   7  10 5296.18 425.763  40
   1   7  10 5322.58 425.135  10
   1   7  10 5573.84 468.780   8
   1   7  10 5289.96 502.467  17
   1   7  11 8823.17 597.815  11
   1   7  11 9598.06 564.632   8
   1   7  11 9116.05 510.096  40
   1   7  11 8103.67 600.508  28
   1   7  11 10245.1 665.231  17
   1   7  12 449.059 158.139  11
   1   7  12 884.629 190.983  17
   1   7  12 747.022 164.023   8
   1   7  12 296.963 242.422  28
   1   7  12 278.782 235.718  13
   1   7  13 3339.50 259.858   8
   1   7  13 3091.95 302.079  11
   1   7  13 3616.30 312.686  17
   1   7  13 3147.41 337.821  28
   1   7  14 997.958 127.886  17
  -1  -8  15 267.365 69.4598  30
  -1  -8  15 103.537 55.3169   9
  -1  -8  14 830.523 130.884   9
   1   8 -14 1047.07 146.089  27
   1   8 -14 1041.15 143.232  39
   1   8 -13 8265.45 468.653  27
  -1  -8  13 7293.42 405.226   9
  -1  -8  13 7099.08 490.440  18
   1   8 -13 8138.98 450.646  39
   1   8 -12 4152.59 370.307  27
  -1  -8  12 3610.85 372.907  26
   1   8 -12 3989.36 341.640  39
  -1  -8  12 3855.74 320.439   9
  -1  -8  12 3662.05 377.323  18
   1   8 -11 5314.55 445.706  27
  -1  -8  11 5109.72 455.726  18
  -1  -8  11 5374.18 480.048  26
  -1  -8  11 5686.77 397.016   9
   1   8 -11 4924.55 403.500  39
  -1  -8  10 1900.96 266.147  26
  -1  -8  10 2074.03 222.082   9
   1   8 -10 1839.62 248.003  39
   1   8 -10 2183.58 294.974  27
  -1  -8  10 1940.94 284.940  18
   1   8  -9 1461.49 254.107  27
  -1  -8   9 1657.96 208.170   9
  -1  -8   9 1387.27 241.920  18
  -1  -8   9 1357.28 245.025  26
   1   8  -9 1285.83 214.877  31
   1   8  -8 4520.32 706.342   4
  -1  -8   8 5578.21 386.048   9
  -1  -8   8 3701.86 1068.13  33
  -1  -8   8 5180.50 453.137  26
  -1  -8   8 4860.46 1518.45   1
  -1  -8   8 5092.31 435.245  18
   1   8  -8 3531.92 664.116  37
   1   8  -8 4804.21 429.479  31
   1   8  -8 4502.62 714.775  32
   1   8  -8 4805.63 448.361  27
   1   8  -7 9594.12 990.678   4
  -1  -8   7 9534.54 567.306  18
   1   8  -7 9346.23 598.429  31
  -1  -8   7 6709.69 1399.60  33
   1   8  -7 8791.78 973.929  32
  -1  -8   7 10733.8 528.822   9
   1   8  -7 9595.38 622.163  27
   1   8  -7 9873.85 1094.06  37
  -1  -8   7 8211.50 1751.51   1
  -1  -8   6 1952.13 250.557  18
   1   8  -6 1907.63 293.203  31
   1   8  -6 1661.73 412.743  32
   1   8  -6 2301.67 313.519  27
   1   8  -6 1977.32 505.593  37
  -1  -8   6 917.243 713.259   1
   1   8  -6 1802.47 421.656   4
  -1  -8   6 2296.60 840.415  33
  -1  -8   5 14356.3 2152.83   1
   1   8  -5 17374.2 1361.44  32
  -1  -8   5 19725.0 1769.09  34
   1   8  -5 19572.4 1487.09  37
   1   8  -5 18204.0 1361.26  36
   1   8  -5 18235.5 1304.42   4
  -1  -8   5 16270.7 1893.69  33
   1   8  -4 1907.48 436.954  36
   1   8  -4 2077.51 511.035  32
   1   8  -4 1593.07 388.269   4
  -1  -8   4 1939.93 707.958  33
  -1  -8   4 2025.98 609.164  34
   1   8  -4 1864.50 472.827  37
   1   8  -3 8871.48 961.903   4
   1   8  -3 12318.4 1277.92  37
   1   8  -3 8652.96 893.970  36
  -1  -8   3 9095.58 1540.93  33
  -1  -8   3 11134.2 1435.99  34
  -1  -8   2 1562.78 1009.00  33
   1   8  -2 3443.09 587.887  36
  -1  -8   2 4624.18 1056.93  34
   1   8  -2 5339.42 910.619  37
   1   8  -2 2856.96 604.766   4
  -1  -8   1 17143.9 1686.18  34
   1   8  -1 15271.8 1394.80  38
  -1  -8   1 13769.7 1405.12  33
  -1  -8   1 14679.1 1051.14  35
   1   8  -1 17542.6 1312.57   4
  -1  -8   0 3443.70 781.995  34
  -1  -8   0 2470.24 447.992  35
   1   8   0 2338.94 483.640   7
   1   8   0 2897.65 567.805   4
  -1  -8  -1 6016.42 1001.33  34
   1   8   1 6005.57 825.535   4
   1   8   1 6315.64 838.340   7
  -1  -8  -1 5847.36 680.478  35
  -1  -8  -2 15438.7 1709.32  34
   1   8   2 21202.1 1619.67   7
  -1  -8  -2 17395.1 1251.90  35
   1   8   2 20328.2 1591.03   4
  -1  -8  -3 8529.81 1346.70  34
   1   8   3 11540.9 1275.07   7
   1   8   3 11137.5 1237.09   4
  -1  -8  -3 9521.96 985.859  35
   1   8   4 8429.40 682.144  28
   1   8   4 8485.51 1140.64   4
   1   8   4 8813.88 599.726  40
   1   8   4 8414.83 1156.25   7
  -1  -8  -4 8139.85 973.053  35
   1   8   4 9875.82 709.667  11
   1   8   4 10217.7 624.974   8
   1   8   5 4529.45 431.004  12
   1   8   5 4218.12 497.241  28
   1   8   5 4137.97 807.555   4
   1   8   5 4535.76 422.231   8
   1   8   5 4577.19 437.770  17
   1   8   5 4948.95 506.594  11
  -1  -8  -5 3411.93 638.692  35
   1   8   5 4774.81 441.730  40
   1   8   5 3271.95 974.394   5
  -1  -8  -5 2509.54 795.661  34
   1   8   5 4321.17 849.830   7
   1   8   6 1441.48 664.427   5
  -1  -8  -6 998.807 397.401  35
   1   8   6 1210.36 247.250  11
   1   8   6 1524.10 531.193   4
   1   8   6 1491.96 254.420  17
   1   8   6 1683.73 250.119   8
   1   8   6 1585.24 258.311  40
   1   8   6 1505.81 516.843   7
  -1  -8  -6 366.840 253.493  34
   1   8   6 1611.26 355.540  28
   1   8   6 1510.09 248.978  12
   1   8   7 116.701 97.7818   8
   1   8   7 191.794 147.023  11
   1   8   7 279.673 119.252  40
   1   8   7 165.906 96.9079  12
   1   8   7-70.0606 238.089  28
   1   8   7 285.269 152.343  17
   1   8   8 48.8008 87.8105   8
   1   8   8-16.7321 241.434  28
   1   8   8 14.3727 75.0916  12
   1   8   8 97.4479 109.123  40
   1   8   8 138.185 145.169  11
   1   8   8 116.993 131.590  17
   1   8   9 3394.30 409.339  17
   1   8   9 3449.85 362.395   8
   1   8   9 2936.10 399.371  11
   1   8   9 3589.25 369.937  40
   1   8   9 3252.40 441.380  28
   1   8  10 4759.77 397.554  40
   1   8  10 4489.13 437.043  11
   1   8  10 4486.66 395.170   8
   1   8  10 4866.32 465.598  17
   1   8  10 3889.84 479.022  28
   1   8  11 4086.42 341.960   8
   1   8  11 4715.38 412.524  17
   1   8  11 3890.20 447.602  28
   1   8  11 4096.35 378.676  11
   1   8  11 4231.21 319.842  40
   1   8  12 3484.54 311.121  17
   1   8  12 3155.84 376.118  28
   1   8  12 2560.16 267.355  11
   1   8  12 3038.49 251.033   8
   1   8  13-84.4309 60.6351  11
   1   8  13-75.0760 51.8147   8
   1   8  13 11.1040 59.3219  17
   1   9 -14 450.221 76.1133  39
  -1  -9  14 258.580 72.4918   9
   1   9 -14 428.650 89.4557  27
  -1  -9  13 273.129 78.9899   9
  -1  -9  13 206.475 84.2258  18
   1   9 -13 259.237 82.0781  39
   1   9 -13 344.729 104.349  27
   1   9 -12 1475.02 192.470  39
  -1  -9  12 1296.91 217.516  18
   1   9 -12 1590.23 214.701  27
  -1  -9  12 1397.74 177.501   9
   1   9 -11 3896.32 327.422  39
  -1  -9  11 4259.72 319.976   9
   1   9 -11 4452.65 392.203  27
  -1  -9  11 4092.86 391.067  18
  -1  -9  11 3746.46 372.617  26
   1   9 -10 16497.4 801.324  27
  -1  -9  10 16586.9 656.787   9
  -1  -9  10 15508.2 760.916  18
  -1  -9  10 16493.9 799.600  26
   1   9 -10 15318.2 670.716  39
   1   9  -9 9397.90 623.083  27
  -1  -9   9 9261.26 604.469  26
   1   9  -9 9122.71 572.613  31
  -1  -9   9 9176.90 592.615  18
  -1  -9   9 9862.80 512.050   9
   1   9  -9 8711.48 507.244  39
   1   9  -8 220.550 122.590  31
  -1  -9   8 183.336 104.152  18
  -1  -9   8 415.704 142.532   9
   1   9  -8 394.773 171.103  27
  -1  -9   7 15745.0 645.601   9
  -1  -9   7 14256.7 720.404  18
   1   9  -7 14771.5 792.793  27
   1   9  -7 13686.3 754.316  31
  -1  -9   6 6065.80 1324.22  33
   1   9  -6 8071.37 584.180  31
   1   9  -6 6656.75 895.266  32
  -1  -9   6 7999.93 525.975  18
   1   9  -6 7276.79 917.747  36
   1   9  -6 6648.50 901.050  37
   1   9  -6 7258.51 910.005   4
   1   9  -6 8757.81 604.347  27
   1   9  -5 5271.85 830.130  37
   1   9  -5 5305.35 781.603   4
   1   9  -5 5191.11 771.671  36
  -1  -9   5 5731.70 1078.65  34
   1   9  -5 5695.90 508.082  31
  -1  -9   5 6038.02 1347.12  33
  -1  -9   5 5171.16 418.034  18
   1   9  -5 6946.23 535.280  27
  -1  -9   4 1252.21 574.568  33
   1   9  -4 1050.22 236.512  31
  -1  -9   4 831.860 170.119  18
   1   9  -4 1312.28 231.377  27
  -1  -9   4 1458.79 545.282  34
   1   9  -4 772.174 298.808  36
   1   9  -4 1115.75 442.309  37
   1   9  -4 805.820 299.790   4
  -1  -9   3 1810.56 647.317  33
   1   9  -3 2227.19 298.041  31
   1   9  -3 2038.43 463.956   4
   1   9  -3 2299.26 514.132  37
  -1  -9   3 2258.46 269.877  18
   1   9  -3 1798.85 293.299  28
  -1  -9   3 1725.20 590.819  34
  -1  -9   2 4188.45 363.314  18
  -1  -9   2 2596.04 463.713  35
  -1  -9   2 4246.99 876.621  34
   1   9  -2 4511.93 438.937  31
   1   9  -2 4518.63 742.156   4
   1   9  -2 4601.49 430.964   8
   1   9  -2 4126.79 472.565  28
   1   9  -1 3292.02 401.861  28
   1   9  -1 3928.91 374.519   8
  -1  -9   1 2922.47 484.335  35
   1   9  -1 3735.59 667.488   4
  -1  -9   1 3329.46 792.623  34
   1   9  -1 3567.73 376.270  31
   1   9   0 3246.05 347.085  40
   1   9   0 3016.23 412.291  28
  -1  -9   0 2419.32 442.876  35
   1   9   0 2939.27 334.427  31
   1   9   0 3106.34 619.994   4
  -1  -9   0 2704.76 722.786  34
   1   9   0 3750.48 395.069   8
  -1  -9  -1 10822.8 1078.59  35
   1   9   1 12386.6 714.035   8
   1   9   1 12200.7 864.545  28
  -1  -9  -1 10922.8 588.602  18
   1   9   1 9668.44 619.716  31
   1   9   1 11186.5 675.383  40
   1   9   1 10292.7 1218.73   4
   1   9   1 11016.4 1184.17   7
  -1  -9  -1 9698.20 1472.60  34
   1   9   2 4258.74 572.253  40
   1   9   2 5729.14 601.851   8
  -1  -9  -2 3354.80 354.302  18
  -1  -9  -2 5828.04 1421.81  34
  -1  -9  -2 6053.91 888.917  35
   1   9   2 3563.19 809.140   7
   1   9   2 6384.42 889.217  28
   1   9   2 2527.40 672.191   4
   1   9   3-83.2507 262.150   7
  -1  -9  -3-28.3521 143.997  35
  -1  -9  -3 105.129 372.978  34
   1   9   3 9.17535 174.495   4
   1   9   3 16.7889 98.8247  40
   1   9   3 145.524 210.499  28
   1   9   3 22.6076 118.239   8
   1   9   3-28.3393 99.3839  23
  -1  -9  -4 1289.57 721.967  34
   1   9   4 2902.20 716.276   4
   1   9   4 5895.56 628.166  11
   1   9   4 6495.86 566.608   8
   1   9   4 5019.91 541.731  12
   1   9   4 3475.71 860.052   7
  -1  -9  -4 4177.54 817.979  35
   1   9   4 4972.25 686.324  28
   1   9   4 4800.19 536.456  40
   1   9   5 8131.36 608.094   8
   1   9   5 7419.11 562.009  17
   1   9   5 7219.77 697.823  28
   1   9   5 8167.53 622.366  12
   1   9   5 8389.12 683.490  11
   1   9   5 7223.41 578.197  40
   1   9   6-35.8078 113.823  12
   1   9   6 88.6508 159.206  11
   1   9   6-7.66999 85.1040  17
   1   9   6 161.788 115.808   8
   1   9   6 21.6356 226.673  28
   1   9   6 84.3219 130.071  40
   1   9   7 764.836 217.919   8
   1   9   7 513.618 176.951  40
   1   9   7 834.532 273.862  11
   1   9   7 618.070 180.501  12
   1   9   7 633.868 185.881  17
   1   9   7 589.891 338.410  28
   1   9   8-9.38857 279.859  28
   1   9   8-59.8605 86.7521   8
   1   9   8 144.823 118.576  40
   1   9   8 57.8601 106.731  11
   1   9   8-102.278 122.067  12
   1   9   8-66.2950 128.749  17
   1   9   9 396.241 126.132  40
   1   9   9 612.062 174.637  17
   1   9   9 525.313 342.842  28
   1   9   9 461.812 123.355  12
   1   9   9 631.247 201.751  11
   1   9   9 601.173 182.798   8
   1   9  10 409.511 130.909   8
   1   9  10 332.243 101.590  40
   1   9  10 355.063 143.216  11
   1   9  10 552.266 324.804  28
   1   9  10 438.643 150.831  17
   1   9  11 5928.81 450.503  11
   1   9  11 5061.49 518.767  28
   1   9  11 5740.79 365.788   8
   1   9  11 5457.60 392.582  17
   1   9  12 8314.21 339.689   8
   1   9  12 7577.15 422.325  28
  -1 -10  13 215.016 70.2053   9
   1  10 -13 68.0273 51.4935  27
  -1 -10  12 777.907 130.482   9
   1  10 -12 713.751 110.894  39
   1  10 -12 901.526 150.285  27
  -1 -10  12 926.603 172.139  18
   1  10 -11 11945.6 595.032  27
  -1 -10  11 11274.9 492.694   9
  -1 -10  11 10479.1 578.661  18
   1  10 -10 25.7395 89.8196  27
  -1 -10  10-56.0226 122.920  18
  -1 -10  10-119.916 135.840   9
  -1 -10   9 2144.08 262.836   9
   1  10  -9 1937.98 293.986  27
  -1 -10   9 1658.68 255.479  18
   1  10  -9 1613.87 236.531  31
   1  10  -8 2788.22 338.083  27
   1  10  -8 2432.60 315.251  31
  -1 -10   8 2672.34 285.716   9
  -1 -10   8 2159.71 285.077  18
  -1 -10   7 429.054 142.978  18
   1  10  -7 689.050 246.458  27
   1  10  -7 456.432 193.250  31
  -1 -10   7 867.761 198.201   9
   1  10  -6 790.936 234.078  31
  -1 -10   6 899.003 212.047  18
   1  10  -6 994.030 247.076  27
  -1 -10   6 1176.71 210.906   9
   1  10  -5 473.274 108.997  27
  -1 -10   5 398.370 126.357  18
   1  10  -5 482.458 176.360  31
   1  10  -4 3818.74 687.334   4
   1  10  -4 4963.49 473.437  31
  -1 -10   4 4805.43 423.469  18
  -1 -10   4 3266.63 837.119  34
   1  10  -4 4485.86 403.275  27
  -1 -10   4 2693.56 873.162  33
   1  10  -3 2398.34 339.105  31
  -1 -10   3 2057.00 272.969  18
   1  10  -3 2658.65 617.617   4
  -1 -10   3 1845.31 602.536  34
   1  10  -2 310.349 262.610   4
  -1 -10   2 122.180 79.8024  18
  -1 -10   2 502.146 445.181  34
   1  10  -2-20.8174 153.461  28
   1  10  -2 127.834 85.4095  31
  -1 -10   1 3518.88 912.938  34
  -1 -10   1 3408.20 342.162  18
   1  10  -1 3741.37 396.831   8
   1  10  -1 3274.72 336.493  40
   1  10  -1 2968.84 668.000   4
   1  10  -1 3326.69 459.958  28
   1  10  -1 3425.97 390.584  31
   1  10   0 2173.39 295.925   8
  -1 -10   0 1814.91 456.963  35
   1  10   0 2061.19 280.457  40
   1  10   0 2010.67 343.965  28
   1  10   0 2044.43 578.555   4
   1  10   0 1899.28 294.846  31
  -1 -10   0 2018.89 268.494  18
  -1 -10   0 1544.53 626.880  34
   1  10   1 157.204 111.751  40
  -1 -10  -1 270.321 217.322  35
   1  10   1 281.735 172.007  28
   1  10   1 213.588 99.6156   8
   1  10   1 584.961 323.653   4
  -1 -10  -1 542.192 429.385  34
   1  10   1 381.990 116.533  31
  -1 -10  -1 429.479 127.990  18
   1  10   2 8770.62 621.999   8
  -1 -10  -2 7982.15 510.037  18
   1  10   2 8308.11 622.976  12
   1  10   2 7794.36 576.111  40
   1  10   2 7090.80 1101.01   4
   1  10   2 8679.67 555.056  23
   1  10   2 7812.54 697.630  28
  -1 -10  -2 5998.02 811.625  35
  -1 -10  -3 712.678 162.636  18
   1  10   3 625.554 196.870   8
   1  10   3 371.400 194.255  28
   1  10   3 580.581 156.841  23
   1  10   3 508.548 187.373  12
   1  10   3 813.009 203.559  40
   1  10   4 12281.8 795.112  40
   1  10   4 16932.8 896.078   8
   1  10   4 14102.8 850.704  12
   1  10   4 16036.3 1143.14  28
  -1 -10  -4 10830.6 599.766  18
   1  10   4 15403.9 710.654  23
   1  10   5 12343.4 711.252   8
   1  10   5 11574.7 719.319  40
   1  10   5 10934.7 813.970  28
   1  10   5 12176.7 731.662  12
  -1 -10  -5 10865.4 587.515  18
   1  10   5 11397.2 680.083  17
   1  10   6 44.9569 122.641  12
   1  10   6 212.946 102.329  17
   1  10   6 139.527 137.076   8
   1  10   6 237.830 107.172  40
   1  10   7 1244.20 226.342  12
   1  10   7 1268.94 209.417   8
   1  10   7 1302.72 233.798  17
   1  10   7 1164.63 325.064  28
   1  10   7 1137.66 217.090  40
   1  10   8 351.855 340.883  28
   1  10   8 261.050 106.624  12
   1  10   8 167.561 111.240  40
   1  10   8 345.531 129.492  17
   1  10   8 222.982 119.371   8
   1  10   9 10155.7 515.249   8
   1  10   9 10423.9 546.866  40
   1  10   9 11418.3 496.501  12
   1  10   9 10897.6 580.864  17
   1  10   9 10180.2 637.816  28
   1  10  10 2129.03 341.040  28
   1  10  10 2501.82 244.718  17
   1  10  10 2104.12 208.382   8
   1  10  11 4852.12 257.002   8
   1  10  11 4279.81 323.538  28
   1  11 -13 284.996 63.1195  27
   1  11 -12-52.4093 59.0133  27
  -1 -11  12 31.2012 48.5313   9
  -1 -11  12-24.2300 66.1288  18
   1  11 -11 1939.47 214.928  27
  -1 -11  11 1669.23 214.087  18
  -1 -11  11 2025.38 191.288   9
   1  11 -10 28345.1 896.859  27
  -1 -11  10 27942.2 752.283   9
  -1 -11  10 26624.6 877.068  18
  -1 -11   9 13962.0 661.830  18
   1  11  -9 14716.2 678.814  31
   1  11  -9 15288.5 704.050  27
  -1 -11   9 15687.3 593.844   9
   1  11  -8 484.139 139.335  31
  -1 -11   8 719.124 200.384   9
   1  11  -8 515.186 142.019  27
  -1 -11   8 556.766 182.720  18
  -1 -11   7 2011.63 232.520   9
   1  11  -7 2113.12 293.644  31
   1  11  -7 2217.99 281.935  27
  -1 -11   7 1731.47 239.467  18
   1  11  -6 2909.34 359.915  31
   1  11  -6 3085.62 330.612  27
  -1 -11   6 3353.19 308.602   9
  -1 -11   6 3214.09 332.792  18
   1  11  -5 10295.3 606.005  27
   1  11  -5 10719.2 681.478  31
  -1 -11   5 10015.3 583.432  18
   1  11  -4 7139.06 582.137  31
  -1 -11   4 7001.63 485.947  18
   1  11  -3 104.450 97.1431  31
  -1 -11   3 21.9936 112.821  18
   1  11  -3 1.81259 78.5698  12
   1  11  -2 7325.40 638.143  28
  -1 -11   2 7348.15 495.916  18
   1  11  -2 6619.43 524.591  12
   1  11  -2 8066.92 597.820  31
   1  11  -1 27.2615 155.159  28
   1  11  -1 73.9074 93.2499  31
  -1 -11   1 102.095 74.2635  18
   1  11  -1 76.8070 118.472  12
   1  11   0 276.419 178.176  28
   1  11   0 201.560 184.855  40
   1  11   0 177.848 141.070   8
   1  11   0 486.416 192.642  12
   1  11   0 190.956 130.639  31
  -1 -11   0 257.780 129.374  18
   1  11   1 3669.54 493.990  12
   1  11   1 3520.06 429.904  40
   1  11   1 4076.68 445.530  23
   1  11   1 4190.85 537.060  28
  -1 -11  -1 3608.58 361.954  18
   1  11   1 4122.32 446.705   8
   1  11   1 3595.29 403.285  31
   1  11   2 11336.0 814.553  28
   1  11   2 12450.0 767.837  12
   1  11   2 13018.0 692.700  23
   1  11   2 12236.3 743.566  40
   1  11   2 12309.8 724.264   8
  -1 -11  -2 11709.7 606.639  18
   1  11   3 1484.80 249.223   8
   1  11   3 1566.62 230.172  23
   1  11   3 1393.44 252.404  12
   1  11   3 1346.57 224.488  40
   1  11   3 1424.21 337.246  28
   1  11   4 979.660 188.635   8
   1  11   4 1040.98 336.958  28
   1  11   4 995.524 205.300  40
   1  11   4 1180.40 233.976  12
   1  11   4 1249.62 185.593  23
   1  11   5 8142.42 704.628  28
   1  11   5 8615.55 566.376   8
   1  11   5 8519.59 566.487  40
   1  11   5 8534.07 604.746  12
   1  11   6 763.902 176.794  40
   1  11   6 679.640 359.728  28
   1  11   6 629.885 176.811  12
   1  11   6 615.760 150.345  17
   1  11   6 808.076 172.246   8
   1  11   7 2670.31 426.958  28
   1  11   7 2220.97 256.327   8
   1  11   7 2292.11 279.058  12
   1  11   7 2142.26 248.033  17
   1  11   7 2193.61 264.528  40
   1  11   8 196.798 240.129  28
   1  11   8 697.153 141.606  17
   1  11   8 463.561 92.9622  12
   1  11   8 580.402 116.459  40
   1  11   8 403.212 95.1545   8
   1  11   9 767.810 225.759  28
   1  11   9 975.262 138.292   8
   1  11   9 1079.78 149.944  17
   1  11   9 998.229 120.876  12
   1  11  10 2598.45 179.909   8
   1  11  10 2711.00 246.059  28
  -1 -12  11 202.754 64.8017  18
   1  12 -11 490.938 95.7221  27
  -1 -12  11 362.977 73.9386   9
  -1 -12  10 1132.25 140.546   9
  -1 -12  10 1036.61 158.191  18
   1  12 -10 1310.22 167.019  27
  -1 -12   9 675.578 152.318  18
   1  12  -9 711.100 128.828  27
  -1 -12   9 585.713 118.899   9
  -1 -12   8 10251.1 530.350  18
   1  12  -8 11173.0 598.703  31
   1  12  -8 11239.9 548.268  27
  -1 -12   8 10747.0 467.600   9
   1  12  -7 604.110 141.560  27
  -1 -12   7 646.383 148.388  18
   1  12  -7 731.335 185.768  31
  -1 -12   7 542.493 151.878   9
   1  12  -6-103.053 87.1970  27
  -1 -12   6 174.416 155.375   9
   1  12  -6 115.281 113.201  31
  -1 -12   6 121.288 132.998  18
  -1 -12   5 1451.79 194.818   9
  -1 -12   5 1380.78 227.943  18
   1  12  -5 1294.30 232.531  31
  -1 -12   4 8265.47 517.323  18
   1  12  -4 9031.45 620.191  31
  -1 -12   3 164.325 108.179  18
   1  12  -3 82.9647 89.7613  31
  -1 -12   2 4066.27 357.753  18
   1  12  -2 4181.96 409.641  31
   1  12  -2 3356.67 359.884  12
   1  12  -1 3216.50 343.125  23
   1  12  -1 3413.39 377.795  12
  -1 -12   1 3360.20 315.110  18
   1  12  -1 3436.03 434.911  28
   1  12  -1 3383.04 361.754  31
  -1 -12   0 6474.01 422.465  18
   1  12   0 6726.58 523.544  12
   1  12   0 5599.11 450.386  23
   1  12   0 5737.51 486.842  28
   1  12   0 7140.31 499.711  31
   1  12   1 3967.76 470.203  28
   1  12   1 4483.70 392.099  23
   1  12   1 3311.95 382.523  12
   1  12   1 3896.08 361.167  31
   1  12   2 1.96034 100.202  12
   1  12   2-75.7003 99.4921   8
   1  12   2-460.787 255.269  28
   1  12   2-48.0317 119.794  40
   1  12   2-222.939 142.849  23
   1  12   3 30.8195 94.9758  12
   1  12   3-40.6583 79.8896  23
   1  12   3 77.3363 201.835  28
   1  12   3-121.155 110.560  40
   1  12   3-249.299 136.947   8
   1  12   4 2325.41 396.513  28
   1  12   4 2509.91 335.496   8
   1  12   4 2441.09 345.770  12
   1  12   4 1941.49 293.038  40
   1  12   5 826.227 182.473  40
   1  12   5 816.894 185.470  12
   1  12   5 854.737 252.931  28
   1  12   5 916.922 170.165   8
   1  12   6 5811.31 423.632   8
   1  12   6 5729.50 417.722  40
   1  12   6 6185.82 446.364  12
   1  12   6 4597.82 480.704  28
   1  12   7 2310.19 232.393  12
   1  12   7 1696.95 262.162  28
   1  12   7 2084.91 216.437   8
   1  12   8 2859.07 328.155  28
   1  12   8 3305.57 239.674  12
   1  12   8 3761.17 275.837   8
   1  12   9 156.521 95.2941  28
  -1 -13  10 593.448 79.3784   9
  -1 -13   9 273.011 68.9943   9
   1  13  -9 149.917 58.2093  23
   1  13  -9 160.923 59.9723  20
  -1 -13   9 282.384 63.8994  18
  -1 -13   8 1325.14 154.241  18
   1  13  -8 777.716 114.836  20
  -1 -13   8 1551.65 159.898   9
   1  13  -8 1564.58 154.537  27
   1  13  -8 925.089 144.116  23
   1  13  -7 11.9374 64.3591  23
   1  13  -7 10.1518 62.3673  20
  -1 -13   7 101.751 72.9734  18
  -1 -13   7 61.3276 64.6951   9
   1  13  -7 28.6320 66.0162  31
  -1 -13   6 8830.15 449.279  18
   1  13  -6 7445.44 451.376  23
   1  13  -6 9630.68 548.422  31
   1  13  -6 7273.73 368.404  20
   1  13  -6 8559.46 478.325  29
  -1 -13   6 9463.31 438.348   9
   1  13  -5 7896.85 525.103  31
  -1 -13   5 7062.42 413.658  18
  -1 -13   5 7627.06 415.983   9
   1  13  -5 6654.46 439.244  23
  -1 -13   4 440.065 114.081  18
   1  13  -4 400.132 119.445  23
  -1 -13   4 435.097 117.493   9
   1  13  -4 493.661 154.689  31
   1  13  -3 411.138 127.495  31
   1  13  -3 300.188 147.564  23
  -1 -13   3 184.317 90.0495  18
   1  13  -2 399.324 136.401  23
   1  13  -2 575.815 146.691  31
   1  13  -2 463.376 127.944  12
   1  13  -1 1408.96 223.674  12
   1  13  -1 1575.51 232.412  31
   1  13  -1 1438.92 218.444  23
   1  13   0 186.886 87.4629  23
   1  13   0 186.568 124.567  12
   1  13   0 238.799 90.4078  31
   1  13   1 1599.47 197.745  31
   1  13   1 1687.04 250.743  12
   1  13   1 1751.99 223.816  23
   1  13   1 1613.38 260.312  28
   1  13   2 1681.81 278.388  28
   1  13   2 1834.68 248.759  12
   1  13   2 2101.91 224.242  23
   1  13   3 1197.65 173.866  29
   1  13   3 989.764 190.371  12
   1  13   3 926.359 195.066  28
   1  13   3 1152.37 151.461  23
   1  13   4 5276.51 380.469  12
   1  13   4 5422.50 311.799  29
   1  13   5 730.388 174.070  28
   1  13   5 801.685 152.403  12
   1  13   6 838.109 153.962  28
   1  13   6 882.926 134.982  12
   1  13   7 249.664 63.3286  12
   1  13   7 178.501 66.8805  28
   1  14  -8 977.658 102.652  16
  -1 -14   8 1650.80 123.409   9
  -1 -14   7 165.353 59.9958   9
   1  14  -7 68.5904 44.1387  16
   1  14  -7 89.0818 50.3433  23
   1  14  -6 369.961 73.6830  16
  -1 -14   6 440.827 88.6004   9
   1  14  -6 395.292 93.3704  23
   1  14  -6 515.099 101.806  29
   1  14  -5 1792.69 152.436  16
   1  14  -5 1762.97 189.657  23
   1  14  -5 2336.67 227.589  29
  -1 -14   5 2418.55 190.540   9
  -1 -14   4 1417.74 155.003   9
   1  14  -4 1292.11 183.215  29
   1  14  -4 1459.68 190.186  31
   1  14  -4 900.304 104.050  16
   1  14  -4 1099.37 157.000  23
  -1 -14   3 2611.87 216.076   9
   1  14  -3 2750.33 258.068  31
   1  14  -3 2613.33 264.261  29
   1  14  -3 2439.62 239.985  23
   1  14  -2 34.9490 66.9194  31
   1  14  -2 41.7738 60.4004  23
   1  14  -1 530.121 120.578  23
   1  14  -1 610.936 127.685  31
   1  14  -1 390.661 109.860  12
   1  14   0 653.346 135.514  12
   1  14   0 594.091 138.541  29
   1  14   0 561.986 118.915  23
   1  14   1 3077.53 232.796  23
   1  14   1 3018.51 278.381  29
   1  14   1 2887.89 260.708  12
   1  14   2 164.667 110.635  29
   1  14   2 154.720 68.3959  23
   1  14   2 241.229 118.098  12
   1  14   3 1358.56 143.889  29
   1  14   3 1869.69 195.260  12
   1  14   4 143.686 63.7602  12
   1  14   5 1287.09 128.555  12
   1  15  -5 946.622 95.6088  23
   1  15  -4 950.314 108.541  23
   1  15  -4 960.042 114.470  29
  -1 -15   4 1053.27 102.374   9
   1  15  -3 96.1080 64.0201  29
  -1 -15   3 98.6818 43.1652   9
   1  15  -3 133.884 51.5412  23
   1  15  -2-9.54472 36.0891  23
   1  15  -2 30.8786 45.6908  29
  -1 -15   2 77.0166 48.9671   9
   1  15  -1-15.3167 36.3764  23
   1  15  -1 61.1764 47.0747  29
  -1 -15   1 22.9467 44.4039   9
  -1 -15   0 100.975 48.8412   9
   1  15   0 110.321 57.7985  29
  -2  16   1 1089.27 108.148  23
  -2  16   1 1106.31 124.137  29
  -2  16   0 2043.82 160.542  23
   2 -16   0 1796.43 131.059   9
   2 -16   1 2308.48 168.418   9
  -2  16  -1 1768.32 163.328  23
  -2  16  -2 2835.03 222.001  29
   2 -16   2 2443.86 156.073   9
  -2  16  -2 2413.94 175.347  23
  -2  16  -3 1406.12 127.703  23
  -2  16  -3 1161.45 111.142  24
   2 -16   3 1477.62 121.807   9
  -2  15   5 99.3712 53.3146  12
  -2  15   4 554.098 114.155  12
  -2  15   4 603.411 86.2553  23
  -2  15   3 327.760 82.0041  23
  -2  15   3 281.516 87.8273  12
  -2  15   3 254.396 84.9576  29
  -2  15   2 33733.6 780.843  23
  -2  15   2 34346.6 882.371  29
  -2  15   1 5576.67 326.220  12
  -2  15   1 5711.74 345.733  23
  -2  15   1 6271.53 388.735  29
  -2  15   0 975.349 147.531  29
  -2  15   0 851.880 140.424  23
  -2  15   0 715.381 114.841  12
  -2  15  -1 969.682 139.596  23
  -2  15  -1 1056.96 181.875  29
  -2  15  -2 1549.33 156.345  16
   2 -15   2 1507.99 169.220   9
  -2  15  -2 1413.47 179.131  23
  -2  15  -2 1249.63 139.502  20
  -2  15  -2 1464.00 199.005  29
  -2  15  -3 15003.5 479.350  16
   2 -15   3 15548.4 502.732   9
  -2  15  -3 14506.4 500.985  20
  -2  15  -3 14633.4 553.815  23
  -2  15  -4 77.5219 43.9097  16
  -2  15  -4 150.121 84.4505  29
  -2  15  -4 120.092 64.1198  23
   2 -15   4 132.191 77.7018   9
  -2  15  -4 73.1256 53.1175  20
   2 -15   5 260.404 76.8453   9
  -2  15  -5 222.079 78.2360  16
  -2  15  -5 408.459 107.585  29
  -2  15  -5 273.991 89.8709  20
  -2  15  -5 174.179 64.2425  23
   2 -15   6 869.597 116.816   9
  -2  15  -6 819.601 135.486  24
  -2  15  -6 654.729 105.446  16
   2 -15   6 488.635 93.9470  10
  -2  15  -6 622.152 86.7780  23
  -2  15  -6 406.963 88.7320  20
  -2  15  -7 143.688 65.2469  24
  -2  15  -7 132.007 58.3766  20
  -2  15  -7 46.1169 41.8299  16
   2 -15   7-3.09710 45.9836   9
  -2  14   7 2183.54 203.721  28
  -2  14   7 2937.34 220.539  12
  -2  14   6 9379.61 310.251  23
  -2  14   6 8316.20 418.367  12
  -2  14   5 95.0219 68.2005  12
  -2  14   5 157.974 69.6530  23
  -2  14   5-77.0495 110.432  28
  -2  14   4 469.653 144.575  12
  -2  14   4 439.533 109.004  23
  -2  14   4 570.073 127.220  29
  -2  14   4 244.101 105.123  28
  -2  14   3 2320.05 274.687  29
  -2  14   3 1827.80 251.898  12
  -2  14   3 2084.89 231.269  23
  -2  14   2 6917.11 451.983  12
  -2  14   2 7808.05 490.456  29
  -2  14   2 7382.24 449.415  23
  -2  14   1 3819.79 335.698  12
  -2  14   1 4302.36 378.922  29
  -2  14   1 3907.48 344.570  23
  -2  14   0 5226.92 419.808  12
  -2  14   0 5974.55 503.732  23
  -2  14  -1 674.801 190.163  20
  -2  14  -1 558.399 146.254  16
  -2  14  -1 755.080 204.000  23
  -2  14  -2 166.524 128.854  23
  -2  14  -2 340.778 134.717  20
  -2  14  -2 214.953 94.1442  16
  -2  14  -2 334.478 164.678  29
  -2  14  -3 2622.01 256.924  16
  -2  14  -3 2783.57 286.358  20
  -2  14  -3 2504.03 298.487  23
   2 -14   3 2716.13 246.590   9
  -2  14  -3 3428.34 346.899  29
  -2  14  -4 7633.54 472.096  16
   2 -14   4 8312.97 432.362   9
  -2  14  -4 8044.41 496.743  20
  -2  14  -4 8249.38 520.848  29
  -2  14  -4 7748.24 483.590  23
  -2  14  -5 775.845 152.525  29
  -2  14  -5 472.845 121.161  23
  -2  14  -5 537.341 133.230  16
  -2  14  -5 574.236 145.090  20
   2 -14   5 715.940 142.735   9
  -2  14  -6 248.585 92.3511  16
  -2  14  -6 192.547 72.1514  23
  -2  14  -6 671.372 157.263  20
   2 -14   6 136.834 105.198   9
  -2  14  -6 551.797 84.1204  29
  -2  14  -7 1321.59 183.045  20
  -2  14  -7 1012.76 123.065  23
   2 -14   7 1499.91 159.355   9
   2 -14   7 1048.49 149.444  10
  -2  14  -7 1476.63 182.191  16
   2 -14   8 25.0030 55.4312   9
  -2  14  -8-31.0576 70.4179  20
  -2  14  -8 46.2394 63.8255  24
  -2  14  -8 4.18557 46.3432  16
   2 -14   8-11.9655 59.1706  10
  -2  14  -9 93.6083 59.7874  24
  -2  14  -9 36.8553 37.0334  16
  -2  14  -9 94.3053 58.9484  20
   2 -14   9 78.7929 62.4099   9
  -2  13   9 341.441 146.792  28
  -2  13   9 783.999 104.188  12
  -2  13   8 333.144 97.2931  12
  -2  13   8 160.054 188.142  28
  -2  13   8 487.046 186.185  17
  -2  13   7-93.5148 221.683  28
  -2  13   7 251.133 183.999  17
  -2  13   7 205.112 144.487  12
  -2  13   6 917.936 144.511  23
  -2  13   6 870.165 192.494  12
  -2  13   6 524.750 287.421  28
  -2  13   5 1351.99 210.311  12
  -2  13   5 1446.72 191.450  23
  -2  13   5 1130.23 313.641  28
  -2  13   5 1471.67 202.120  29
  -2  13   4 1519.45 212.058  29
  -2  13   4 1325.65 214.583  12
  -2  13   4 1551.53 207.950  23
  -2  13   4 1169.43 255.330  28
  -2  13   3 368.486 129.306  29
  -2  13   3 480.169 133.671  23
  -2  13   3 381.962 116.724  12
  -2  13   3 461.391 213.708  28
  -2  13   2 484.983 179.746  23
  -2  13   2 286.756 229.902  28
  -2  13   2 448.542 172.908  12
  -2  13   2 531.709 264.057  29
  -2  13   1 429.815 102.922  12
  -2  13   1 673.669 186.310  29
  -2  13   1 568.655 150.093  20
  -2  13   1 757.210 193.407  23
  -2  13   0 12094.3 551.851  16
  -2  13   0 12304.7 699.491  29
  -2  13   0 11255.5 638.279  23
  -2  13   0 11495.4 623.094  12
  -2  13   0 13137.5 647.749  20
  -2  13   0 11813.1 643.231  31
  -2  13  -1 3065.54 402.796  16
  -2  13  -1 5517.15 595.076  29
  -2  13  -1 2582.38 518.516  31
  -2  13  -1 4751.14 479.617  20
  -2  13  -1 2765.23 386.012  12
  -2  13  -1 3656.83 520.249  23
  -2  13  -2 927.364 213.356  31
  -2  13  -2 444.371 158.124  23
  -2  13  -2 664.924 176.990  20
  -2  13  -2 1071.39 266.027  29
  -2  13  -3 4846.88 458.808  31
  -2  13  -3 3785.73 386.206  23
  -2  13  -3 3976.79 394.485  20
  -2  13  -3 5048.79 448.035  29
  -2  13  -4 1723.69 291.432  23
   2 -13   4 1865.35 239.003   9
  -2  13  -4 1813.07 277.883  31
  -2  13  -4 2005.94 294.881  20
  -2  13  -4 2157.72 298.334  29
   2 -13   5 4296.91 326.012   9
  -2  13  -5 3238.89 338.404  23
  -2  13  -5 4391.86 366.181  29
  -2  13  -5 3614.66 381.145  20
   2 -13   6 2026.45 211.208   9
  -2  13  -6 1634.24 244.266  20
  -2  13  -6 2184.57 240.006  29
  -2  13  -6 1512.55 211.906  23
   2 -13   7 716.945 141.709   9
  -2  13  -7 550.201 127.955  27
  -2  13  -7 286.917 83.7158  23
  -2  13  -8-37.1869 79.6044  27
   2 -13   8-120.945 102.852  10
   2 -13   9 1413.10 165.159   9
  -2  13  -9 1316.54 165.375  24
  -2  13  -9 1079.66 169.289  20
   2 -13   9 806.648 117.649  10
  -2  13  -9 1375.21 166.431  27
  -2  13 -10 322.158 77.9108  16
  -2  13 -10 376.340 73.6386  24
  -2  13 -10 376.221 84.2395  27
  -2  13 -10 391.662 104.813  20
   2 -13  10 425.886 94.0778   9
   2 -13  11 215.193 54.3325   9
  -2  13 -11 16.6512 48.3397  20
  -2  12  11 101.680 128.078  28
  -2  12  10 4034.63 377.468  28
  -2  12  10 4920.88 343.784  17
  -2  12   9 934.370 145.230  12
  -2  12   9 857.594 322.913  28
  -2  12   9 949.988 184.179  17
  -2  12   8 963.221 201.947  17
  -2  12   8 774.548 344.532  28
  -2  12   8 1247.23 194.329  12
  -2  12   7 6609.31 652.478  28
  -2  12   7 8005.96 527.172  12
  -2  12   7 6401.82 482.459  17
  -2  12   7 8438.23 398.478  23
  -2  12   7 5677.96 392.616   8
  -2  12   6 7797.03 498.822   8
  -2  12   6 8492.72 698.599  28
  -2  12   6 12804.7 554.847  23
  -2  12   6 11233.0 634.481  12
  -2  12   6 9820.52 607.067  17
  -2  12   5 7433.95 689.934  28
  -2  12   5 7146.59 513.295   8
  -2  12   5 8309.87 578.671  17
  -2  12   5 10997.6 572.931  23
  -2  12   5 8699.88 611.640  12
  -2  12   5 9771.24 576.211  29
  -2  12   4 896.938 370.992  28
  -2  12   4 867.851 187.824  29
  -2  12   4 1062.22 198.693  23
  -2  12   4 755.072 192.243   8
  -2  12   4 996.474 229.214  12
  -2  12   3 11511.7 689.135  12
  -2  12   3 11429.2 670.281  29
  -2  12   3 12513.4 661.721  23
  -2  12   3 9493.57 605.995   8
  -2  12   3 9920.20 744.999  28
  -2  12   2 1002.23 221.789  23
  -2  12   2 946.738 345.985  28
  -2  12   2 1206.18 262.902  12
  -2  12   1 5241.41 447.926  31
  -2  12   1 5666.67 402.853  16
  -2  12   1 6163.22 487.652  20
  -2  12   1 5406.07 463.594  23
  -2  12   1 4546.76 502.112  28
  -2  12   1 4966.10 456.717  12
  -2  12   0 1660.18 263.270  23
  -2  12   0 1846.48 276.191  31
  -2  12   0 1625.08 259.691  20
  -2  12   0 1528.33 248.971  12
  -2  12   0 1615.54 232.408  16
  -2  12  -1 77691.6 1817.88  31
  -2  12  -1 77095.9 1768.73  20
  -2  12  -2 3173.13 384.890  20
  -2  12  -2 2175.97 373.843  23
  -2  12  -2 2480.44 356.194  31
  -2  12  -3 715.563 194.924  31
  -2  12  -3 816.880 190.026  23
  -2  12  -3 640.551 175.313  20
  -2  12  -4 209.896 130.195  23
  -2  12  -4 242.874 132.089  29
  -2  12  -4 365.892 161.963  31
  -2  12  -5 1651.87 228.481  29
  -2  12  -5 1066.96 199.921  23
  -2  12  -5 1746.68 267.080  31
   2 -12   5 1561.47 195.946   9
   2 -12   6 7943.49 453.563   9
  -2  12  -6 8172.32 513.830  27
  -2  12  -6 7537.20 480.973  29
  -2  12  -7 2085.52 258.021  27
   2 -12   7 2177.69 233.257   9
   2 -12   8 407.971 123.716  10
  -2  12  -8 399.616 112.724  27
   2 -12   8 481.036 137.493   9
   2 -12   9 2729.50 245.442   9
   2 -12   9 1961.44 217.098  10
  -2  12  -9 2766.57 281.774  27
  -2  12  -9 2655.06 266.140  24
  -2  12 -10 1865.47 214.778  27
  -2  12 -10 1701.55 183.562  24
   2 -12  10 1277.17 159.333  10
   2 -12  10 1647.78 189.002   9
  -2  12 -11 1257.94 161.904  27
   2 -12  11 1115.40 142.841   9
  -2  12 -12 556.403 94.1163  27
   2 -12  12 507.981 82.8156   9
  -2  12 -12 287.112 73.5960  20
  -2  11  12 263.076 117.920  17
  -2  11  12-76.8794 176.756  28
  -2  11  11 1578.09 316.802  28
  -2  11  11 1455.34 197.658  17
  -2  11  10 866.151 141.132  12
  -2  11  10 836.183 175.877  17
  -2  11  10 1043.19 336.819  28
  -2  11   9 940.465 168.555  12
  -2  11   9 1162.02 352.515  28
  -2  11   9 897.621 195.710  17
  -2  11   8 9417.89 669.715  28
  -2  11   8 10211.9 656.035  17
  -2  11   8 8399.70 499.537   8
  -2  11   8 10515.7 603.532  12
  -2  11   7 1766.25 257.489   8
  -2  11   7 2564.42 254.463  23
  -2  11   7 2305.53 404.368  28
  -2  11   7 1846.06 283.652  17
  -2  11   7 2143.16 267.275  12
  -2  11   6 1706.34 253.261   8
  -2  11   6 1852.57 277.779  12
  -2  11   6 1816.35 279.744  17
  -2  11   6 1375.65 363.351  28
  -2  11   6 2320.60 252.948  23
  -2  11   6 1807.33 287.332  40
  -2  11   5 5925.95 419.962  23
  -2  11   5 5311.84 465.595  12
  -2  11   5 4224.11 407.954   8
  -2  11   5 5159.27 451.185  40
  -2  11   5 5273.65 563.293  28
  -2  11   5 5493.03 417.307  29
  -2  11   5 5029.19 470.990  17
  -2  11   4 800.080 183.765  40
  -2  11   4 756.192 153.271  23
  -2  11   4 587.289 150.506  17
  -2  11   4 681.099 168.403  12
  -2  11   4 917.568 204.098  29
  -2  11   4 189.444 245.994  28
  -2  11   4 714.465 186.367   8
  -2  11   3 1039.42 203.678  23
  -2  11   3 801.898 304.086  28
  -2  11   3 710.518 191.486  40
  -2  11   3 662.854 149.537   8
  -2  11   3 1078.33 217.006  12
   2 -11  -2 2761.10 585.859  35
   2 -11  -2 2852.59 784.798  34
  -2  11   2 2873.55 654.600   7
  -2  11   2 3472.66 362.976   8
  -2  11   2 4613.92 403.558  20
  -2  11   2 3629.52 375.710  23
  -2  11   2 2966.26 408.027  28
  -2  11   2 3951.34 416.408  12
  -2  11   1 18268.7 1657.47   7
  -2  11   1 17347.4 931.406  28
  -2  11   1 16044.5 1551.22   4
  -2  11   1 20894.7 915.104  23
   2 -11  -1 22486.2 2168.10  34
  -2  11   1 25955.8 979.728  20
  -2  11   1 19048.9 853.850   8
  -2  11   1 21889.8 808.064  16
   2 -11  -1 15216.8 1311.50  35
  -2  11   1 21918.6 906.281  31
  -2  11   1 22857.9 971.323  12
   2 -11   0 66173.7 3664.93  34
  -2  11   0 54266.5 1451.46  23
  -2  11   0 54673.9 1576.15  31
  -2  11   0 55375.8 1501.22  12
  -2  11   0 63089.3 1599.44  20
  -2  11  -1 29660.9 1048.86  23
  -2  11  -1 25018.9 1823.54   4
  -2  11  -1 27870.1 1002.04  12
  -2  11  -1 31570.9 1157.42  31
   2 -11   1 30953.8 2442.40  34
  -2  11  -1 33467.6 1167.87  20
   2 -11   2 66.1964 279.302  34
  -2  11  -2-260.134 228.166   4
  -2  11  -2 337.357 227.143  31
   2 -11   2-343.683 364.050  33
   2 -11   3 3287.98 868.782  33
   2 -11   3 4815.89 989.752  34
  -2  11  -3 4975.31 491.384  31
  -2  11  -3 3344.82 616.358   4
  -2  11  -4 1095.81 300.071  31
   2 -11   5 1213.49 163.740   9
  -2  11  -5 1323.43 214.030  27
  -2  11  -5 1253.18 203.198  29
  -2  11  -5 1166.68 227.484  31
  -2  11  -6 858.726 170.921  27
  -2  11  -6 903.849 189.294  31
   2 -11   6 938.492 166.271   9
  -2  11  -6 789.731 161.682  29
   2 -11   7 75.7851 87.6477   9
  -2  11  -7 2.16841 109.128  27
  -2  11  -8 1158.17 200.627  27
   2 -11   8 781.105 159.574  18
   2 -11   8 897.037 168.104   9
   2 -11   9 313.422 121.991  10
   2 -11   9 324.719 112.333   9
   2 -11   9 152.563 88.3656  18
  -2  11  -9 326.495 114.087  27
  -2  11 -10-42.5438 72.6857  24
   2 -11  10-42.3751 83.8061  10
   2 -11  10 6.92741 77.5704  18
  -2  11 -10-47.6485 73.8126  27
   2 -11  10 131.342 94.7019   9
   2 -11  11 245.677 100.754  10
  -2  11 -11 381.637 124.548  27
   2 -11  11 140.104 81.7025   9
  -2  11 -12 253.182 52.4127  16
   2 -11  12 563.214 114.411   9
  -2  11 -12 536.624 114.746  27
  -2  11 -13 1231.76 136.467  27
   2 -11  13 1109.67 117.973   9
  -2  10  13 2.21217 88.4330  17
  -2  10  13 331.433 205.485  28
  -2  10  12-139.124 241.792  28
  -2  10  12 100.894 89.0020  17
  -2  10  11 2927.39 321.156  17
  -2  10  11 2765.61 390.936  28
  -2  10  10 4084.91 326.488   8
  -2  10  10 5041.99 462.042  17
  -2  10  10 5070.20 360.347  12
  -2  10  10 3547.90 462.618  28
  -2  10   9 5338.19 418.077   8
  -2  10   9 7596.89 517.685  12
  -2  10   9 6674.16 635.239  28
  -2  10   9 7178.18 649.310  17
  -2  10   8 6972.65 521.126   8
  -2  10   8 6903.64 674.043  28
  -2  10   8 9500.27 628.689  12
  -2  10   8 10164.0 726.936  17
  -2  10   8 8364.77 568.628  40
  -2  10   7 1272.36 269.401  30
  -2  10   7 1519.87 379.703  28
  -2  10   7 1802.54 407.081  17
  -2  10   7 1769.90 327.446  12
  -2  10   7 895.546 209.944   8
  -2  10   7 1704.22 243.133  23
  -2  10   7 1527.57 256.441  40
  -2  10   6 21844.7 792.580  23
  -2  10   6 16919.2 944.469  28
  -2  10   6 16673.5 808.406   8
  -2  10   6 19367.2 887.220  12
  -2  10   6 20814.7 968.830  17
  -2  10   6 18583.3 883.318  40
  -2  10   6 18827.7 724.045  30
  -2  10   5 48.5847 107.967  40
   2 -10  -5-131.902 312.967  34
  -2  10   5 304.794 212.739   7
  -2  10   5 397.388 506.525   5
   2 -10  -5 212.796 288.094  35
  -2  10   5 139.179 218.730  28
  -2  10   5 218.391 98.8213  23
  -2  10   5 119.741 130.633  17
  -2  10   5-28.2792 194.312  30
  -2  10   5 70.0088 122.896  12
  -2  10   5 144.271 87.1262   8
  -2  10   4 35.0534 92.3782  40
  -2  10   4-14.9093 155.467   7
  -2  10   4-273.425 274.076  28
  -2  10   4 91.1570 114.536   8
  -2  10   4 106.921 86.7911  23
  -2  10   4 213.234 142.095  12
   2 -10  -4 248.818 192.455  35
  -2  10   4 273.247 149.803  30
  -2  10   4-126.685 362.876   5
   2 -10  -4 133.285 234.452  34
  -2  10   4 123.241 137.637  17
  -2  10   3 6557.55 502.707   8
  -2  10   3 5930.86 878.967   4
  -2  10   3 7936.40 490.600  30
   2 -10  -3 6149.38 1065.57  34
  -2  10   3 7638.53 1085.29   7
   2 -10  -3 6396.24 823.235  35
  -2  10   3 7136.46 538.813  40
  -2  10   3 6273.43 606.693  28
  -2  10   3 7809.71 521.897  23
  -2  10   3 7673.19 564.468  12
  -2  10   2 3414.51 350.072   8
  -2  10   2 3917.95 719.072   4
   2 -10  -2 3330.29 591.985  35
  -2  10   2 4994.38 393.440  20
   2 -10  -2 4110.36 817.487  34
  -2  10   2 3687.93 724.790   7
  -2  10   2 3628.10 369.991  12
  -2  10   2 3134.48 415.511  28
  -2  10   2 3908.97 373.604  23
  -2  10   2 3776.85 377.336  40
  -2  10   1 27.4104 76.7719  20
  -2  10   1 63.9793 77.9837  12
  -2  10   1-43.0411 137.085   8
  -2  10   1 139.562 87.0711  23
  -2  10   1 9.64678 167.749   4
  -2  10   1 49.5636 170.355   7
   2 -10  -1-266.197 316.139  34
  -2  10   0 15472.6 1340.82   4
  -2  10   0 17069.8 782.429  20
  -2  10   0 15446.7 704.768  23
  -2  10   0 14574.5 719.168  12
  -2  10   0 14183.2 701.040   8
  -2  10   0 16460.3 1411.67   7
   2 -10   0 15059.3 1574.51  34
  -2  10   0 14483.1 727.923  31
  -2  10  -1 600.409 163.430  31
  -2  10  -1 522.164 544.360   4
  -2  10  -1 607.227 295.946   7
   2 -10   1 669.328 433.700  34
   2 -10   1 535.876 367.707  33
   2 -10   2 4124.58 823.459  34
  -2  10  -2 4031.23 713.243   4
   2 -10   2 3491.78 758.269  33
  -2  10  -2 4100.17 409.115  31
  -2  10  -3 5552.50 469.463  31
  -2  10  -3 5388.60 746.557   4
   2 -10   3 6198.32 985.472  34
   2 -10   3 4923.36 923.024  33
  -2  10  -3 5357.25 768.659   2
   2 -10   4 15364.9 1594.49  34
  -2  10  -4 14460.8 1232.39   4
  -2  10  -4 15231.3 713.927  27
   2 -10   4 13309.0 1646.01  33
  -2  10  -4 14319.7 1305.05   2
  -2  10  -4 13255.1 742.467  31
  -2  10  -5 1145.68 359.266   4
  -2  10  -5 1302.35 211.839  27
  -2  10  -5 912.070 331.698   2
  -2  10  -5 1180.52 220.838  31
   2 -10   5 1220.32 193.550   9
   2 -10   5 1071.60 470.722  33
   2 -10   5 1017.81 363.008  34
  -2  10  -6 3444.49 378.609  31
   2 -10   6 4045.92 323.045   9
   2 -10   6 3299.89 968.272  33
  -2  10  -6 4302.17 398.600  27
   2 -10   6 3689.71 792.136  34
  -2  10  -6 3354.13 666.737   2
  -2  10  -6 3174.59 587.543   4
   2 -10   7 8875.34 548.295  18
   2 -10   7 10099.8 520.958   9
  -2  10  -7 10268.2 621.979  27
  -2  10  -7 8948.33 617.778  31
   2 -10   8 4953.60 375.403   9
  -2  10  -8 5070.60 449.766  27
   2 -10   8 3932.32 375.578  18
  -2  10  -9 2328.22 296.557  27
   2 -10   9 2008.75 262.507  18
   2 -10   9 1872.52 266.616  10
   2 -10   9 2494.16 266.864   9
   2 -10  10 779.332 179.323  18
   2 -10  10 794.339 159.980  10
  -2  10 -10 717.317 133.902  39
  -2  10 -10 1075.12 201.189  27
   2 -10  10 932.683 163.040   9
  -2  10 -10 797.905 151.700  24
  -2  10 -11 7578.62 478.796  27
   2 -10  11 7540.45 421.309   9
   2 -10  11 6106.57 363.893  10
  -2  10 -11 7332.00 409.075  39
  -2  10 -12 1970.15 226.782  27
  -2  10 -12 1948.20 193.697  39
   2 -10  12 1984.30 211.568   9
   2 -10  12 1580.46 167.753  10
  -2  10 -13 652.976 95.5250  39
  -2  10 -13 685.135 126.446  27
   2 -10  13 759.068 126.436   9
   2 -10  14 1762.53 137.536   9
  -2   9  14 524.537 175.641  28
  -2   9  13 15.7477 226.491  28
  -2   9  13-89.1141 71.8699  17
  -2   9  12 303.051 126.284  17
  -2   9  12 364.631 286.821  28
  -2   9  11 791.928 169.187  11
  -2   9  11 861.436 315.197  28
  -2   9  11 1040.07 209.374  17
  -2   9  10 9696.19 542.109   8
  -2   9  10 10253.9 723.716  28
  -2   9  10 12505.8 591.008  12
  -2   9  10 8603.02 589.208  11
  -2   9  10 12371.9 755.250  17
  -2   9   9 4668.86 395.611  40
  -2   9   9 4923.01 532.540  28
  -2   9   9 3624.06 393.977  11
  -2   9   9 5803.20 436.981  12
  -2   9   9 3779.49 356.093   8
  -2   9   9 5679.58 518.378  17
  -2   9   8 7128.44 518.966   8
  -2   9   8 8770.96 561.684  12
  -2   9   8 9221.74 676.573  17
  -2   9   8 8382.20 562.563  40
  -2   9   8 7776.76 657.194  28
  -2   9   7 8771.85 594.117  40
  -2   9   7 8116.97 546.107   8
  -2   9   7 9902.47 683.117  17
  -2   9   7 9295.17 514.667  30
  -2   9   7 11429.0 548.518  23
  -2   9   7 8641.89 666.568  28
  -2   9   7 10113.5 611.534  12
  -2   9   6 716.904 255.883  28
  -2   9   6 829.457 207.752   8
  -2   9   6 635.627 618.945   5
  -2   9   6 1162.70 173.602  23
  -2   9   6 1244.42 463.663   7
   2  -9  -6 916.129 388.768  35
  -2   9   6 1182.10 199.822  12
  -2   9   6 1250.62 267.284  30
  -2   9   6 1063.67 209.887  40
  -2   9   6 1169.27 245.537  17
  -2   9   5 16499.7 722.432  30
  -2   9   5 12880.2 691.983   8
  -2   9   5 14627.1 1553.33   7
  -2   9   5 15747.8 662.596  23
  -2   9   5 13136.0 807.916  28
   2  -9  -5 11684.9 1485.49  34
  -2   9   5 13692.4 736.166  12
  -2   9   5 15724.2 836.589  17
   2  -9  -5 12633.8 1189.02  35
  -2   9   5 14262.8 766.557  40
  -2   9   5 10955.6 846.710  14
  -2   9   5 10295.0 1141.17   4
  -2   9   5 9561.35 1762.67   5
  -2   9   4 1804.21 250.936  40
  -2   9   4 1747.46 258.318  12
  -2   9   4 1486.79 430.919   4
   2  -9  -4 1735.15 579.661  34
  -2   9   4 1692.69 504.943   7
   2  -9  -4 1656.30 384.269  35
  -2   9   4 1808.83 234.377  23
  -2   9   4 1916.26 837.427   5
  -2   9   3 15867.6 2131.22   5
   2  -9  -3 29026.2 2185.29  34
  -2   9   3 25556.6 1903.55   7
   2  -9  -3 25301.7 1618.05  35
  -2   9   3 18713.1 1464.86   4
  -2   9   2 88.9250 195.232   7
  -2   9   2 18.0923 100.461   4
   2  -9  -2 350.214 311.625  34
   2  -9  -1 3603.21 622.169  33
  -2   9   1 3759.34 647.374   7
   2  -9  -1 4780.48 834.160  34
  -2   9   1 3043.78 567.676   4
  -2   9   0 1000.72 348.815   7
  -2   9   0 653.161 271.638   4
   2  -9   0 878.160 368.013  33
   2  -9   0 1674.89 546.990  34
   2  -9   1 6868.07 942.084  33
  -2   9  -1 7345.39 791.375   2
  -2   9  -1 7482.97 836.126   4
   2  -9   1 7281.10 975.758  34
  -2   9  -1 7885.44 868.296   7
  -2   9  -2 15703.0 1198.14   2
   2  -9   2 16480.9 1550.28  33
  -2   9  -2 16357.7 1198.82   4
   2  -9   2 20607.7 1735.39  34
  -2   9  -3 13843.5 1122.99   4
  -2   9  -3 13637.0 1165.83   2
   2  -9   3 15505.9 1518.61  34
   2  -9   3 14177.9 1538.18  33
  -2   9  -4 2184.08 485.169   2
  -2   9  -4 2509.21 482.258   4
   2  -9   4 2361.27 587.028  34
   2  -9   4 2272.06 609.859  33
   2  -9   5 1363.23 447.111  34
  -2   9  -5 950.842 252.625   4
  -2   9  -5 1238.21 223.966  31
   2  -9   5 776.695 370.584  33
  -2   9  -5 1359.20 424.150   2
  -2   9  -5 1446.31 227.366  27
  -2   9  -6 3602.41 597.846   4
   2  -9   6 3528.93 902.208  33
  -2   9  -6 3899.71 682.242   2
   2  -9   6 4003.88 325.556   9
   2  -9   6 3249.46 642.073  34
  -2   9  -6 3853.71 384.307  31
  -2   9  -6 4423.22 387.830  27
   2  -9   7 3339.59 287.100   9
  -2   9  -7 2997.61 650.615   2
  -2   9  -7 2410.71 510.122   4
   2  -9   7 2003.61 670.156  33
   2  -9   7 3609.34 1014.40   1
  -2   9  -7 3122.81 345.583  27
  -2   9  -7 2732.22 332.830  31
   2  -9   7 2890.55 309.585  18
  -2   9  -8-63.3651 119.812  27
   2  -9   8 46.7323 71.9341  18
   2  -9   8 56.4459 99.7468   9
  -2   9  -8 90.0302 59.0241  39
   2  -9   9 1939.26 267.902  10
  -2   9  -9 2180.51 298.546  27
  -2   9  -9 2330.12 274.321  39
   2  -9   9 1744.68 259.337  18
   2  -9   9 1985.02 245.020   9
  -2   9 -10 76.9496 64.2327  39
   2  -9  10 10.1187 84.1007   9
  -2   9 -10 133.238 98.0128  27
   2  -9  10 38.4183 87.8614  18
   2  -9  10-28.5688 98.4068  10
  -2   9 -10 22.5241 68.7794  24
   2  -9  11 830.350 179.328   9
  -2   9 -11 831.059 181.381  27
  -2   9 -11 770.876 132.916  39
   2  -9  11 707.529 170.887  18
   2  -9  11 915.395 171.427  10
   2  -9  12 33.3231 90.7724   9
  -2   9 -12 39.4562 73.0579  39
  -2   9 -12-38.4273 66.7005  27
   2  -9  12-222.501 106.255  10
  -2   9 -13 2020.24 223.022  27
   2  -9  13 2162.34 216.669   9
  -2   9 -13 1895.64 190.202  39
   2  -9  14 3747.22 193.968  30
  -2   9 -14 4860.39 272.777  27
   2  -9  14 4014.75 250.879   9
  -2   9 -14 4868.15 251.259  39
  -2   8  14 186.293 87.0387  17
  -2   8  14 558.747 246.771  28
  -2   8  14 394.896 187.511  13
  -2   8  13 700.147 277.946  28
  -2   8  13 52.7164 277.925  13
  -2   8  13 432.653 132.843  11
  -2   8  13 697.728 164.130  17
  -2   8  12-92.0910 253.677  28
  -2   8  12-168.446 302.107  13
  -2   8  12-26.5527 81.4213  11
  -2   8  12 161.178 119.672  17
  -2   8  11 2610.98 296.028   8
  -2   8  11 2467.46 317.099  11
  -2   8  11 3042.61 425.399  28
  -2   8  11 3363.93 392.328  17
  -2   8  10 1230.24 279.316  28
  -2   8  10 773.078 334.902  13
  -2   8  10 1299.13 230.110   8
  -2   8  10 1850.10 245.736  12
  -2   8  10 1709.79 295.375  17
  -2   8  10 1323.35 273.461  11
  -2   8   9 794.357 176.237  12
  -2   8   9 625.707 161.616  30
  -2   8   9 583.184 213.500  28
  -2   8   9 625.740 169.635  40
  -2   8   9 630.866 358.707  13
  -2   8   9 534.953 154.051   8
  -2   8   9 623.613 223.034  11
  -2   8   9 910.116 219.059  17
  -2   8   8 3250.52 292.222  30
  -2   8   8 2882.63 370.083  28
  -2   8   8 3285.53 396.090  17
  -2   8   8 2826.70 375.170  11
  -2   8   8 2573.71 323.041   8
   2  -8  -8 2551.42 627.540  35
  -2   8   8 2835.02 693.722   7
  -2   8   8 2766.41 319.830  12
  -2   8   8 1793.85 792.234   5
  -2   8   8 3287.00 338.883  40
  -2   8   7 3514.47 555.962  14
  -2   8   7 3482.96 364.745   8
  -2   8   7 4877.76 346.496  23
  -2   8   7 3877.32 422.391  28
   2  -8  -7 3362.88 621.293  35
  -2   8   7 4807.41 456.077  17
  -2   8   7 2019.82 809.958   5
  -2   8   7 4545.89 404.787  40
  -2   8   7 4586.45 342.839  30
  -2   8   7 4338.16 394.232  12
  -2   8   7 4568.23 866.998   7
   2  -8  -6-248.099 248.758  35
  -2   8   6-251.787 214.571  28
  -2   8   6 32.6778 92.9210  40
  -2   8   6 183.059 241.057   7
  -2   8   6-69.4449 130.421  12
  -2   8   6-58.2355 85.4571  17
  -2   8   6-38.8589 219.447  14
  -2   8   6-167.788 346.814   5
   2  -8  -5 6251.59 773.989  35
  -2   8   5 4454.53 1095.13   5
   2  -8  -5 4874.50 875.152  34
  -2   8   5 6875.05 976.626   7
  -2   8   5 5455.72 759.166   4
  -2   8   4 12925.9 1129.73   4
  -2   8   4 11726.1 1735.12   5
   2  -8  -4 11740.0 1284.92  34
  -2   8   4 14480.2 1355.19   7
   2  -8  -4 12313.4 1037.66  35
  -2   8   3-126.551 454.130   5
  -2   8   3-30.5834 144.344   4
  -2   8   3-75.1898 191.827   7
   2  -8  -3 71.9968 162.616  34
  -2   8   2 1135.00 510.644   5
  -2   8   2 1418.67 375.894   7
   2  -8  -2 2062.99 507.174  34
   2  -8  -2 1358.12 320.445  33
  -2   8   2 1869.53 405.675   4
   2  -8  -1 193.104 169.370  33
  -2   8   1 342.838 219.961   4
  -2   8   1 312.729 220.338   7
   2  -8  -1 261.838 197.374  34
  -2   8   0 2767.78 455.461   4
  -2   8   0 2523.81 411.905   2
   2  -8   0 2725.95 515.722  33
   2  -8   0 2971.24 578.922  34
  -2   8   0 2359.17 453.274   7
  -2   8  -1 6663.82 794.435   7
  -2   8  -1 6971.13 749.392   4
   2  -8   1 6087.89 828.923  33
  -2   8  -1 6022.67 663.461   2
   2  -8   1 8686.83 1017.12  34
  -2   8  -2 5.37048 98.7782   2
   2  -8   2-22.9257 178.362  34
  -2   8  -2 191.173 143.686   4
   2  -8   2 249.880 220.908  33
   2  -8   3 61081.0 2924.86  33
  -2   8  -3 60808.0 2093.99  37
  -2   8  -3 58101.7 2247.45   2
  -2   8  -3 63546.1 2140.16   4
   2  -8   3 76982.1 3063.20  34
   2  -8   3 80409.2 3629.75   1
   2  -8   4 3903.88 882.893   1
   2  -8   4 3212.03 726.680  33
   2  -8   4 4876.39 817.861  34
  -2   8  -4 3209.50 550.986   2
  -2   8  -4 2998.64 481.750   4
  -2   8  -4 2674.04 466.539  32
  -2   8  -5 8495.33 937.700   2
  -2   8  -5 8169.67 812.064  32
   2  -8   5 8049.22 1198.98  33
   2  -8   5 12006.7 1641.94   1
   2  -8   5 8900.64 1072.69  34
  -2   8  -6 1997.73 466.501   2
  -2   8  -6 1536.28 339.227  32
   2  -8   6 2093.67 596.829  34
   2  -8   6 2063.52 671.847  33
   2  -8   6 2649.04 733.795   1
   2  -8   7 11812.3 541.046   9
  -2   8  -7 10520.1 621.565  31
  -2   8  -7 11011.6 639.472  27
  -2   8  -7 10369.3 552.621  39
  -2   8  -7 10529.3 1166.88   2
   2  -8   7 14128.9 2086.43   1
   2  -8   7 7793.02 1025.01  34
   2  -8   7 9247.74 1431.21  33
   2  -8   7 10102.0 564.736  18
  -2   8  -8 2719.93 298.248  39
   2  -8   8 3150.73 282.385   9
  -2   8  -8 2338.15 538.250   2
  -2   8  -8 3075.31 339.984  27
   2  -8   8 2657.73 307.430  18
   2  -8   8 3195.88 918.280   1
   2  -8   8 2878.53 871.443  33
  -2   8  -9 13412.1 715.053  27
   2  -8   9 11234.1 663.183  18
   2  -8   9 13181.0 609.893   9
   2  -8   9 13738.5 646.328  10
  -2   8  -9 12279.9 645.192  39
  -2   8 -10-19.3220 82.2352  27
   2  -8  10 6.77144 110.281  10
   2  -8  10 8.16224 91.4340   9
   2  -8  10 67.0727 95.6163  18
  -2   8 -10 24.4211 83.5819  39
  -2   8 -11 2962.33 326.230  27
   2  -8  11 2125.29 294.793  18
   2  -8  11 2650.31 291.447   9
   2  -8  11 2602.24 286.995  10
  -2   8 -11 2711.14 290.481  39
  -2   8 -12 68.3132 83.1015  27
  -2   8 -12 139.263 91.2072  39
   2  -8  12 46.4061 86.0118  10
   2  -8  12 45.8180 102.964   9
   2  -8  13 5531.47 364.286   9
  -2   8 -13 5168.52 352.513  39
  -2   8 -13 5463.51 376.563  27
   2  -8  13 4468.13 287.355  10
   2  -8  14 218.327 82.8183   9
  -2   8 -14 346.294 85.6178  39
  -2   8 -14 370.180 94.5277  27
   2  -8  15 3624.59 212.427   9
  -2   8 -15 4386.71 220.324  39
  -2   7  15 23.5378 150.303  13
  -2   7  15 137.252 173.654  28
  -2   7  14 710.352 150.266  17
  -2   7  14 727.137 155.032  11
  -2   7  14 1049.66 270.553  28
  -2   7  13 128.331 114.899  17
  -2   7  13-21.1007 217.181  28
  -2   7  13-1.50227 329.651  13
  -2   7  13 15.4270 94.0310  11
  -2   7  12 3165.44 561.168  13
  -2   7  12 3544.26 343.932   8
  -2   7  12 3338.48 385.527  11
  -2   7  12 3686.14 432.449  28
  -2   7  12 4733.75 468.302  17
  -2   7  11 2996.23 390.498  17
  -2   7  11 2752.37 369.043  28
  -2   7  11 2693.97 548.090  13
  -2   7  11 2691.73 317.877   8
  -2   7  11 2685.95 363.349  11
  -2   7  10 740.150 176.868  11
  -2   7  10 739.180 162.229  30
  -2   7  10 649.803 170.378   8
  -2   7  10 1089.71 255.903  28
  -2   7  10 609.937 374.153  13
  -2   7  10 1158.20 276.114  17
  -2   7   9 7550.27 490.119  12
   2  -7  -9 5188.39 783.308  32
  -2   7   9 8318.90 631.418  17
  -2   7   9 6243.72 490.960   8
  -2   7   9 6813.78 1083.40   7
  -2   7   9 4103.15 1180.60   5
  -2   7   9 5371.40 600.745  13
  -2   7   9 7500.00 434.110  30
   2  -7  -9 4476.34 771.524  35
  -2   7   9 6216.53 535.145  11
  -2   7   9 6973.49 573.144  28
  -2   7   8-0.77738 83.8512  10
  -2   7   8-63.2110 94.1809   8
  -2   7   8-120.319 105.418  28
  -2   7   8 212.059 128.324  17
  -2   7   8-410.328 282.185  19
  -2   7   8-25.1392 298.238  14
  -2   7   8 21.0653 165.725   7
  -2   7   8-83.1087 108.075  12
  -2   7   8-182.723 279.815   5
  -2   7   8-134.830 198.579  13
  -2   7   8-31.5667 122.160  30
  -2   7   8 38.1204 93.9889  11
   2  -7  -8 500.680 361.343  35
  -2   7   8 105.504 108.702  40
  -2   7   7 7064.84 692.492  14
  -2   7   7 7655.95 553.191  28
  -2   7   7 8595.64 588.286  17
   2  -7  -7 7019.36 901.214  35
  -2   7   7 7475.46 1096.48   7
  -2   7   7 6220.35 1385.65   5
   2  -7  -6 19831.1 1392.00  35
  -2   7   6 22215.0 1739.66   7
  -2   7   6 16600.4 2097.26   5
   2  -7  -5 2067.76 484.931  34
  -2   7   5 2754.67 584.514   7
  -2   7   5 1869.45 386.786   4
   2  -7  -5 2207.34 421.938  35
  -2   7   5 2249.53 663.830   5
  -2   7   4 4584.94 729.366   7
  -2   7   4 4158.22 580.786   4
  -2   7   4 4096.61 927.916   5
   2  -7  -4 4473.16 699.449  34
   2  -7  -4 4895.57 605.125  35
  -2   7   3 3009.39 481.906   4
   2  -7  -3 3007.62 405.801  33
  -2   7   3 2889.64 577.600   5
   2  -7  -3 3175.85 546.744  34
  -2   7   3 3715.33 601.321   7
  -2   7   2 2449.09 572.978   5
   2  -7  -2 3509.75 474.958  33
  -2   7   2 3581.28 493.765   4
   2  -7  -2 3061.28 520.062  34
  -2   7   2 3245.08 532.054   7
  -2   7   1 340.380 181.832   4
  -2   7   1 386.996 388.717   5
  -2   7   1 620.623 228.819   7
   2  -7  -1 499.100 224.934  33
   2  -7  -1 574.814 274.871  34
   2  -7   0 6027.18 686.023  33
  -2   7   0 6611.05 765.210   6
  -2   7   0 6273.06 678.876   7
  -2   7   0 6399.43 587.164   2
   2  -7   0 7265.58 798.015  34
  -2   7   0 6117.79 592.881   4
  -2   7  -1 1294.28 330.353   6
  -2   7  -1 1472.69 284.892   2
  -2   7  -1 1396.00 293.610   4
   2  -7   1 1339.66 347.725  33
  -2   7  -1 1199.63 300.066   7
  -2   7  -2 4723.74 577.881  37
  -2   7  -2 4857.99 527.738   4
  -2   7  -2 4632.53 574.655   6
   2  -7   2 6572.43 867.605   1
  -2   7  -2 4135.13 525.911   7
   2  -7   2 4146.61 662.759  33
   2  -7   2 4926.46 703.686   3
  -2   7  -2 4204.63 546.204   2
  -2   7  -3 9787.63 852.656   2
  -2   7  -3 9089.54 737.573  37
   2  -7   3 9621.76 1066.12  33
  -2   7  -3 8609.82 715.146  32
   2  -7   3 7459.37 891.626   3
  -2   7  -4 1450.19 294.663  32
  -2   7  -4 1229.04 300.775  37
  -2   7  -4 1153.53 300.655   2
   2  -7   4 1302.17 489.455   1
   2  -7   4 812.553 339.854   3
   2  -7   4 1161.05 408.002  33
  -2   7  -5 33054.4 1764.52   2
  -2   7  -5 32245.7 1442.03  32
   2  -7   5 32215.6 2152.19  33
  -2   7  -6 6245.21 799.785   2
  -2   7  -6 5637.77 614.351  32
   2  -7   6 5114.92 949.053   3
   2  -7   6 5959.82 963.486  33
   2  -7   7 4188.34 1122.46   1
   2  -7   7 2750.99 735.828  33
  -2   7  -7 3241.84 603.288   2
  -2   7  -7 2467.38 426.672  32
  -2   7  -8 3595.22 374.526  27
   2  -7   8 2962.17 314.020  18
  -2   7  -8 2962.78 604.052   2
  -2   7  -8 3015.24 298.273  39
   2  -7   8 2790.25 864.888  33
   2  -7   8 3464.12 298.026   9
   2  -7   8 2840.02 323.070  26
   2  -7   8 4517.34 1351.30   1
  -2   7  -8 2295.11 446.774  32
  -2   7  -9 7872.14 555.310  27
   2  -7   9 5468.66 478.144  26
   2  -7   9 5806.86 465.976  18
   2  -7   9 7761.26 1692.44   1
  -2   7  -9 6657.69 953.885   2
   2  -7   9 8625.00 498.822  10
  -2   7  -9 6786.60 477.253  39
   2  -7   9 7744.26 458.395   9
   2  -7   9 4873.26 1072.28  33
   2  -7  10-109.954 143.593   9
   2  -7  10-1.14291 118.734  10
   2  -7  10 59.5455 101.137  18
  -2   7 -10-70.4077 109.032  27
  -2   7 -10-33.7825 119.881  39
   2  -7  11 1209.16 230.296  18
  -2   7 -11 1786.41 254.697  27
   2  -7  11 1710.40 249.259   9
  -2   7 -11 1481.68 222.940  39
   2  -7  11 1535.28 227.486  10
  -2   7 -12 4102.01 367.997  27
  -2   7 -12 4236.33 360.100  39
   2  -7  12 4489.12 353.480  10
   2  -7  12 4004.17 383.419   9
  -2   7 -13 1955.83 240.682  27
   2  -7  13 1911.96 216.551  10
   2  -7  13 2097.68 249.253   9
  -2   7 -13 2056.37 239.923  39
  -2   7 -14 63.5529 53.8818  27
   2  -7  14-12.8046 79.4339   9
   2  -7  14-5.34793 54.6755  30
  -2   7 -14 59.8727 55.7648  39
  -2   7 -15 712.330 111.209  39
   2  -7  15 520.416 100.705   9
  -2   6  15 197.570 181.752  28
  -2   6  15-20.1223 66.8772  11
  -2   6  15-81.8215 277.490  13
  -2   6  15-120.804 71.7501  17
  -2   6  14 2637.94 295.910  11
  -2   6  14 2195.91 497.015  13
  -2   6  14 2577.88 337.660  28
  -2   6  14 2698.40 282.295  17
  -2   6  13 29.1017 153.378  28
  -2   6  13 6.62654 381.800  13
  -2   6  13 66.3878 113.730  17
  -2   6  13 6.56775 77.9454   8
  -2   6  13-196.358 139.916  11
  -2   6  12 1109.86 403.609  13
  -2   6  12 1291.25 215.548   8
  -2   6  12 1603.73 273.854  28
  -2   6  12 1447.70 292.505  11
  -2   6  12 1550.44 263.516  17
  -2   6  11 5865.36 670.349  13
  -2   6  11 7295.99 585.686  28
  -2   6  11 7314.64 579.338  17
  -2   6  11 6744.65 417.759  30
  -2   6  11 5363.74 453.995   8
  -2   6  11 5910.73 529.001  11
  -2   6  10 10630.2 523.208  10
   2  -6 -10 9930.42 1163.63  37
  -2   6  10 10183.4 821.527  13
  -2   6  10 13007.0 579.791  30
  -2   6  10 13521.8 789.855  17
  -2   6  10 11008.2 721.447  11
   2  -6 -10 10366.2 1100.57  32
  -2   6  10 13000.9 761.057  28
  -2   6  10 10230.7 627.164   8
  -2   6   9 4563.41 449.817  17
  -2   6   9 3199.89 500.335  19
  -2   6   9 4093.04 503.687  13
  -2   6   9 3957.02 784.208   7
  -2   6   9 3027.66 956.317   5
  -2   6   9 3418.89 395.926  11
   2  -6  -9 3540.03 654.159  32
  -2   6   9 3979.84 533.790  14
  -2   6   9 4266.00 430.347  28
  -2   6   9 3396.56 370.629   8
  -2   6   9 4321.59 329.271  30
  -2   6   9 3941.12 323.746  10
   2  -6  -9 3547.69 672.077  35
  -2   6   8 13444.6 936.889  14
  -2   6   8 12863.4 1914.06   5
  -2   6   8 15101.1 1451.37   7
  -2   6   8 16594.5 823.941  17
  -2   6   8 15893.6 783.733  28
   2  -6  -8 11096.1 1093.14  35
  -2   6   7 48.3549 175.700   7
  -2   6   7-32.5309 312.144   5
   2  -6  -7-191.958 190.771  35
  -2   6   6 6933.04 1244.82   5
   2  -6  -6 8269.50 807.787  35
  -2   6   6 7766.53 949.678   7
   2  -6  -6 5946.45 795.426  34
  -2   6   5 61541.5 2607.62   7
   2  -6  -5 70429.5 2279.80  35
   2  -6  -5 68105.0 2581.41  34
  -2   6   5 49181.1 1982.47   4
  -2   6   5 49930.7 3139.53   5
  -2   6   4 90.9411 178.068   4
  -2   6   4 25.7619 97.0583   7
   2  -6  -4 405.985 259.388  35
   2  -6  -4 309.104 251.834  34
  -2   6   4 51.9142 252.931   5
  -2   6   3 398.417 216.605   4
  -2   6   3 588.084 339.741   7
  -2   6   3-84.7321 283.228   5
   2  -6  -3 844.853 243.316  33
  -2   6   2 38612.0 1738.66   7
   2  -6  -2 46066.0 1931.81  34
  -2   6   2 43617.6 2055.28   6
  -2   6   2 33761.6 2265.65   5
   2  -6  -2 39739.4 1481.35  33
  -2   6   2 33444.6 1335.38   4
   2  -6  -1 8969.12 796.315  33
  -2   6   1 10610.1 942.457   6
  -2   6   1 5735.69 540.726   4
  -2   6   1 5192.22 1014.82   5
  -2   6   1 5288.96 493.632   2
  -2   6   1 6499.96 735.893   7
   2  -6  -1 10625.6 974.130  34
   2  -6   0 414.612 112.435   1
   2  -6   0 545.152 236.063  33
  -2   6   0 740.752 347.588   6
   2  -6   0 385.440 170.292   3
  -2   6   0 538.008 220.411   4
  -2   6   0 594.399 240.322   2
  -2   6   0 503.573 210.106   7
  -2   6  -1 10458.4 675.612   4
  -2   6  -1 9900.13 719.800   2
   2  -6   1 8064.79 680.918   3
  -2   6  -1 9774.10 817.464   6
  -2   6  -1 9763.32 747.728   7
   2  -6   1 9750.74 856.927  33
   2  -6   2 24571.9 1385.35   3
  -2   6  -2 26167.1 1284.83   2
  -2   6  -2 26070.8 1245.29   6
  -2   6  -2 25951.7 1095.93  37
  -2   6  -2 26266.6 1090.51  32
   2  -6   3 2564.04 462.624  33
   2  -6   3 2242.12 451.371   3
  -2   6  -3 2190.04 316.773  32
  -2   6  -3 2337.03 364.368   6
  -2   6  -3 2501.23 405.319   2
  -2   6  -3 2675.44 331.095  37
  -2   6  -4 152.411 89.1394  37
  -2   6  -4 204.685 205.891   2
  -2   6  -4 185.889 135.565  32
   2  -6   4 1272.39 478.536   3
   2  -6   4 1068.19 416.349  33
   2  -6   5 48626.3 2567.83   3
  -2   6  -5 52579.6 1734.43  32
  -2   6  -5 54337.5 2288.09   2
   2  -6   5 64750.0 2814.46  33
  -2   6  -5 61811.2 1890.25  37
  -2   6  -6 5334.48 735.227   2
  -2   6  -6 5061.02 562.161  32
   2  -6   6 4665.66 845.745   3
   2  -6   6 6090.11 956.024  33
   2  -6   7 266.187 327.836   3
  -2   6  -7 106.623 123.329  32
   2  -6   7-8.05665 295.963  33
  -2   6  -7 300.600 237.726   2
  -2   6  -8 4338.63 726.046   2
  -2   6  -8 3596.44 489.256  32
   2  -6   8 4545.24 1004.72  33
   2  -6   9-122.929 149.013  10
  -2   6  -9-91.5642 244.196   2
   2  -6   9-165.230 397.351   1
   2  -6   9 145.877 124.090   9
  -2   6  -9 107.791 66.8951  27
   2  -6   9 208.822 100.276  26
   2  -6   9 120.116 110.242  18
  -2   6  -9 151.168 128.393  32
  -2   6  -9-28.5280 109.277  39
   2  -6   9-29.2850 267.838  33
  -2   6 -10 9845.15 600.567  27
   2  -6  10 10097.1 572.786   9
  -2   6 -10 8120.88 1050.22   2
  -2   6 -10 9161.78 558.653  39
   2  -6  10 8254.37 580.966  18
   2  -6  10 12456.2 2246.02   1
   2  -6  10 5863.41 1220.06  33
   2  -6  10 11010.3 613.845  10
  -2   6 -11 13140.0 664.882  39
   2  -6  11 14670.8 725.901   9
  -2   6 -11 14136.0 701.995  27
   2  -6  11 15457.2 716.365  10
   2  -6  12 219.485 142.737  10
  -2   6 -12-65.3570 84.7988  27
  -2   6 -12-15.2810 105.798  39
   2  -6  12 208.824 137.502   9
   2  -6  13 482.730 122.179  10
   2  -6  13 480.332 153.766   9
  -2   6 -13 631.107 130.169  27
  -2   6 -13 650.042 145.760  39
  -2   6 -14 2494.27 244.489  39
  -2   6 -14 2518.28 235.259  27
   2  -6  14 1985.23 193.246  10
   2  -6  14 2112.18 238.939   9
   2  -6  14 1816.14 176.379  30
   2  -6  15 2163.66 210.576   9
  -2   6 -15 2442.86 211.388  39
   2  -6  16 8.49596 39.1563   9
  -2   5  16 1462.23 309.231  13
  -2   5  16 1545.51 211.203  28
  -2   5  15 0.87635 153.687  28
  -2   5  15-200.250 110.078  11
  -2   5  14 905.473 220.747  11
  -2   5  14 1158.20 264.194  28
  -2   5  14 1002.39 173.693   8
  -2   5  14 441.462 378.056  13
  -2   5  14 1210.36 243.001  17
  -2   5  13 1566.26 254.569  17
  -2   5  13 1512.09 286.721  11
  -2   5  13 1580.62 274.519  28
  -2   5  13 891.091 384.092  13
  -2   5  13 1440.37 230.129   8
  -2   5  12 6911.64 555.525  28
  -2   5  12 6801.74 425.132  30
  -2   5  12 6120.17 736.404  13
  -2   5  12 6972.02 566.681  17
  -2   5  12 6727.52 592.695  11
  -2   5  12 5892.50 493.743   8
  -2   5  11 3405.39 528.495  13
  -2   5  11 3562.60 382.763  17
  -2   5  11 3782.18 421.957  28
  -2   5  11 3167.84 416.685  11
  -2   5  11 3526.13 308.425  30
  -2   5  10 118.132 93.2936  30
   2  -5 -10 84.5109 221.574  35
   2  -5 -10 29.6601 137.064  37
  -2   5  10 181.873 164.022  11
  -2   5  10 157.740 106.016  28
  -2   5  10-104.305 275.388   5
  -2   5  10-3.71191 176.684  13
  -2   5  10 36.2330 169.875   7
  -2   5  10 10.3344 282.043  19
  -2   5  10 118.710 139.028  17
   2  -5 -10 291.189 267.540  32
  -2   5   9-117.101 150.163  13
  -2   5   9 104.184 91.4876  28
  -2   5   9 61.7864 206.630  14
  -2   5   9 132.304 211.047  19
   2  -5  -9 208.086 156.600  35
  -2   5   9-10.6189 72.1363  30
  -2   5   9 14.3756 116.443  11
  -2   5   9 97.9950 150.159   7
   2  -5  -9-15.5613 181.479  32
  -2   5   9-120.765 100.369   9
  -2   5   9-312.012 436.429   5
  -2   5   9-0.90871 112.530  17
   2  -5  -8 6795.78 833.573  35
  -2   5   8 8909.29 1040.25   7
  -2   5   8 8071.14 1416.45   5
   2  -5  -8 8479.84 873.252  32
  -2   5   7 2218.22 734.639   5
  -2   5   7 2674.43 564.410   7
   2  -5  -7 2937.30 504.852  35
  -2   5   6 4498.85 668.080   7
   2  -5  -6 4980.31 576.280  35
  -2   5   6 4364.52 863.749   5
  -2   5   5 1982.99 345.216   4
  -2   5   5 2071.49 539.734   5
  -2   5   5 2343.78 442.920   7
   2  -5  -5 1971.23 338.047  35
   2  -5  -5 1836.02 322.506  34
  -2   5   4 2524.13 375.225   4
   2  -5  -4 2282.29 283.547  33
   2  -5  -4 2332.90 377.540  34
  -2   5   4 2438.95 417.646   7
  -2   5   4 1717.56 441.104   5
  -2   5   3 58754.3 2247.55   6
  -2   5   3 76559.7 1944.62   4
  -2   5   3 73963.5 3064.38   5
  -2   5   3 65151.5 2103.36   7
   2  -5  -3 58876.4 1900.15  34
   2  -5  -3 61523.4 1557.90  33
   2  -5  -2 128.507 117.823  34
  -2   5   2 195.146 123.284   6
  -2   5   2 306.448 166.078   7
   2  -5  -2 189.979 68.9439   3
  -2   5   2 445.418 148.596   4
   2  -5  -2 153.055 96.7837  33
   2  -5  -1 2480.67 342.463  33
  -2   5   1 3411.38 438.565   4
  -2   5   1 2734.40 415.279   7
  -2   5   1 2862.17 312.007   2
   2  -5  -1 2651.83 258.000   3
  -2   5   1 2303.55 138.373  36
  -2   5   1 2872.15 692.617   5
   2  -5  -1 2672.54 230.201   1
  -2   5   1 2617.48 427.941   6
  -2   5   0 2346.69 339.862   2
  -2   5   0 2176.75 354.565   6
  -2   5   0 2212.03 349.842   7
   2  -5   0 1886.42 263.609   3
   2  -5   0 2068.16 342.131  33
  -2   5   0 2963.88 337.195   4
   2  -5   1 17919.5 1086.72  33
  -2   5  -1 16933.3 924.804   6
   2  -5   1 16607.6 919.296   3
  -2   5  -1 17319.4 905.218   7
  -2   5  -1 19515.4 941.410   2
  -2   5  -2 42409.3 1241.19  32
  -2   5  -2 46280.2 1633.45   2
   2  -5   2 42714.1 1772.78  33
   2  -5   2 41249.5 1759.76   3
  -2   5  -2 50202.3 1279.61  37
  -2   5  -2 34472.8 1269.76   6
  -2   5  -3 1176.33 285.546   6
  -2   5  -3 1579.41 412.019   2
  -2   5  -3 1348.15 267.037  37
   2  -5   3 728.391 372.976   3
  -2   5  -3 1393.82 282.745  32
   2  -5   3 931.440 421.436  33
  -2   5  -4 2997.56 348.756   6
  -2   5  -4 3770.91 540.504   2
  -2   5  -4 4907.14 479.435  37
  -2   5  -4 3486.87 376.930  32
   2  -5   4 3511.86 652.531   3
   2  -5   4 3336.44 565.690  33
  -2   5  -5 3125.50 505.797   2
  -2   5  -5 2836.73 381.388  32
  -2   5  -5 3128.01 452.763  37
   2  -5   5 2151.16 500.617   3
   2  -5   5 2759.95 527.126  33
  -2   5  -6 9367.26 905.794   2
   2  -5   6 7321.54 1048.71   3
  -2   5  -6 6978.31 738.131  37
   2  -5   6 9612.21 1113.82  33
  -2   5  -6 8476.71 685.312  32
  -2   5  -7 7903.33 881.004   2
  -2   5  -7 7527.77 701.210  32
   2  -5   7 6546.87 1091.09   3
   2  -5   7 9134.32 1163.52  33
  -2   5  -8 42729.3 1809.26  32
   2  -5   8 44461.9 2713.78  33
  -2   5  -8 41931.1 2208.56   2
   2  -5   9 532.863 501.472   1
  -2   5  -9 577.903 270.224   2
   2  -5   9 551.644 154.728  18
  -2   5  -9 309.549 194.430  32
  -2   5  -9 603.892 142.708  27
  -2   5  -9 660.091 159.985  39
   2  -5   9 572.949 139.117  10
   2  -5   9 715.617 151.845   9
   2  -5   9 845.123 367.407   5
   2  -5   9 511.511 158.958  26
   2  -5   9 315.114 267.876  33
   2  -5  10 683.580 195.784  18
   2  -5  10 596.223 649.446   1
  -2   5 -10 760.592 167.238  27
   2  -5  10 945.243 180.822   9
   2  -5  10 1033.81 196.604  10
  -2   5 -10 745.261 175.479  39
  -2   5 -10 781.586 300.277   2
  -2   5 -10 607.107 240.834  32
   2  -5  11 542.540 193.077   9
  -2   5 -11 368.773 109.944  27
  -2   5 -11 268.343 110.223  39
   2  -5  11 641.263 173.183  10
   2  -5  12 8967.26 529.879  10
  -2   5 -12 7934.72 514.539  27
  -2   5 -12 7367.07 489.296  39
   2  -5  12 7947.75 565.353   9
  -2   5 -13 657.951 142.775  27
   2  -5  13 614.671 179.579   9
  -2   5 -13 718.741 166.384  39
   2  -5  13 578.687 122.442  10
  -2   5 -14 6092.71 391.447  39
  -2   5 -14 6442.28 376.765  27
   2  -5  14 6252.68 363.415  10
   2  -5  14 6475.03 429.994   9
  -2   5 -15 147.939 70.7731  39
   2  -5  15 49.5421 73.2895   9
   2  -5  15-26.5142 81.8664  11
   2  -5  16 107.718 62.7384   9
  -2   5 -16 93.8092 55.6031  22
  -2   5 -16 20.7347 30.5661  39
  -2   4  16 32.9498 283.410  13
  -2   4  16-199.973 138.676  28
  -2   4  16-4.84559 64.5794  11
  -2   4  15 469.486 158.636  11
  -2   4  15 452.462 391.978  13
  -2   4  15 794.757 187.821  28
  -2   4  14 252.664 128.343  28
  -2   4  14 265.553 105.625  17
  -2   4  14 332.006 95.8504  30
  -2   4  14 163.699 100.515   8
  -2   4  14 124.526 401.666  13
  -2   4  14 245.727 113.139  11
  -2   4  13 451.624 123.400  30
  -2   4  13 620.605 356.007  13
  -2   4  13 518.943 167.598  28
  -2   4  13 413.892 140.329  17
  -2   4  13 413.415 169.486  11
  -2   4  12 564.128 155.299  17
  -2   4  12 477.123 144.444  30
  -2   4  12 394.879 196.157  11
  -2   4  12 607.214 304.022  13
  -2   4  12 807.609 217.346  28
  -2   4  12 581.796 183.003   9
  -2   4  11 496.025 203.155  30
  -2   4  11 125.097 155.556  11
  -2   4  11 1144.94 737.839   5
  -2   4  11 534.945 250.193  28
   2  -4 -11 247.756 295.310  32
  -2   4  11 418.132 275.688  13
  -2   4  11 643.651 194.462   9
   2  -4 -11 492.269 350.829  37
  -2   4  11 454.784 225.272  17
  -2   4  10 261.788 329.623  13
  -2   4  10 653.644 325.378  28
  -2   4  10 633.858 352.720  17
  -2   4  10 213.717 183.794  11
  -2   4  10-360.925 277.573  14
   2  -4 -10 1086.94 515.577  37
  -2   4  10 18.7690 245.428  19
  -2   4  10 509.074 325.325  30
  -2   4  10-27.4720 245.959   5
   2  -4 -10 589.181 434.866  32
  -2   4  10 242.988 305.347   9
  -2   4   9 1604.93 745.330   5
   2  -4  -9 5356.59 930.691  35
   2  -4  -9 5345.65 884.566  37
  -2   4   9 2391.09 812.489   7
   2  -4  -9 3297.00 688.822  32
  -2   4   8 16267.8 1313.82   7
  -2   4   8 14633.0 1701.04   5
   2  -4  -8 15425.9 1185.06  35
   2  -4  -8 15450.8 1157.96  32
  -2   4   7 11551.7 1051.73   7
   2  -4  -7 9890.89 842.093  35
  -2   4   7 10085.2 1323.67   5
  -2   4   6 646.616 273.023   7
   2  -4  -6 1203.06 343.765  35
  -2   4   6 657.285 383.468   5
  -2   4   5 196.167 110.746   7
  -2   4   5-79.5676 298.817   5
   2  -4  -5 397.956 224.195  34
  -2   4   4-59.1706 99.6661   4
  -2   4   4 3.45896 216.574   5
   2  -4  -4 45.9574 98.3596  34
  -2   4   4-84.0005 126.499   7
   2  -4  -4 43.7820 87.2338  35
  -2   4   3 22113.6 888.016   4
  -2   4   3 20730.3 1461.64   5
  -2   4   3 21969.5 1085.01   7
  -2   4   3 22640.3 1235.76   6
   2  -4  -3 21608.3 984.197  34
  -2   4   2 34210.2 992.316   4
   2  -4  -2 37127.0 1120.63  33
  -2   4   2 35538.9 1429.63   6
   2  -4  -2 37070.9 807.401   3
  -2   4   2 35814.5 1861.73   5
  -2   4   2 35513.0 770.587   2
  -2   4   2 35534.7 1306.15   7
  -2   4   1 2318.55 333.708   7
  -2   4   1 2155.90 228.597   2
  -2   4   1 2365.02 359.243   6
  -2   4   1 2755.74 513.626   5
   2  -4  -1 2169.57 213.189   3
   2  -4  -1 2374.24 303.546  33
  -2   4   1 2242.73 228.804   4
  -2   4   0 40336.5 976.386   4
   2  -4   0 36077.6 1039.38   3
  -2   4   0 35845.8 1068.19   2
   2  -4   0 39665.2 1325.80  33
  -2   4   0 36352.9 1258.95   7
  -2   4  -1 11776.6 659.015   2
   2  -4   1 12760.0 732.605   3
   2  -4   1 13049.0 814.711  33
  -2   4  -1 13166.2 711.294   7
  -2   4  -1 11567.8 492.139  37
  -2   4  -1 13138.0 713.816   6
  -2   4  -1 12113.6 499.649  32
   2  -4   2 29434.9 1270.67   3
   2  -4   2 30630.5 1331.54  33
  -2   4  -2 29480.6 1027.00   6
  -2   4  -2 30605.9 835.091  37
  -2   4  -2 29608.5 1141.70   2
  -2   4  -2 28691.3 825.737  32
  -2   4  -3 11392.8 628.902   6
  -2   4  -3 11974.6 784.489   2
  -2   4  -3 11269.8 559.307  32
  -2   4  -3 13358.4 636.689  37
   2  -4   3 11381.6 962.214   3
   2  -4   3 11394.0 868.202  33
  -2   4  -4 5763.22 464.357  35
  -2   4  -4 6408.07 492.340  32
  -2   4  -4 5573.75 593.832   2
   2  -4   4 5645.13 730.235   3
  -2   4  -4 3888.96 462.433  37
   2  -4   4 5521.72 650.698  33
  -2   4  -4 5203.36 441.225   6
   2  -4   5 139595. 3457.47  33
  -2   4  -5 129337. 2252.21   6
  -2   4  -5 135238. 2425.55  35
  -2   4  -5 144015. 2475.30  32
  -2   4  -5 141119. 3171.59   2
   2  -4   5 136190. 3791.35   3
   2  -4   6 455.763 367.410   3
  -2   4  -6-153.419 418.897  37
  -2   4  -6 438.701 215.498   2
   2  -4   6 473.588 283.920  33
  -2   4  -6 430.120 148.278  35
  -2   4  -6 522.076 207.981  32
   2  -4   7 25764.7 1864.80  33
  -2   4  -7 29277.1 1316.36  35
  -2   4  -7 24276.9 1521.14   2
  -2   4  -7 24121.8 1256.45  32
   2  -4   7 24110.9 2041.09   3
   2  -4   8 1955.65 847.133   3
  -2   4  -8 983.815 380.206  32
   2  -4   8 2310.54 802.126   5
  -2   4  -8 864.697 472.264   2
   2  -4   8 1587.72 628.547  33
   2  -4   9 4492.74 788.517   5
   2  -4   9 4099.23 864.387  33
  -2   4  -9 3142.49 508.569  35
  -2   4  -9 4315.44 719.187   2
  -2   4  -9 4703.49 391.233  39
  -2   4  -9 4721.17 636.635  32
   2  -4  10 24440.9 931.319  10
  -2   4 -10 17048.1 770.560  39
   2  -4  10 22991.2 884.325   9
  -2   4 -10 14295.5 1343.77   2
  -2   4 -10 9376.85 918.110  35
  -2   4 -10 19067.6 819.458  27
  -2   4 -10 17020.4 1356.23  32
   2  -4  10 17767.1 897.081  18
   2  -4  10 15826.3 1612.26   5
   2  -4  10 23208.7 3079.01   1
  -2   4 -11 8923.91 543.188  27
  -2   4 -11 8780.54 544.318  39
   2  -4  11 9614.60 589.295  10
   2  -4  11 9624.18 567.643   9
   2  -4  12 858.540 189.883  10
   2  -4  12 957.359 185.000   9
  -2   4 -12 954.898 182.167  27
  -2   4 -12 1006.74 182.482  39
  -2   4 -13 8601.29 488.522  27
  -2   4 -13 7788.94 486.024  39
   2  -4  13 7047.62 532.130   9
   2  -4  13 8589.27 506.065  10
   2  -4  14 3126.07 276.096  10
  -2   4 -14 3206.45 283.906  39
   2  -4  14 3287.75 334.071   9
  -2   4 -15 436.276 102.561  39
   2  -4  15 365.806 136.990  11
   2  -4  15 520.962 122.004   9
  -2   4 -16 1668.31 155.919  22
  -2   4 -16 1577.36 134.461  39
   2  -4  16 1683.76 160.410   9
   2  -4  16 1140.29 156.754  11
  -2   3  16 460.346 331.418  13
  -2   3  16 528.181 137.610  11
  -2   3  16 442.120 131.358  28
  -2   3  15 3652.20 351.694  28
  -2   3  15 2130.89 239.527   8
  -2   3  15 2049.66 462.890  13
  -2   3  15 3325.35 358.178  11
  -2   3  14 105.042 98.9164  28
  -2   3  14 247.033 390.013  13
  -2   3  14 5.57257 115.455  11
  -2   3  14-110.179 81.5188  30
  -2   3  13 2955.02 427.154  11
  -2   3  13 2698.21 316.013   9
  -2   3  13 3061.49 395.189  28
  -2   3  13 2901.87 293.418  30
  -2   3  13 2567.85 521.843  13
  -2   3  12 6305.07 429.433  30
  -2   3  12 6090.99 662.134  13
  -2   3  12 5586.88 470.628  17
  -2   3  12 6006.83 443.192   9
  -2   3  12 5844.18 586.133  11
  -2   3  12 6608.33 543.182  28
   2  -3 -11 10637.0 1157.37  37
  -2   3  11 11199.3 561.433  30
  -2   3  11 9704.29 594.145  17
   2  -3 -11 9765.31 1067.99  32
  -2   3  11 10646.6 847.121  13
  -2   3  11 8725.59 1524.35   5
  -2   3  11 11363.8 701.010  28
  -2   3  11 7904.25 721.033  19
  -2   3  11 9821.24 553.589   9
  -2   3  10 821.749 535.187   5
   2  -3 -10 1551.90 438.493  32
  -2   3  10 1149.67 231.741  28
  -2   3  10 1449.29 292.620  13
  -2   3  10 1451.66 185.506  30
  -2   3  10 1192.15 277.455  19
   2  -3 -10 1466.30 419.757  37
  -2   3   9-35.2975 440.508   5
  -2   3   9-68.4972 194.215   7
   2  -3  -9 713.563 421.938  37
   2  -3  -9 218.088 231.178  35
   2  -3  -9 1045.33 440.582  32
   2  -3  -8 18175.4 1273.79  35
  -2   3   8 16110.9 1673.94   5
  -2   3   8 17946.6 1257.17   7
  -2   3   7 17395.5 1578.75   5
  -2   3   7 18893.3 1225.97   7
  -2   3   7 18673.3 1606.69   1
   2  -3  -7 18854.4 1105.65  32
   2  -3  -7 16419.0 1043.56  35
  -2   3   6 5677.61 790.259   1
  -2   3   6 6395.80 971.034   5
  -2   3   6 6304.74 700.539   7
   2  -3  -5 62873.1 1681.85  35
  -2   3   5 60001.2 1907.91   7
   2  -3  -5 53107.9 1469.67  34
  -2   3   5 50479.3 2125.27   1
  -2   3   5 58002.4 2512.03   5
  -2   3   4 730.161 269.171   6
   2  -3  -4 1264.94 215.541  34
   2  -3  -4 1204.56 248.702  35
  -2   3   4 417.941 234.079   5
  -2   3   4 878.723 243.993   7
  -2   3   4 358.562 205.149   1
  -2   3   3 180814. 3719.27   5
  -2   3   3 209317. 3071.88   7
  -2   3   3 197788. 3308.45   6
   2  -3  -3 234079. 2726.16  34
  -2   3   3 144279. 2790.62   1
  -2   3   3 170240. 2210.64   4
  -2   3   2 476912. 2102.80   2
  -2   3   2 487871. 3146.55   4
  -2   3   1 6905.83 767.339   5
   2  -3  -1 6840.13 405.755   3
   2  -3  -1 4614.38 213.323  36
  -2   3   1 5691.01 342.931   2
  -2   3   1 5686.24 301.570   4
  -2   3   0 542968. 3745.06   2
   2  -3   0 543784. 3750.71   3
  -2   3  -1 4180.98 217.772  37
  -2   3  -1 4722.95 242.714  32
   2  -3   1 4466.44 381.866  36
   2  -3   1 4523.69 391.592  33
   2  -3   1 4705.54 388.185   3
  -2   3  -1 4821.49 378.566   6
  -2   3  -1 4701.95 379.370   2
   2  -3   2 351498. 4154.83   3
  -2   3  -2 375503. 3927.41   2
   2  -3   2 352830. 4273.74  36
   2  -3   2 356974. 4119.54  33
  -2   3  -2 287815. 3127.21   6
  -2   3  -2 435065. 3374.49  35
   2  -3   3 282653. 4297.25   3
   2  -3   3 281973. 4240.78  36
  -2   3  -3 303777. 3784.27   2
  -2   3  -3 331444. 3180.34  35
   2  -3   3 311686. 3934.80  33
   2  -3   4 49256.4 1695.86  33
   2  -3   4 45039.6 1873.84   3
  -2   3  -4 52183.3 1744.34   2
  -2   3  -4 55921.5 1406.30  35
   2  -3   4 42834.5 1861.83  36
  -2   3  -4 46327.8 1200.31  32
  -2   3  -5 12460.6 969.680   2
  -2   3  -5 16101.7 894.730  35
   2  -3   5 14086.1 1283.18   3
  -2   3  -5 11696.6 752.898  32
   2  -3   5 13717.7 1296.20  36
  -2   3  -5 11103.3 911.719  37
   2  -3   5 13156.3 1074.29  33
   2  -3   6 1496.56 474.469  33
  -2   3  -6 2809.09 452.077  35
  -2   3  -6 1806.33 535.589   2
  -2   3  -6 987.012 409.490  37
   2  -3   6 1725.76 616.240   3
  -2   3  -6 751.183 389.580  32
  -2   3  -7 1.16611 125.293   2
   2  -3   7-45.9203 201.711   3
  -2   3  -7 54.8977 100.622  32
  -2   3  -7 18.1035 93.0208  35
  -2   3  -7 154.792 202.962  37
   2  -3   7-18.6606 146.605  33
   2  -3   8 3257.04 795.300   3
  -2   3  -8 3543.92 694.696  37
  -2   3  -8 4453.09 667.022   2
   2  -3   8 4807.00 852.212  33
  -2   3  -8 4143.56 559.519  35
  -2   3  -8 4796.89 589.017  32
   2  -3   8 5756.25 900.243   5
  -2   3  -9 156.099 165.828  35
   2  -3   9-36.1771 281.901   3
  -2   3  -9 137.646 174.175   2
  -2   3  -9-84.1056 162.742  32
   2  -3   9-14.0599 146.892   5
   2  -3  10 3855.28 353.131  10
   2  -3  10 3482.11 828.183   5
  -2   3 -10 3286.49 313.665  27
  -2   3 -10 2865.61 530.068  32
  -2   3 -10 2423.72 508.543   2
   2  -3  10 3716.94 1156.85   1
  -2   3 -10 2330.70 501.703  35
   2  -3  10 3346.32 340.833   9
  -2   3 -10 2829.02 298.037  39
   2  -3  11 256.066 193.664   9
   2  -3  11 454.647 668.228   1
  -2   3 -11 243.812 128.708  39
  -2   3 -11 147.376 151.729  32
   2  -3  11-391.634 395.749   5
  -2   3 -11 144.977 103.996  27
   2  -3  11 238.700 171.734  10
   2  -3  12 13565.2 683.271  10
   2  -3  12 12599.4 700.927   9
   2  -3  13 2259.54 311.648   9
   2  -3  13 2994.47 295.476  10
  -2   3 -13 2745.22 289.107  39
  -2   3 -14 202.651 89.3616  39
   2  -3  14 62.1417 80.5080  10
   2  -3  14 137.864 116.495   9
   2  -3  15 5574.90 400.339   9
  -2   3 -15 5082.71 329.794  39
   2  -3  15 5956.14 477.254  11
  -2   3 -16 1613.12 133.057  39
   2  -3  16 1534.30 161.340   9
   2  -3  16 1244.87 168.368  11
  -2   3 -16 1793.49 163.773  22
  -2   2  17 825.317 214.357  13
  -2   2  16 2450.96 248.407  28
  -2   2  16 2253.01 433.966  13
  -2   2  16 2679.31 291.540  11
  -2   2  15 27.6830 90.5179  28
  -2   2  15 371.394 370.313  13
  -2   2  15 187.188 93.4717  30
  -2   2  15 55.0062 139.393  11
  -2   2  14 6163.77 403.414  30
  -2   2  14 6146.00 504.647  28
  -2   2  14 5128.50 412.200   9
  -2   2  14 5139.24 543.100  11
  -2   2  14 5125.50 687.553  13
  -2   2  13 843.227 315.894  13
  -2   2  13 651.608 175.084  30
  -2   2  13 724.873 214.342  28
  -2   2  13 669.705 179.127   9
  -2   2  12 1939.87 316.323  28
  -2   2  12 2095.70 459.339  13
  -2   2  12 2066.18 272.459  30
  -2   2  12 2006.59 268.714   9
  -2   2  11 3486.47 399.461  28
  -2   2  11 3243.53 349.780   9
  -2   2  11 3316.45 515.121  13
  -2   2  11 2656.23 509.483  19
   2  -2 -11 3488.88 669.912  37
  -2   2  11 2594.51 354.747  25
  -2   2  11 3964.99 378.588  30
   2  -2 -11 2409.89 539.024  32
  -2   2  11 1309.47 471.333   5
  -2   2  10 94.3349 186.329   5
   2  -2 -10 124.050 212.491  37
   2  -2 -10 244.791 234.806  32
  -2   2  10 80.9442 158.591  13
  -2   2   9 4344.36 1023.29   1
   2  -2  -9 2819.07 469.964  35
   2  -2  -9 4038.45 606.056  32
   2  -2  -9 4648.27 661.762  37
  -2   2   9 2812.16 707.064   5
  -2   2   8 11362.3 904.222   7
  -2   2   8 10497.3 1239.06   5
   2  -2  -8 10093.5 816.095  35
   2  -2  -8 13571.2 1011.09  37
   2  -2  -8 12685.7 966.521  32
  -2   2   8 13667.4 1609.82   1
   2  -2  -7 4332.27 537.260  37
  -2   2   7 3789.80 512.457   7
  -2   2   7 4097.32 778.321   1
   2  -2  -7 4036.48 524.637  32
  -2   2   7 3221.45 621.557   5
   2  -2  -7 3957.50 489.388  35
  -2   2   6 257.476 145.813   7
   2  -2  -6 266.531 139.495  32
  -2   2   6 163.251 234.982   1
  -2   2   6 67.2187 181.459   5
   2  -2  -6 59.2162 115.750  35
   2  -2  -5 2596.40 301.728  35
   2  -2  -5 3227.34 362.352  32
  -2   2   5 3177.73 550.889   1
  -2   2   5 3098.78 520.864   5
  -2   2   5 2926.04 377.815   7
   2  -2  -5 1661.88 174.323  34
  -2   2   4 8444.48 782.749   5
   2  -2  -4 8634.56 481.715  35
  -2   2   4 9300.20 598.666   7
  -2   2   4 8483.06 812.740   1
   2  -2  -4 8560.38 404.825  34
  -2   2   4 8722.67 677.221   6
  -2   2   3 1082.59 192.443   7
  -2   2   3 891.080 266.922   1
  -2   2   3 975.658 242.515   5
  -2   2   3 1164.05 213.477   6
  -2   2   2 29076.1 1234.70   5
  -2   2   2 25320.7 1258.30   1
   2  -2  -2 33648.8 583.653  36
  -2   2   1 2817.85 194.662   2
  -2   2   1 2910.81 131.080   4
   2  -2  -1 2994.11 186.391  36
  -2   2   1 2764.97 405.016   5
  -2   2   0 239159. 2271.16   2
   2  -2   0 232593. 2089.97  36
  -2   2  -1 83596.0 1250.09  35
  -2   2  -1 82148.6 1529.24   2
   2  -2   1 78548.7 1526.67  36
   2  -2   1 80975.6 1503.38   3
  -2   2  -1 86217.8 800.960  32
   2  -2   1 79663.6 1465.70  33
  -2   2  -2 7637.84 409.850  35
  -2   2  -2 7254.18 318.298  32
   2  -2   2 7172.32 520.213   3
  -2   2  -2 6244.24 296.805  37
  -2   2  -2 7404.81 512.493   2
   2  -2   2 7259.92 525.700  36
   2  -2   2 7215.77 466.746  33
  -2   2  -3 3147.09 302.293  35
   2  -2   3 3268.29 430.869  36
  -2   2  -3 3318.87 389.009   2
  -2   2  -3 3429.15 222.431  37
   2  -2   3 3502.56 368.236  33
   2  -2   3 3346.15 413.591   3
  -2   2  -3 2883.54 230.466  32
  -2   2  -4 8879.49 468.261  37
  -2   2  -4 8345.28 662.130   2
   2  -2   4 7440.70 690.360   3
  -2   2  -4 8478.47 561.056  35
   2  -2   4 7173.29 696.693  36
   2  -2   4 8252.58 621.375  33
  -2   2  -4 7956.65 478.306  32
   2  -2   5 2647.15 429.962  33
  -2   2  -5 3014.84 478.301   2
  -2   2  -5 3067.11 428.284  35
  -2   2  -5 2433.64 316.257  32
  -2   2  -5 2786.39 294.329  37
   2  -2   5 2320.99 506.234  36
   2  -2   5 2620.70 526.146   3
  -2   2  -6 82451.2 2457.20   2
   2  -2   6 75263.1 2832.57  36
  -2   2  -6 88296.6 1950.34  37
   2  -2   6 74745.9 2943.22   3
  -2   2  -6 90002.0 2227.17  35
  -2   2  -6 76136.6 2001.36  32
   2  -2   6 85299.4 2652.31  33
  -2   2  -7 4019.27 566.324  32
  -2   2  -7 5539.52 753.592   2
   2  -2   7 4010.74 838.664   3
  -2   2  -7 4596.75 562.094  37
   2  -2   7 5883.92 912.700   5
   2  -2   7 4049.60 734.882  33
  -2   2  -8 412.752 196.533  32
   2  -2   8 195.536 218.416   3
  -2   2  -8 284.347 175.415  35
   2  -2   8-62.8273 253.017   5
  -2   2  -8 175.893 164.911   2
  -2   2  -8 169.913 100.730  37
  -2   2  -9 8289.98 853.856  32
  -2   2  -9 5906.51 763.665   2
   2  -2   9 5836.33 1061.96   3
   2  -2   9 7121.33 1047.54   5
  -2   2  -9 7008.07 745.960  35
   2  -2  10 854.066 171.286   9
   2  -2  10 559.546 283.594   5
  -2   2 -10 731.553 261.423  35
   2  -2  10 499.743 176.925  13
  -2   2 -10 866.121 161.703  39
  -2   2 -10 609.090 264.143  32
   2  -2  10 1062.61 173.780  10
  -2   2 -11 926.953 157.983  39
  -2   2 -11 598.987 169.449  35
   2  -2  11 907.091 147.934   9
   2  -2  11 234.038 183.164  13
   2  -2  11 1136.90 193.863  10
   2  -2  11 974.565 511.315   5
  -2   2 -11 1025.87 359.646  32
   2  -2  11 389.488 786.057   1
   2  -2  12 926.322 180.019  10
  -2   2 -12 824.882 166.615  39
   2  -2  12 809.979 179.648   9
  -2   2 -13-66.8256 89.9762  39
   2  -2  13 106.166 127.478  10
   2  -2  13 284.761 213.288  13
   2  -2  13-263.543 126.542   9
   2  -2  14 8.31784 95.3594   9
   2  -2  14-41.8657 157.250  11
   2  -2  14 85.1138 148.465  13
   2  -2  14 129.984 85.3895  10
  -2   2 -14-31.6295 52.2343  39
   2  -2  15 4394.45 381.698  11
  -2   2 -15 5174.07 295.070  39
   2  -2  15 4623.45 271.164  10
   2  -2  16 214.113 67.1317   9
  -2   2 -16 290.421 76.3985  22
   2  -2  16 90.1449 76.0310  11
  -2   1  17 11279.8 453.921  11
  -2   1  17 7212.56 489.081  13
  -2   1  16 1954.74 170.652  30
  -2   1  16 2128.74 276.945  11
  -2   1  16 1850.45 223.458  28
  -2   1  15 1722.78 204.530  30
  -2   1  15 1548.94 323.756  11
  -2   1  15 1903.06 444.972  13
  -2   1  15 1531.39 225.016   9
  -2   1  15 1596.04 248.612  28
  -2   1  14 6418.52 467.968   9
  -2   1  14 6938.80 566.142  28
  -2   1  14 7609.97 465.166  30
  -2   1  13 133.258 132.599  28
  -2   1  13 107.149 215.128  13
  -2   1  13 91.8687 85.3679  30
  -2   1  13-25.6082 94.1140   9
  -2   1  12 933.946 285.750  25
   2  -1 -12 798.002 151.839  39
  -2   1  12 1428.22 430.095  13
  -2   1  12 2811.13 453.865  28
  -2   1  12 2291.39 394.905  30
  -2   1  12 1978.03 350.229   9
  -2   1  11 14559.6 866.049  25
  -2   1  11 17840.4 803.622   9
  -2   1  11 12166.1 950.826  19
  -2   1  11 19737.9 1101.51  13
  -2   1  11 10502.0 1554.57   5
   2  -1 -11 22487.7 1755.71  37
   2  -1 -11 17348.1 1462.28  32
  -2   1  11 21200.7 976.245  28
   2  -1 -11 16148.8 1800.90  38
  -2   1  11 14186.0 753.653  26
  -2   1  11 19968.1 887.904  30
   2  -1 -10 521.857 308.365  37
  -2   1  10 208.352 324.303   5
  -2   1  10 127.680 290.894   1
   2  -1 -10 429.375 236.800  32
   2  -1  -9 1141.43 416.320  32
  -2   1   9 798.867 576.327   1
   2  -1  -9 1193.17 470.726  37
  -2   1   9 410.068 298.980   5
   2  -1  -8 41796.6 1735.26  32
  -2   1   8 35349.3 1464.16   7
   2  -1  -8 32563.3 1345.68  35
  -2   1   8 41885.7 2899.23   1
   2  -1  -8 47217.0 1954.71  37
  -2   1   8 31913.6 2074.09   5
   2  -1  -7 7154.16 674.105  32
  -2   1   7 6505.67 587.373   7
  -2   1   7 5414.47 766.211   5
  -2   1   7 8477.09 1185.64   1
   2  -1  -7 8217.17 731.533  37
   2  -1  -7 5736.76 549.541  35
  -2   1   6 30.5209 61.6331   7
   2  -1  -6 102.726 54.2105   2
   2  -1  -6 161.233 158.498  32
   2  -1  -6 326.915 204.171  37
   2  -1  -6 568.098 267.826  35
  -2   1   6-134.836 267.319   1
  -2   1   6 138.167 198.248   5
  -2   1   5 38735.1 1180.63   7
   2  -1  -5 41221.5 809.745   2
  -2   1   5 37708.2 1606.97   5
   2  -1  -5 40336.4 1239.19  32
   2  -1  -5 40427.1 1288.85  37
   2  -1  -4 12615.9 605.164  32
  -2   1   4 12841.6 597.655   7
   2  -1  -4 13472.6 636.675  37
  -2   1   4 13016.8 718.487   6
  -2   1   4 11777.4 821.853   5
   2  -1  -4 11612.7 520.524  35
  -2   1   3 67740.5 1728.18   5
   2  -1  -3 70651.7 1292.46  37
  -2   1   3 69756.3 1243.86   7
  -2   1   3 71226.2 2304.04   1
   2  -1  -3 70778.2 1210.87  32
  -2   1   3 71899.7 1482.66   6
   2  -1  -2 34702.2 682.317  32
  -2   1   2 37036.8 827.724   7
  -2   1   2 29337.6 1431.27   1
  -2   1   2 31729.3 1095.87   5
  -2   1   2 37022.3 940.299   6
   2  -1  -2 37771.6 767.959  36
   2  -1  -2 35917.7 766.147  37
   2  -1  -1 11372.7 271.906  32
   2  -1  -1 12420.3 359.915  37
  -2   1   1 9685.11 838.320   1
  -2   1   1 9498.59 624.697   5
   2  -1  -1 11839.2 449.216  36
   2  -1   0 31557.9 775.188   3
   2  -1   0 28106.7 781.662  36
  -2   1   0 29428.6 615.435  35
  -2   1   0 27522.5 834.331   2
   2  -1   1 54548.9 1240.67  36
  -2   1  -1 57454.4 1330.80   2
   2  -1   1 60239.2 1096.70  38
   2  -1   1 56851.6 1194.10   3
  -2   1  -1 61321.4 1058.04  35
   2  -1   2 363643. 2989.34  33
  -2   1  -2 390826. 3867.44   2
   2  -1   2 344869. 3113.80  38
   2  -1   2 417423. 4119.63  36
   2  -1   2 388322. 3705.23   3
   2  -1   3 475187. 4769.90   3
   2  -1   3 461280. 3741.91  33
  -2   1  -3 436791. 4522.01   2
   2  -1   3 496178. 5093.44  36
  -2   1  -3 469458. 3994.10  35
  -2   1  -4 87211.6 1986.87  35
   2  -1   4 107957. 2690.39   3
   2  -1   4 119257. 2973.66  36
  -2   1  -4 68456.5 1929.74   2
   2  -1   4 117187. 2215.74  33
  -2   1  -5 29320.6 1120.11  32
  -2   1  -5 29065.6 989.380  37
  -2   1  -5 28764.9 1201.39  35
   2  -1   5 27340.0 1493.20   3
   2  -1   5 29888.0 1250.80  33
   2  -1   5 27141.8 1460.10  36
  -2   1  -5 29298.3 1328.50   2
   2  -1   6 886.836 260.193   3
  -2   1  -6 1154.93 211.630  37
   2  -1   6 1286.36 341.080  36
  -2   1  -6 608.181 144.129  35
  -2   1  -6 1066.78 275.605   2
   2  -1   6 886.191 187.563   5
   2  -1   6 1157.04 254.889  33
  -2   1  -6 1388.13 278.434  32
  -2   1  -7-15.6813 112.244   2
   2  -1   7 38.5952 129.537  36
  -2   1  -7 140.080 89.2987  32
   2  -1   7-35.9009 241.158   5
  -2   1  -7 71.1730 79.2388  37
   2  -1   7 154.166 140.761   3
  -2   1  -7-158.877 179.385  35
  -2   1  -8 24.3553 106.416   2
   2  -1   8-120.864 281.282   3
  -2   1  -8 79.3540 160.654  37
   2  -1   8-178.141 292.081   5
  -2   1  -8 184.102 144.082  32
  -2   1  -8-371.578 248.412  35
   2  -1   9 3705.33 782.218   5
  -2   1  -9 4053.89 608.370  32
  -2   1  -9 4424.10 595.706  37
  -2   1  -9 4115.62 601.091  35
  -2   1  -9 3013.81 526.974   2
  -2   1 -10 457.902 239.851  32
   2  -1  10 339.287 246.327  13
   2  -1  10 881.620 201.225  10
   2  -1  10 448.400 398.143   5
   2  -1  10 594.610 174.038   9
  -2   1 -10 501.312 129.911  39
  -2   1 -10 513.108 248.588  35
   2  -1  11 7408.75 1294.56   5
   2  -1  11 8053.29 1671.96   1
   2  -1  11 9904.18 575.709  10
  -2   1 -11 5102.09 777.009  35
  -2   1 -11 8388.42 497.657  39
   2  -1  11 6484.01 760.415  13
  -2   1 -11 7506.95 960.094  32
   2  -1  11 9536.68 572.182   9
   2  -1  12 4888.39 420.717  10
  -2   1 -12 4464.34 362.290  39
   2  -1  12 4701.17 436.507   9
  -2   1 -13 1255.13 191.985  39
   2  -1  13 878.703 246.640  11
   2  -1  13 1338.36 211.988  10
   2  -1  13 1240.34 233.404   9
   2  -1  14-65.6807 176.529  13
   2  -1  14-120.913 121.202  10
   2  -1  14-34.5808 126.163   9
   2  -1  14-4.11957 124.092  11
  -2   1 -14 26.7114 60.9130  39
  -2   1 -15 2773.75 246.066  22
   2  -1  15 2370.61 306.821  11
   2  -1  15 2637.93 207.044  10
   2  -1  15 2968.45 266.658   9
  -2   1 -15 2671.46 194.987  39
   2  -1  16-86.3227 80.4002  11
  -2   1 -16 40.8088 53.8708  22
  -2   0  17 191.206 91.5862  11
  -2   0  16 516.872 109.664   9
  -2   0  16 507.421 279.094  13
  -2   0  16 783.580 117.249  30
  -2   0  16 544.361 169.870  11
  -2   0  16 732.411 137.939  28
  -2   0  15 3083.26 310.770   9
  -2   0  15 2307.96 424.578  13
   2   0 -15 3128.40 254.427  39
  -2   0  15 3621.11 307.781  30
  -2   0  15 3268.87 337.062  28
  -2   0  14 355.278 315.189  13
  -2   0  14 203.430 107.093  30
   2   0 -14 239.826 101.886  39
  -2   0  14 507.237 188.753  28
  -2   0  14 365.810 159.103   9
  -2   0  13 174.057 149.305  28
  -2   0  13-28.4337 92.5382   9
  -2   0  13 80.1194 207.154  13
   2   0 -13 14.0403 82.0550  39
  -2   0  13-37.6792 80.2896  30
  -2   0  12 25008.8 1045.45  26
  -2   0  12 23524.1 1089.49  25
   2   0 -12 23269.9 1710.77  32
  -2   0  12 28283.5 996.382   9
   2   0 -12 29208.5 2439.50  37
  -2   0  12 29771.7 1020.00  30
  -2   0  12 32913.7 1205.57  28
   2   0 -12 26907.8 2120.03  38
  -2   0  12 27193.5 1302.65  13
  -2   0  11 108.836 95.4778  28
  -2   0  11-116.624 147.982  13
   2   0 -11 92.5899 181.317  37
  -2   0  11 49.2505 96.8789  30
  -2   0  11-492.239 619.950   1
   2   0 -11 242.214 226.020  32
  -2   0  11 26.0616 186.346  19
  -2   0  11 49.7394 74.0014  26
   2   0 -11 129.840 236.950  38
  -2   0  11-45.4081 100.002   9
  -2   0  11 34.0875 91.7604  25
   2   0 -10 12169.9 1244.63  37
  -2   0  10 8281.41 1232.61   5
   2   0 -10 9062.64 995.301  32
  -2   0  10 8594.63 1603.39   1
   2   0 -10 10827.5 1219.40  38
  -2   0   9 3595.78 953.896   1
   2   0  -9 3639.13 572.886  32
   2   0  -9 4707.40 699.520  37
   2   0  -9 4063.57 697.595  38
  -2   0   9 2672.42 643.295   5
  -2   0   8 12766.2 1667.88   1
   2   0  -8 14769.1 1089.79  37
  -2   0   8 12434.8 1237.79   5
   2   0  -8 13342.4 1006.03  32
  -2   0   7 1290.62 434.462   1
   2   0  -7 1139.06 212.352   2
   2   0  -7 1437.95 321.156  32
  -2   0   7 1031.80 319.040   5
   2   0  -7 1604.30 342.354  37
   2   0  -7 1015.68 209.355  35
   2   0  -6 93883.1 2403.32  37
   2   0  -6 71200.4 1446.16  35
  -2   0   6 69600.2 1399.60   7
  -2   0   6 94622.5 2705.80   5
  -2   0   6 98047.4 3870.93   1
   2   0  -6 92879.8 1720.35   2
   2   0  -6 90490.8 2112.13  32
   2   0  -5 2853.04 351.049  32
  -2   0   5 2407.35 232.247   7
  -2   0   5 3699.19 680.913   1
   2   0  -5 2181.30 219.407  35
   2   0  -5 3136.97 364.851  37
   2   0  -5 3347.26 295.612   2
  -2   0   5 3026.66 434.369   5
  -2   0   5 1838.47 456.072  33
   2   0  -4 259796. 2390.10   2
  -2   0   4 254834. 3405.65   5
  -2   0   4 187660. 3864.40  33
   2   0  -4 245072. 2934.92  37
  -2   0   4 260054. 5160.34   1
  -2   0   4 204539. 2482.77   6
   2   0  -4 241367. 2755.69  32
  -2   0   3 224.149 204.623   1
   2   0  -3 268.720 98.5373  32
   2   0  -3 338.088 112.017  38
  -2   0   3 315.559 52.3516  34
  -2   0   3 309.362 123.547   5
  -2   0   3 305.834 66.5385   7
  -2   0   3 307.432 94.1697   6
   2   0  -3 216.450 43.3650  35
   2   0  -3 407.666 121.531  37
  -2   0   2 572894. 6813.01   1
  -2   0   2 577693. 3818.28   5
  -2   0   1 97.8974 191.152   1
   2   0  -1 49.7448 29.8316   4
   2   0  -1 108.738 77.9549  38
  -2   0   1-103.227 115.996  34
  -2   0   1 67.5279 28.9017  35
   2   0  -1 0.12564 54.3510  37
   2   0  -1 47.5981 39.5132  32
   2   0  -1 115.791 68.4865  36
   2   0   0 590.938 108.266   4
   2   0   0 469.477 125.314  36
   2   0   0 302.870 137.085  38
  -2   0   0 387.594 95.2937  35
  -2   0   0 293.633 245.482   1
   2   0   0 520.224 101.649  37
  -2   0   0 499.688 187.126  34
   2   0   1 836.601 172.392   4
  -2   0  -1 890.794 227.882  34
   2   0   1 1049.29 165.728   3
   2   0   1 1177.93 213.621  38
  -2   0  -1 811.450 151.773  35
   2   0   1 767.179 178.323  36
  -2   0  -2 802679. 5095.05  35
   2   0   2 704990. 5260.13  36
  -2   0  -2 885988. 6179.63   2
  -2   0  -2 796943. 6663.64  34
   2   0   2 674266. 4834.97   4
   2   0   2 697276. 4713.90   3
   2   0   2 719104. 5256.16  38
  -2   0  -3 10843.3 743.628   2
   2   0   3 8884.07 682.769  36
  -2   0  -3 8699.38 600.952  35
   2   0   3 9515.14 447.204  33
   2   0   3 9643.17 655.785   3
  -2   0  -3 10111.3 776.017  34
   2   0   4 782372. 4869.80  33
  -2   0  -4 755496. 6162.95  35
  -2   0  -4 865851. 6915.58   2
   2   0   4 686330. 6453.29   3
   2   0   4 738083. 6809.60  36
  -2   0  -4 847457. 7592.70  34
   2   0   5 8444.91 799.194  36
  -2   0  -5 8823.92 747.543   2
   2   0   5 10539.5 977.921   5
  -2   0  -5 10427.7 847.609  34
   2   0   5 8760.90 603.700  33
  -2   0  -5 6744.17 648.918  35
   2   0   5 8092.00 805.007   3
   2   0   6 121044. 3550.58   3
  -2   0  -6 117208. 2747.50  32
  -2   0  -6 117433. 2900.78  35
   2   0   6 124531. 3486.69  36
   2   0   7 13685.0 1280.64  36
   2   0   7 16118.0 1440.04   5
  -2   0  -7 12704.3 1052.84  35
   2   0   7 13796.6 1343.54   3
  -2   0  -7 13457.8 1008.99  32
  -2   0  -7 13276.5 1014.39   2
  -2   0  -8 62800.4 2364.86  32
   2   0   8 57336.8 3004.61   3
  -2   0  -8 55377.7 2146.95  37
  -2   0  -8 67269.6 2513.31  35
   2   0   8 57106.5 2840.26  36
   2   0   8 67662.7 3256.06   5
  -2   0  -8 58240.1 2241.89   2
   2   0   9 1913.08 524.197   7
  -2   0  -9 3086.28 517.904  37
  -2   0  -9 2381.09 580.795  35
  -2   0  -9 2669.08 564.619  32
   2   0   9 3047.02 787.185   5
   2   0  10 21889.1 985.879  17
   2   0  10 20285.9 1283.60  13
  -2   0 -10 22864.3 1777.59  32
  -2   0 -10 23884.9 818.253  39
   2   0  10 24405.4 2359.83   5
   2   0  10 29606.7 984.939   9
  -2   0 -10 28188.0 1812.24  35
   2   0  10 33855.6 1060.89  10
   2   0  11 160.302 115.857  10
   2   0  11 100.633 109.845   9
  -2   0 -11 43.9486 202.844  32
   2   0  11 146.435 225.108  13
   2   0  11-125.436 328.240   5
  -2   0 -11 226.936 91.7496  39
  -2   0 -11-138.257 254.921  35
   2   0  11 23.4401 82.4606  17
   2   0  12 1591.41 319.415  11
   2   0  12 795.619 321.921  13
   2   0  12 1825.67 274.992  10
  -2   0 -12 1461.47 211.567  39
   2   0  12 1093.96 218.838  17
   2   0  12 1752.67 280.257   9
   2   0  13 94.0700 103.522  10
  -2   0 -13 123.471 71.6158  39
   2   0  13-80.2286 198.945  13
   2   0  13 113.721 171.194   9
   2   0  13 175.039 178.691  11
   2   0  14 4510.37 417.193   9
   2   0  14 4161.66 472.063  11
   2   0  14 4261.19 345.721  10
  -2   0 -15 645.257 120.532  22
   2   0  15 677.964 231.572  11
   2   0  15 936.877 187.345   9
   2   0  15 598.995 115.790  10
  -2   0 -16 1287.55 121.900  22
   2   0  16 1018.81 156.709  11
  -2  -1  17 5447.67 329.109  11
  -2  -1  16 283.883 93.4008  30
  -2  -1  16 290.823 114.883  28
  -2  -1  16 296.315 234.603  13
  -2  -1  16 166.452 124.237  11
   2   1 -16 192.589 57.5983  39
  -2  -1  16 101.624 67.1790   9
   2   1 -15 3605.13 285.201  39
  -2  -1  15 3302.78 341.112  28
  -2  -1  15 4305.52 337.439  30
  -2  -1  15 3524.31 328.663   9
  -2  -1  15 3055.04 443.074  13
  -2  -1  14-41.3931 87.7571   9
  -2  -1  14 42.9656 182.809  13
   2   1 -14-34.6118 73.1640  39
  -2  -1  14-10.2693 133.072  30
  -2  -1  14 4.17682 121.923  28
  -2  -1  13-6.83556 81.0906  30
  -2  -1  13 67.1147 102.616  28
  -2  -1  13 54.8634 179.091  13
  -2  -1  13 105.183 129.811   9
   2   1 -13-45.3188 64.9075  39
  -2  -1  13 19.3695 106.201  25
  -2  -1  12 5.25283 110.911   9
  -2  -1  12-6.27495 106.722  26
  -2  -1  12 23.4978 119.440  25
  -2  -1  12 108.413 140.316  13
  -2  -1  12 168.180 421.963   1
  -2  -1  12 71.1820 122.984  28
   2   1 -12 632.593 392.636  38
   2   1 -11 15723.9 1562.34  38
  -2  -1  11 15972.1 2422.40   1
  -2  -1  11 15061.4 920.544  13
  -2  -1  11 13261.9 784.454  25
  -2  -1  11 13225.6 728.414  18
  -2  -1  11 15164.7 691.566   9
   2   1 -11 11320.9 1374.60  37
  -2  -1  11 13546.8 747.582  26
   2   1 -11 12141.3 1168.74  32
  -2  -1  10 26.2731 328.202   1
   2   1 -10-16.0411 121.657  37
   2   1 -10 143.268 185.889  38
   2   1 -10 148.362 167.600  32
   2   1  -9 26127.6 1705.72  38
   2   1  -9 30312.6 1863.72  37
  -2  -1   9 16835.4 1424.49   5
  -2  -1   9 24893.1 2572.15   1
   2   1  -9 21749.8 1325.37  32
  -2  -1   8 750.609 284.871   5
  -2  -1   8 852.344 529.097   1
   2   1  -8 1355.55 353.030  37
   2   1  -8 986.672 264.963  32
   2   1  -8 501.691 180.514   2
   2   1  -8 1228.82 342.040  38
  -2  -1   7 258.804 289.707   1
  -2  -1   7-121.713 220.382  33
   2   1  -7-45.7396 96.5142   2
  -2  -1   7-7.88548 109.635   5
   2   1  -7 81.1324 114.258  37
   2   1  -7-105.826 139.809  32
   2   1  -7 124.631 129.956  38
  -2  -1   6 42764.3 1627.25   5
   2   1  -6 50544.6 1807.62  38
  -2  -1   6 55551.8 2983.18   1
   2   1  -6 43922.6 1438.23  32
   2   1  -6 57291.2 1865.69  37
   2   1  -6 34135.0 806.459  35
   2   1  -6 45563.7 1375.31   2
  -2  -1   6 35451.8 2077.56  33
   2   1  -5 1206.30 267.829  37
   2   1  -5 1112.91 207.431   2
   2   1  -5 810.954 102.925  35
  -2  -1   5 1762.84 472.001   1
   2   1  -5 1104.33 200.940  32
   2   1  -5 1416.42 277.117  38
  -2  -1   5 919.937 219.926   5
  -2  -1   5 772.636 332.238  33
   2   1  -4 3592.82 166.796  35
  -2  -1   4 5978.47 709.069  33
   2   1  -4 7935.80 597.384  38
  -2  -1   4 6490.19 452.699   5
  -2  -1   4 4651.16 329.554  34
  -2  -1   4 7495.96 876.525   1
   2   1  -4 6980.16 472.268   2
   2   1  -4 6357.05 452.780  32
   2   1  -4 8507.39 616.282  37
   2   1  -3 2503.87 269.874   2
  -2  -1   3 2140.31 193.852   5
  -2  -1   3 2222.58 504.204   1
   2   1  -3 1956.71 314.669  37
   2   1  -3 3303.59 375.821  38
  -2  -1   3 2043.50 412.080  33
   2   1  -3 2237.51 245.674  32
  -2  -1   3 2019.17 245.871  34
  -2  -1   3 2381.50 175.641   6
  -2  -1   2 44120.7 1959.43   1
  -2  -1   2 37868.9 1521.29  33
   2   1  -2 47639.0 997.370  32
  -2  -1   2 41263.8 1217.27  34
   2   1  -2 42282.1 1377.43  38
   2   1  -1 1715.93 315.015  38
  -2  -1   1 3529.74 420.102  34
  -2  -1   1 3763.96 212.836  35
  -2  -1   1 2923.94 535.885   1
   2   1  -1 2954.42 339.574  37
   2   1  -1 3966.06 298.648  32
  -2  -1   1 2317.82 380.024  33
   2   1  -1 4128.51 267.315   4
   2   1  -1 4036.46 323.447  36
   2   1   0 18608.2 732.569  36
  -2  -1   0 15220.9 895.400  34
   2   1   0 16974.3 651.929  37
  -2  -1   0 14755.1 1290.38   1
  -2  -1   0 16663.0 572.045  35
   2   1   0 16553.8 612.884   4
  -2  -1  -1 4886.30 554.382  34
  -2  -1  -1 5357.45 378.766  35
   2   1   1 5473.07 432.785  36
   2   1   1 5519.76 342.210   3
   2   1   1 5807.16 421.186   4
   2   1   1 4703.43 357.087  37
   2   1   1 5562.41 512.140  38
  -2  -1  -2 16091.2 760.215  35
   2   1   2 19124.1 868.505   4
   2   1   2 18110.3 840.534  36
   2   1   2 16071.7 386.317  33
   2   1   2 17922.9 716.164   3
  -2  -1  -2 14026.2 978.907  34
   2   1   2 18382.2 936.543  38
  -2  -1  -3 6802.66 738.988  34
  -2  -1  -3 7970.61 675.917   2
   2   1   3 8107.94 626.692  36
   2   1   3 9195.69 651.885   4
   2   1   3 10506.2 760.845   5
   2   1   3 9012.15 597.835   3
  -2  -1  -3 7537.09 583.560  35
  -2  -1  -4 6024.37 581.263  35
   2   1   4 6708.49 627.819  36
   2   1   4 8132.04 754.891   5
   2   1   4 6272.87 582.874   3
  -2  -1  -4 6539.37 639.511   2
  -2  -1  -4 5932.11 695.782  34
   2   1   5 60.8101 102.252  36
  -2  -1  -5-443.895 253.608  35
  -2  -1  -5 112.090 138.306   2
   2   1   5-70.7854 110.893   3
   2   1   5-138.686 219.175   5
  -2  -1  -5-154.726 228.089  34
  -2  -1  -6 978.733 251.607  35
   2   1   6 1571.10 393.956  36
  -2  -1  -6 770.409 148.211  34
   2   1   6 1398.42 376.721   3
   2   1   6 963.147 191.903   5
  -2  -1  -6 1389.82 301.080   2
  -2  -1  -7-1.16560 183.948  35
   2   1   7 85.3358 121.047  36
   2   1   7-319.801 331.621   5
  -2  -1  -7 55.2553 93.4681   2
   2   1   7-98.3797 182.479   3
  -2  -1  -8 8127.62 811.619   2
   2   1   8 8033.13 1015.77   7
   2   1   8 7138.76 986.740   3
  -2  -1  -8 7448.00 817.994  35
   2   1   8 8396.59 1136.21   5
   2   1   8 8320.18 1055.60  36
  -2  -1  -8 9806.98 938.723  32
  -2  -1  -9-48.4826 111.887  32
   2   1   9 48.7945 184.836   7
  -2  -1  -9 94.0224 142.968  37
   2   1   9 57.4973 260.287   5
  -2  -1  -9 165.155 236.676  35
  -2  -1 -10 814.220 308.457  32
   2   1  10 1137.21 219.002   9
   2   1  10 1048.10 390.089   7
   2   1  10 1202.67 198.904  10
   2   1  10 958.339 292.111  13
  -2  -1 -10 480.746 330.340  37
   2   1  10 1008.44 260.194  11
  -2  -1 -10 725.954 310.337  35
   2   1  10 904.717 215.427  17
   2   1  10 1131.43 494.153   5
   2   1  11 11645.1 627.111  10
   2   1  11 7523.95 816.362  13
   2   1  11 9017.89 668.406  17
   2   1  11 10504.1 781.534  11
   2   1  11 11475.2 633.455   9
   2   1  12 5614.02 433.612  10
   2   1  12 5125.72 468.005  17
   2   1  12 4984.25 528.783  11
   2   1  12 5096.96 440.060   9
   2   1  13 227.693 141.104   9
   2   1  13-167.732 216.308  13
   2   1  13 225.025 141.054  11
   2   1  13-36.6474 92.3845  17
   2   1  13 57.9780 83.3881  10
   2   1  14 1923.46 203.666   9
  -2  -1 -14 1995.46 221.358  22
   2   1  14 1763.49 288.676  11
   2   1  14 2176.77 214.180  10
   2   1  15-125.224 104.654  11
  -2  -1 -15 205.801 79.1797  22
   2   1  15 117.072 59.0344  10
   2   1  15 440.640 237.804  13
   2   1  16 356.181 100.718  11
   2   1  16 218.933 72.3191   8
  -2  -2  17-70.0318 96.8905  11
  -2  -2  16 2922.84 229.396  30
   2   2 -16 2803.18 212.715  39
  -2  -2  16 2247.79 237.170  28
  -2  -2  15 954.558 160.774  30
  -2  -2  15 650.190 165.849  28
  -2  -2  15 542.384 174.581  13
  -2  -2  15 453.403 101.473   9
   2   2 -15 1155.30 173.862  39
  -2  -2  14 741.134 131.613   9
  -2  -2  14 1327.36 247.379  30
  -2  -2  14 1045.80 267.690  13
  -2  -2  14 1393.03 277.167  28
   2   2 -14 1153.06 163.932  39
  -2  -2  13 1484.83 278.840  28
  -2  -2  13 1781.67 303.327  26
  -2  -2  13 1662.25 344.424  13
  -2  -2  13 1615.69 252.920   9
  -2  -2  13 2534.63 311.461  30
  -2  -2  13 1562.17 278.940  25
   2   2 -13 1598.17 222.122  39
  -2  -2  12-47.1774 121.515  18
  -2  -2  12-28.8416 103.840  26
  -2  -2  12-22.3093 130.554  25
  -2  -2  12 199.515 152.261  13
  -2  -2  12-34.7313 90.1151   9
   2   2 -11 7363.71 931.591  32
  -2  -2  11 8421.37 670.701  13
  -2  -2  11 7861.36 612.101  25
   2   2 -11 9215.55 1192.24  38
  -2  -2  11 9105.45 548.174   9
  -2  -2  11 7684.27 1719.56   1
  -2  -2  11 8057.76 587.203  18
  -2  -2  11 7790.17 585.949  26
  -2  -2  10 23804.7 1051.26  25
  -2  -2  10 27427.9 3066.04   1
   2   2 -10 28318.6 2042.23  38
   2   2 -10 25663.7 1603.03  32
   2   2  -9 36751.2 2021.03  38
  -2  -2   9 19291.4 2107.28  33
  -2  -2   9 34904.1 3192.86   1
   2   2  -9 16741.8 1586.60  37
   2   2  -9 31193.3 1623.15  32
   2   2  -8 11665.3 879.016   2
   2   2  -8 10840.9 874.487  32
   2   2  -8 8613.55 1054.68  37
  -2  -2   8 15007.7 1910.96   1
   2   2  -8 13886.6 1124.39  38
  -2  -2   8 7562.85 1246.78  33
  -2  -2   7 82847.3 4226.12   1
  -2  -2   7 50978.2 2892.76  33
   2   2  -7 63022.4 1933.55  32
   2   2  -7 51867.9 2334.16  37
   2   2  -7 65973.2 1980.32   2
  -2  -2   7 58558.0 1997.09   5
   2   2  -7 81282.5 2511.11  38
   2   2  -6 2953.04 493.659  37
  -2  -2   6 6914.50 1075.43   1
  -2  -2   6 4410.47 804.640  33
   2   2  -6 6052.40 563.328   2
  -2  -2   6 5147.93 504.485   5
   2   2  -6 7108.05 703.413  38
   2   2  -6 6069.03 550.025  32
   2   2  -5 1673.32 276.444  32
   2   2  -5 652.060 245.988  37
  -2  -2   5 1745.24 246.785   5
   2   2  -5 1921.93 308.962   2
  -2  -2   5 2043.94 564.290   1
   2   2  -5 1957.00 357.581  38
  -2  -2   5 1448.75 471.924  33
  -2  -2   5 1587.84 231.176  34
  -2  -2   4 338.019 236.153  33
   2   2  -4 546.991 159.738  32
   2   2  -4 675.004 245.389  38
  -2  -2   4 323.970 312.360   1
   2   2  -4 51.4331 108.905  37
  -2  -2   4 442.525 129.311  34
  -2  -2   4 373.400 97.7039   5
   2   2  -4 591.160 164.175   2
   2   2  -3-41.9069 78.8564  37
   2   2  -3 33.5535 78.0646  38
   2   2  -3 30.3108 70.4407   2
  -2  -2   3-18.2811 120.883  33
  -2  -2   3 40.0083 19.5406   6
   2   2  -3 65.3796 80.9000  32
  -2  -2   3 228.359 250.738   1
  -2  -2   3 63.2500 73.4709  34
   2   2  -2 55800.4 935.063   7
   2   2  -2 63017.2 1240.74   4
  -2  -2   2 50582.5 2326.89   1
  -2  -2   2 50514.9 1860.57  33
  -2  -2   2 56183.1 1595.72  34
   2   2  -2 42119.0 1523.89  37
   2   2  -2 63502.5 1331.65  32
   2   2  -1 180120. 2566.40  37
   2   2  -1 155257. 1966.56   4
  -2  -2   1 138739. 1541.01  35
   2   2  -1 115400. 2725.29  38
   2   2  -1 157715. 2235.98  36
  -2  -2   1 137673. 2671.38  34
   2   2  -1 161048. 2151.16  32
  -2  -2   1 110184. 3445.32   1
  -2  -2   1 129846. 2688.36  33
   2   2   0 6388.14 469.574  37
   2   2   0 5874.33 388.620   5
  -2  -2   0 7770.89 947.317  34
   2   2   0 6060.69 462.890  36
   2   2   0 5900.17 422.460   4
  -2  -2   0 5338.23 922.528   1
  -2  -2   0 8371.31 642.645  35
   2   2   0 7586.09 673.301  38
  -2  -2   0 4787.66 516.687  33
   2   2   1 21146.4 1069.08  38
   2   2   1 19084.9 832.209   5
   2   2   1 20164.2 645.359   3
   2   2   1 19200.2 859.595  36
   2   2   1 20015.8 877.462   4
   2   2   1 17893.5 802.703  37
  -2  -2  -1 17773.3 739.830  35
   2   2   2 59337.5 1656.25   4
   2   2   2 58182.9 1687.34   5
  -2  -2  -2 51455.2 1443.19  35
   2   2   2 56095.4 1247.93   3
   2   2   2 57592.5 1891.37  38
   2   2   2 53972.4 1527.19  36
   2   2   3 33954.6 1567.28  38
   2   2   3 36632.3 1516.12   5
   2   2   3 35212.9 1419.04   4
   2   2   3 34174.4 1333.93  36
   2   2   3 34647.3 1164.58   3
  -2  -2  -3 32541.6 1287.23  35
   2   2   4 6540.59 707.428   5
   2   2   4 6692.02 623.330  36
   2   2   4 6586.75 590.297   3
  -2  -2  -4 4435.45 718.979  34
  -2  -2  -4 5862.69 594.155  35
   2   2   4 5985.20 641.130   4
  -2  -2  -4 6176.29 650.374   2
  -2  -2  -5 29485.2 1825.62  34
  -2  -2  -5 33621.5 1597.03  35
  -2  -2  -5 32732.4 1546.02   2
   2   2   5 41113.5 2070.96   5
   2   2   5 38742.7 1762.23  36
   2   2   5 39893.2 1781.85   3
   2   2   6 41386.9 2294.99   5
  -2  -2  -6 37238.5 1764.62  35
  -2  -2  -6 37573.9 1702.65   2
   2   2   6 40382.4 1947.80   3
   2   2   6 40009.5 1923.88  36
  -2  -2  -6 34201.0 1906.63  34
   2   2   7 1924.96 570.673   5
  -2  -2  -7 1715.27 372.747   2
   2   2   7 1758.26 511.294   7
   2   2   7 1604.96 426.922   3
  -2  -2  -7 1661.74 449.898  35
  -2  -2  -7 1705.45 479.286  34
   2   2   7 2704.38 543.163  36
   2   2   8 6013.45 966.304   7
  -2  -2  -8 6674.97 857.466  35
   2   2   8 8292.50 1063.11  36
   2   2   8 6671.99 1110.04   5
  -2  -2  -8 6158.76 810.844  32
  -2  -2  -9 303.028 189.319  35
   2   2   9 21.1849 82.0242   9
   2   2   9 0.64244 107.975  11
   2   2   9 93.6346 81.4523  17
   2   2   9 82.0745 184.939   5
   2   2   9 128.985 157.573   7
   2   2   9 70.1292 214.552  13
   2   2   9 203.592 110.634  10
  -2  -2  -9-68.5412 228.333  32
   2   2  10 478.962 138.790  28
   2   2  10 82.5297 246.562  13
   2   2  10 587.561 183.512  11
   2   2  10 693.352 155.155   9
   2   2  10 490.875 294.759   7
   2   2  10 270.020 332.414   5
   2   2  10 668.081 170.516  10
  -2  -2 -10 230.925 198.647  37
   2   2  10 540.282 163.214  17
  -2  -2 -10 698.673 307.887  32
  -2  -2 -10 104.943 220.284  35
   2   2  11 1466.06 220.850   9
   2   2  11 1532.88 283.620  17
   2   2  11 1555.83 251.785  28
   2   2  11 834.917 340.416  13
   2   2  11 1682.36 234.291  10
   2   2  11 1178.69 267.649  11
   2   2  12 3118.68 320.044  10
   2   2  12 2769.27 385.367  11
   2   2  12 2777.36 328.059  28
  -2  -2 -12 3072.00 299.488  22
   2   2  12 2545.38 324.769   9
   2   2  12 3029.20 374.611  17
  -2  -2 -13 3145.41 284.706  22
   2   2  13 3433.43 306.411  10
   2   2  13 2940.06 326.329   9
   2   2  13 3077.95 391.453  11
   2   2  13 2585.99 303.237  17
   2   2  14 515.309 167.182  10
   2   2  14 279.609 101.805  17
  -2  -2 -14 355.132 109.572  22
   2   2  14 317.503 322.935  13
   2   2  14 565.046 270.599  11
  -2  -2 -15 147.214 58.1702  22
   2   2  15-193.877 190.408  13
   2   2  15 39.9483 45.2159  10
   2   2  15-83.6946 105.728  11
   2   2  15-130.757 93.6185   8
   2   2  16-36.7215 48.1006  11
  -2  -3  17 2667.54 227.209  11
   2   3 -16 8187.11 370.914  39
  -2  -3  16 8956.85 383.942  30
  -2  -3  15-82.9264 105.049  28
  -2  -3  15-81.2856 112.509  30
   2   3 -15-2.89391 75.1182  39
  -2  -3  15-101.535 112.483   9
  -2  -3  14 1614.63 259.224  30
  -2  -3  14 1335.56 220.165   9
   2   3 -14 1526.53 218.041  39
  -2  -3  14 1736.36 259.599  28
  -2  -3  13-218.677 191.414  25
  -2  -3  13-56.9346 140.834  26
  -2  -3  13-20.2868 101.397  18
  -2  -3  13 1.29443 120.837   9
  -2  -3  13-38.0588 97.2500  28
  -2  -3  12 11008.8 716.049  26
  -2  -3  12 11207.1 713.865  18
  -2  -3  12 10487.9 726.481  25
   2   3 -12 11082.8 584.281  27
  -2  -3  12 13059.1 661.836   9
  -2  -3  11 906.912 578.685   1
  -2  -3  11 943.658 171.386   9
   2   3 -11 880.613 351.271  32
  -2  -3  11 822.464 196.450  26
   2   3 -11 520.885 829.420  37
   2   3 -11 616.115 146.838  27
  -2  -3  11 696.499 182.889  18
  -2  -3  11 771.130 212.954  25
  -2  -3  10 1258.65 232.511  26
   2   3 -10 1071.57 191.698  27
   2   3 -10 1417.73 476.305  38
   2   3 -10 994.726 339.828  32
  -2  -3  10 341.363 419.653   1
  -2  -3  10 1296.43 238.147  25
   2   3 -10 582.611 551.432  37
  -2  -3  10 1207.88 217.325  18
  -2  -3  10 1328.77 187.577   9
   2   3  -9 4561.11 766.160  38
  -2  -3   9 3095.68 961.074   1
   2   3  -9 4015.46 638.057  32
   2   3  -9 3233.81 532.808   2
  -2  -3   9 2555.85 722.678  33
  -2  -3   8 524.387 323.545  33
  -2  -3   8 1409.71 543.649   1
   2   3  -8 2062.82 495.522  38
   2   3  -8 589.208 375.196  37
   2   3  -8 1838.33 375.830   2
   2   3  -8 1608.36 350.517  32
  -2  -3   7 322.751 322.657   1
  -2  -3   7 86.9967 238.435  33
   2   3  -7-25.0148 183.148  38
   2   3  -7 272.733 142.418   2
   2   3  -7-70.6190 244.432  37
   2   3  -7 305.885 144.154  32
  -2  -3   6 6313.74 1104.57   1
  -2  -3   6 3673.15 724.452  33
   2   3  -6 5195.76 565.271   2
   2   3  -6 4962.77 642.104  38
   2   3  -6 4932.09 528.506  32
   2   3  -5 14913.5 1114.49  38
   2   3  -5 21723.7 1069.07  32
  -2  -3   5 23470.1 2084.33   1
   2   3  -5 23559.6 1152.04   2
  -2  -3   5 17293.9 1558.35  33
  -2  -3   5 21753.2 1051.84  34
  -2  -3   4 26928.3 2066.01   1
  -2  -3   4 25756.0 1177.89  34
  -2  -3   4 22202.9 1575.18  33
   2   3  -4 25348.5 1034.88  32
   2   3  -4 11464.1 1021.39  38
   2   3  -4 9203.97 957.005  37
   2   3  -4 28073.4 1191.45   2
  -2  -3   3 14462.8 1176.92  33
   2   3  -3 18824.5 934.470   2
   2   3  -3 6429.70 801.958  38
   2   3  -3 17519.2 817.123  32
  -2  -3   3 17751.5 1550.44   1
   2   3  -3 12952.1 975.726  37
  -2  -3   3 17817.6 996.033  34
   2   3  -2 26614.3 947.751   4
   2   3  -2 18798.5 665.199   7
  -2  -3   2 22006.8 1810.04   1
  -2  -3   2 22961.2 1247.21  34
   2   3  -2 24555.3 999.776  32
   2   3  -2 15278.6 1253.94  38
   2   3  -2 30656.6 1358.98  37
  -2  -3   2 20143.7 1370.70  33
   2   3  -1 5661.75 440.384   4
   2   3  -1 6467.26 536.649  37
  -2  -3   1 3622.07 686.761   1
   2   3  -1 5098.72 426.507   7
   2   3  -1 4916.65 459.448  32
   2   3  -1 5897.46 482.792  36
   2   3  -1 6883.94 708.746  38
   2   3  -1 3960.72 296.846   5
  -2  -3   1 5047.40 342.238  35
  -2  -3   1 4726.84 566.403  34
  -2  -3   1 4417.64 556.801  33
   2   3   0 55111.3 1931.41  38
   2   3   0 46870.0 1414.81  36
   2   3   0 50516.3 1528.59  37
  -2  -3   0 45788.8 2479.31   1
  -2  -3   0 55465.7 1313.63  35
   2   3   0 48052.1 1349.71   5
   2   3   0 50126.4 1407.94   4
  -2  -3   0 51312.6 2007.01  34
   2   3   1 119945. 2433.47   4
   2   3   1 131784. 3042.00  38
  -2  -3  -1 140373. 2386.44  35
   2   3   1 112745. 2328.39  37
  -2  -3  -1 112737. 3461.54  34
   2   3   1 110849. 1547.07   3
   2   3   1 112654. 2392.14  36
   2   3   1 121922. 2534.77   5
   2   3   2 1580.03 462.030   5
   2   3   2 2018.37 274.635   3
  -2  -3  -2 10927.3 868.820  35
   2   3   2 1496.19 381.496  36
  -2  -3  -2 9242.65 1109.43  34
   2   3   2 1174.62 369.363   4
   2   3   2 2770.15 577.955  38
   2   3   3 1481.19 285.057   3
  -2  -3  -3 1594.26 574.713  34
   2   3   3 859.448 477.474  38
   2   3   3 1752.82 471.431   5
  -2  -3  -3 2109.75 475.372  35
   2   3   3 1606.68 398.681  36
   2   3   3 1236.99 397.653   4
  -2  -3  -4 24097.9 1308.89  35
   2   3   4 26149.4 1324.93  36
  -2  -3  -4 22109.2 1321.54   2
   2   3   4 25754.6 1437.39   4
   2   3   4 26758.8 1153.66   3
   2   3   4 25337.5 1571.48   5
  -2  -3  -5 30040.8 2039.48  34
   2   3   5 37215.1 1840.84   4
   2   3   5 36602.9 2034.12   7
  -2  -3  -5 35735.8 1728.37  35
   2   3   5 37700.0 1749.83  36
   2   3   5 35288.5 2037.09   5
  -2  -3  -5 35814.2 1704.04   2
  -2  -3  -6 16098.8 1208.56  35
  -2  -3  -6 16561.3 1174.09   2
  -2  -3  -6 13013.3 1295.64  34
   2   3   6 18282.2 1318.15  36
   2   3   6 16932.0 1529.73   5
   2   3   6 17962.6 1489.41   7
   2   3   7 11626.2 1116.51  36
   2   3   7 12079.7 1408.89   5
   2   3   7 11622.5 1279.57   7
  -2  -3  -7 7658.48 1035.85  34
  -2  -3  -7 9409.08 1003.71  35
   2   3   8 1602.62 682.549   5
   2   3   8 613.771 387.903   7
  -2  -3  -9 4956.69 821.442  32
   2   3   9 5881.92 419.274  10
  -2  -3  -9 4107.52 736.434  35
   2   3   9 4686.87 917.095   7
   2   3   9 4643.74 529.667  11
   2   3   9 5212.42 1114.16   5
   2   3   9 3902.74 627.672  13
   2   3   9 5988.11 564.163  17
   2   3   9 6040.90 434.420   9
   2   3   9 5228.65 479.744  28
   2   3  10 10416.4 811.885  11
  -2  -3 -10 4174.79 868.077  37
   2   3  10 9391.94 690.591  28
   2   3  10 3484.84 843.568   7
   2   3  10 10709.1 619.393  10
  -2  -3 -10 6867.16 516.521  22
  -2  -3 -10 5872.53 969.047  35
   2   3  10 5778.42 1441.62   5
   2   3  10 7655.18 675.288  17
   2   3  10 3904.89 772.377  13
  -2  -3 -10 5827.02 1073.60  32
   2   3  10 10889.1 639.637   9
   2   3  11 7140.63 649.811  11
   2   3  11 6359.41 549.852  28
   2   3  11 6701.05 503.050   9
   2   3  11 6467.78 590.020  17
  -2  -3 -11 5935.67 429.181  22
   2   3  11 7178.99 491.165  10
   2   3  12-215.643 221.546  13
   2   3  12 552.682 202.640  10
   2   3  12 524.646 197.901  28
   2   3  12 338.846 180.243  17
  -2  -3 -12 370.777 145.036  22
   2   3  12 1039.41 327.602  11
  -2  -3 -13 9305.52 464.523  22
   2   3  13 9854.73 505.078  10
   2   3  13 8811.83 655.811  11
   2   3  13 7605.64 496.835  28
   2   3  13 9244.16 570.977  17
   2   3  14 3681.95 301.728  17
   2   3  14 4151.10 391.118  11
   2   3  14 3868.47 339.435   8
   2   3  14 4179.68 290.469  10
  -2  -3 -14 4360.96 273.306  22
   2   3  15 1371.41 167.710   8
   2   3  15 1501.06 196.921  11
   2   4 -16 584.992 104.980  39
  -2  -4  16 540.995 94.5982  30
  -2  -4  15 1207.28 176.802  28
  -2  -4  15 1653.51 194.778  30
  -2  -4  15 1148.48 164.852   9
   2   4 -15 1383.02 181.926  39
  -2  -4  14-180.481 126.934  28
  -2  -4  14-611.941 193.459   9
  -2  -4  14-399.445 166.430  30
   2   4 -14 12.2712 89.2813  39
  -2  -4  13 2908.62 377.939  26
  -2  -4  13 2514.49 366.828  25
  -2  -4  13 2763.37 310.385   9
   2   4 -13 3022.06 296.316  27
  -2  -4  13 3179.32 394.519  18
   2   4 -12 3107.04 325.140  27
  -2  -4  12 3175.64 406.904  18
  -2  -4  12 3588.35 366.496   9
  -2  -4  12 3086.44 405.999  26
  -2  -4  12 2970.98 427.498  25
   2   4 -11 367.850 896.121  37
  -2  -4  11-182.726 152.387   9
  -2  -4  11-76.5493 152.284  18
   2   4 -11 31.7746 77.6413  27
  -2  -4  11-598.231 888.680   1
  -2  -4  11-23.7257 111.009  25
   2   4 -11 262.739 240.625  32
  -2  -4  11 90.7186 102.196  26
   2   4 -10 1256.58 214.906  27
  -2  -4  10 1134.10 550.719   1
  -2  -4  10 679.614 532.084  33
  -2  -4  10 1218.06 185.118   9
   2   4 -10 1095.16 370.546  32
  -2  -4  10 1212.17 226.838  26
  -2  -4  10 1325.24 247.795  25
  -2  -4  10 1384.31 243.447  18
   2   4 -10 1314.87 954.278  37
  -2  -4   9 7727.39 1717.79   1
   2   4  -9 3115.47 809.057  38
   2   4  -9 7486.72 865.546   2
   2   4  -9 631.794 727.075  37
  -2  -4   9 3676.91 949.272  33
   2   4  -9 6222.46 743.285  32
  -2  -4   8 890.766 472.021   1
   2   4  -8 639.248 548.143  38
  -2  -4   8 51.8203 347.379  33
   2   4  -8 174.060 598.355  37
   2   4  -8 648.016 249.703   2
   2   4  -8 496.341 223.172  32
  -2  -4   7 7313.24 1181.22  33
   2   4  -7 2825.25 780.480  37
   2   4  -7 9778.53 903.455   2
  -2  -4   7 9655.06 1629.47   1
   2   4  -7 3755.78 774.341  38
   2   4  -7 8409.90 759.388  32
   2   4  -6 1149.22 540.216  38
   2   4  -6 2386.08 415.586   2
  -2  -4   6 2043.91 610.740  33
   2   4  -6 2148.91 742.790  37
   2   4  -6 2153.17 357.307  32
  -2  -4   6 2504.53 790.452   1
   2   4  -5 11254.1 773.742  32
  -2  -4   5 13327.7 1633.40   1
  -2  -4   5 10371.9 1198.26  33
  -2  -4   5 12207.8 918.723  34
   2   4  -5 12380.2 933.554   2
  -2  -4   4 20289.0 1559.87  33
   2   4  -4 19530.9 972.920  32
  -2  -4   4 23728.4 1348.55  34
  -2  -4   4 22361.0 2096.08   1
   2   4  -4 21268.2 1142.55   2
   2   4  -3 424.399 129.486  37
   2   4  -3 284.298 355.791  38
  -2  -4   3 177.189 161.416  33
  -2  -4   3 121.382 252.095   1
  -2  -4   3 538.194 197.752  34
   2   4  -3 500.056 131.290   4
   2   4  -3 419.476 156.602  32
   2   4  -2 784.102 214.223  36
  -2  -4   2 556.768 255.772  33
   2   4  -2 580.308 133.532   7
   2   4  -2 668.583 281.509  37
   2   4  -2 746.986 309.493  38
   2   4  -2 890.062 220.569   4
   2   4  -2 663.133 195.918  32
  -2  -4   2 189.137 253.471   1
  -2  -4   2 791.358 295.153  34
  -2  -4   1 129.157 164.252  34
   2   4  -1 57.4439 82.7894  37
  -2  -4   1 186.203 109.770  35
  -2  -4   1 93.0640 195.097   1
   2   4  -1 246.356 189.703  38
   2   4  -1 58.9103 83.7374   7
   2   4  -1-36.8559 84.1092  36
   2   4  -1 139.685 92.1808  32
   2   4  -1 116.301 78.8734   4
   2   4  -1 28.8459 83.6873   5
  -2  -4   1 141.815 160.262  33
   2   4   0 35.2816 71.2632  36
   2   4   0 32.1555 100.844   5
  -2  -4   0 0.28767 91.8394  33
   2   4   0 382.982 166.367  37
   2   4   0 96.7717 121.693   7
  -2  -4   0 56.6460 196.762   1
  -2  -4   0 82.1016 92.1442  35
  -2  -4   0 194.709 192.667  34
   2   4   0 66.3056 81.9113   4
   2   4   0-16.5122 147.449  38
   2   4   1 21599.1 1211.45   7
   2   4   1 22320.6 1384.33  38
  -2  -4  -1 17792.4 1341.70  34
  -2  -4  -1 19182.2 915.034  35
   2   4   1 21636.6 611.762   3
   2   4   1 19035.3 1115.84   5
   2   4   1 21931.8 1142.53   4
   2   4   1 20797.4 1053.38  36
   2   4   2 9793.55 837.877   4
   2   4   2 10581.4 918.976   7
   2   4   2 10305.1 914.308   5
   2   4   2 10256.5 988.382  38
  -2  -4  -2 7359.39 928.999  34
   2   4   2 10119.6 758.851  36
  -2  -4  -2 8793.24 691.118  35
   2   4   3 1128.16 263.883  36
  -2  -4  -3 681.088 331.928  34
   2   4   3 1069.98 315.362   4
   2   4   3 1538.66 368.437   7
   2   4   3 1017.20 338.188   5
  -2  -4  -3 1088.12 284.921  35
   2   4   4 69090.6 2495.44   4
   2   4   4 70496.1 2747.10   7
   2   4   4 71294.3 2236.74  36
   2   4   4 66094.2 2716.55   5
   2   4   5-155.634 246.586   7
   2   4   5-204.525 245.082   4
   2   4   5-314.320 261.393  36
   2   4   5-275.406 370.463   5
  -2  -4  -5-592.818 410.479  35
  -2  -4  -5-50.8392 147.104   2
  -2  -4  -5-128.462 311.712  34
  -2  -4  -6 5308.06 683.703   2
   2   4   6 5297.36 866.160   7
   2   4   6 5668.15 919.551   5
  -2  -4  -6 5050.40 696.947  35
  -2  -4  -6 3690.07 759.211  34
   2   4   6 5882.75 736.237  36
   2   4   7 17514.9 1663.70   7
   2   4   7 17591.1 1807.64   5
  -2  -4  -7 14649.8 1324.76  35
  -2  -4  -7 11815.9 1326.97  34
   2   4   8 369.691 316.614  13
   2   4   8 259.802 156.610  40
   2   4   8 247.730 103.667  17
  -2  -4  -8 283.374 103.558  22
  -2  -4  -8 890.718 401.961  35
   2   4   8 477.211 175.263   9
   2   4   8 735.619 253.143  11
   2   4   8 157.777 149.947   7
   2   4   8 648.211 220.108  28
   2   4   8 177.759 104.825  10
   2   4   8 193.925 239.082   5
   2   4   9-121.074 153.487  17
   2   4   9-305.717 419.601  13
   2   4   9-180.755 128.472  10
  -2  -4  -9-440.016 300.350  35
   2   4   9 121.816 281.086   7
  -2  -4  -9 7.58934 84.8268  22
   2   4   9-229.078 186.782  28
   2   4   9-256.949 207.842  11
   2   4   9 98.4905 81.8126  40
   2   4   9-478.583 580.456   5
  -2  -4  -9-273.244 289.122  32
   2   4   9-255.859 163.336   9
   2   4  10 2035.26 296.253  28
   2   4  10 1933.36 318.244  11
   2   4  10 1146.51 423.343  13
  -2  -4 -10 2069.00 240.180  22
   2   4  10 2128.82 251.256  10
   2   4  10 2064.66 278.381  40
   2   4  10 2241.10 317.616  17
   2   4  11 4334.37 441.563  28
   2   4  11 4437.19 471.763  11
   2   4  11 4722.28 380.345  10
  -2  -4 -11 4519.58 344.829  22
   2   4  11 5020.52 495.198  17
  -2  -4 -12 9670.64 462.976  22
   2   4  12 10018.5 676.368  17
   2   4  12 9758.21 683.079  11
   2   4  12 8888.52 599.317  28
   2   4  12 9294.61 622.048   8
   2   4  12 9642.17 512.064  10
   2   4  13 824.910 229.922  28
   2   4  13 885.100 182.578   8
  -2  -4 -13 1159.29 140.832  22
   2   4  13 1122.52 171.094  10
   2   4  13 944.593 415.780  13
   2   4  13 1107.91 211.077  17
   2   4  13 1111.87 228.184  11
   2   4  14 2445.49 243.091  17
   2   4  14 3098.56 288.891   8
   2   4  14 3059.97 338.091  11
   2   4  14 2748.64 221.084  10
   2   4  15 61.7857 58.9264  11
   2   4  15 103.057 55.0071   8
   2   5 -16 2422.01 194.938  39
  -2  -5  16 1899.34 163.703  30
  -2  -5  15 77.2081 75.3912   9
   2   5 -15 281.411 84.0283  39
  -2  -5  15 208.869 80.9852  30
   2   5 -14 2243.90 250.878  39
  -2  -5  14 2058.30 245.739   9
   2   5 -14 2586.00 252.513  27
  -2  -5  14 2059.97 250.626  28
  -2  -5  13 302.600 118.418  26
  -2  -5  13 345.743 104.539   9
   2   5 -13 334.632 122.719  27
  -2  -5  13 178.704 120.427  25
  -2  -5  13 272.990 121.302  18
   2   5 -13 256.553 102.459  39
  -2  -5  12-122.245 124.420   9
  -2  -5  12-127.266 140.947  18
   2   5 -12 66.7601 72.7243  27
  -2  -5  12 89.7048 109.545  26
  -2  -5  12 64.2709 137.406  25
   2   5 -11 21109.1 888.655  27
  -2  -5  11 22498.3 969.950  18
  -2  -5  11 21958.2 1021.92  25
  -2  -5  11 24913.1 850.186   9
  -2  -5  11 22769.7 1017.90  26
  -2  -5  10 56275.9 1246.02   9
  -2  -5  10 49244.5 4702.63   1
   2   5 -10 31956.8 2373.99  37
  -2  -5  10 29861.5 2924.84  33
  -2  -5  10 50269.8 1423.09  18
  -2  -5  10 51285.7 1519.99  25
   2   5 -10 46508.3 1339.97  27
   2   5 -10 41141.1 2100.84  32
  -2  -5  10 49821.4 1474.76  26
  -2  -5   9 327.688 492.749   1
   2   5  -9 533.505 277.776   2
  -2  -5   9 451.388 137.953  26
  -2  -5   9 489.336 147.156  25
  -2  -5   9 578.574 408.040  33
   2   5  -9 540.629 269.712  32
   2   5  -9 1046.12 678.212  37
   2   5  -9 448.827 133.345  27
  -2  -5   9 637.884 133.582   9
  -2  -5   9 436.207 119.646  18
  -2  -5   8 508.348 361.202   1
   2   5  -8 604.799 268.902   2
  -2  -5   8 230.389 291.451  33
   2   5  -8 675.054 247.136  32
   2   5  -7 4353.24 944.153  37
   2   5  -7 1700.12 781.619  38
  -2  -5   7 3504.55 1019.11   1
   2   5  -7 5987.60 817.824   2
  -2  -5   7 3091.61 1017.85  33
   2   5  -7 5181.56 675.349  32
   2   5  -6 974.916 313.580   2
   2   5  -6 678.924 395.993  37
  -2  -5   6 681.954 409.131   1
   2   5  -6 390.094 520.581  38
  -2  -5   6 660.379 420.659  33
   2   5  -6 932.721 271.099  32
   2   5  -5 8.77729 127.705   2
   2   5  -5 5.47924 88.7350   4
  -2  -5   5-125.903 133.562  34
  -2  -5   5 246.129 371.969  33
   2   5  -5-251.618 492.679  38
   2   5  -5 241.801 259.802  37
   2   5  -5 136.108 137.361  32
  -2  -5   5 619.873 676.099   1
   2   5  -4 3398.52 466.340   4
   2   5  -4 4122.96 641.761  37
   2   5  -4 3391.32 509.217  32
   2   5  -4 3164.22 725.919  38
   2   5  -3 159899. 2961.71   4
   2   5  -3 174527. 3325.05  32
  -2  -5   3 143954. 3737.47  34
   2   5  -3 173212. 3337.56  36
  -2  -5   3 128085. 4107.96  33
   2   5  -3 203631. 4047.98  37
   2   5  -3 195967. 4528.20  38
  -2  -5   3 108613. 4861.98   1
  -2  -5   2 4087.54 623.340  34
   2   5  -2 4429.19 435.317   7
   2   5  -2 5000.71 511.913   4
   2   5  -2 6026.72 716.006  38
   2   5  -2 5304.83 543.582  36
   2   5  -2 4918.07 527.063  37
  -2  -5   2 3541.46 611.619  33
   2   5  -2 4571.65 530.320  32
   2   5  -1 2013.06 347.173   7
  -2  -5   1 1021.41 473.758   1
   2   5  -1 2449.92 388.740   4
  -2  -5   1 2111.12 472.621  34
  -2  -5   1 1649.85 388.497  33
   2   5  -1 2334.32 364.460  36
  -2  -5   1 2272.31 300.916  35
   2   5  -1 3009.00 559.359  38
   2   5  -1 2929.49 485.039  37
   2   5   0 998.858 350.624   5
  -2  -5   0 1384.27 340.543  35
  -2  -5   0 664.727 390.372  33
   2   5   0 1103.45 278.579   7
   2   5   0 1212.52 355.311   4
   2   5   0 804.937 216.723  36
   2   5   0 1057.19 442.090  38
  -2  -5   0 2624.71 712.745  34
   2   5   0 1129.97 431.006  37
  -2  -5   0 941.577 758.146   1
   2   5   1 174.233 105.357  36
   2   5   1 328.424 212.071   4
   2   5   1 232.190 173.883   7
   2   5   1 430.228 321.529  38
   2   5   1 725.020 368.888   5
  -2  -5  -1 599.251 279.734  35
  -2  -5  -1 258.020 428.887  34
   2   5   2 2387.18 454.946   4
   2   5   2 1790.86 394.248   7
  -2  -5  -2 1532.94 491.051  34
   2   5   2 2070.63 487.109  38
   2   5   2 2305.55 384.142  36
  -2  -5  -2 1809.50 312.187  35
   2   5   2 1275.36 321.104   5
   2   5   3 239.901 166.714  36
  -2  -5  -3 420.769 265.986  35
   2   5   3 87.0330 154.603   7
   2   5   3 421.174 262.979   4
   2   5   3 209.121 214.765   5
  -2  -5  -3 114.911 200.933  34
  -2  -5  -4 17719.2 1229.37  35
   2   5   4 19970.3 1217.05  36
   2   5   4 18011.7 1584.28   5
   2   5   4 21126.0 1490.43   4
   2   5   4 20170.0 1576.45   7
   2   5   5 403.906 308.390   7
   2   5   5 312.668 234.932   4
  -2  -5  -5 483.428 391.707  34
  -2  -5  -5 409.887 224.446   2
   2   5   5 460.187 274.963   5
  -2  -5  -5 185.744 174.873  35
  -2  -5  -6 14.2298 207.330  34
  -2  -5  -6 55.6153 179.368  35
   2   5   6-202.641 393.777   5
   2   5   6 76.5322 147.155   7
   2   5   7 12342.0 784.110  11
   2   5   7 11315.7 1568.59   5
   2   5   7 13630.6 709.084   8
   2   5   7 13979.0 737.947  40
  -2  -5  -7 9302.02 1097.34  35
   2   5   7 13195.7 1513.99   7
   2   5   7 8119.11 816.812  13
   2   5   7 13353.1 613.445  10
   2   5   7 14921.1 830.266  17
  -2  -5  -7 8431.94 1230.48  34
   2   5   7 13994.7 794.935  28
   2   5   8 5167.37 510.236  11
   2   5   8 5402.25 522.610  28
   2   5   8 5027.57 471.386   8
   2   5   8 5358.17 1021.66   7
   2   5   8 6226.61 561.401  17
   2   5   8 3179.72 606.227  13
   2   5   8 5798.04 479.904  40
  -2  -5  -8 3628.84 729.350  35
   2   5   8 5700.67 404.901  10
   2   5   8 4549.20 1029.65   5
   2   5   9 225.694 144.619  11
   2   5   9 197.176 141.881  17
   2   5   9 94.3265 165.698  28
   2   5   9 38.5270 263.937  13
   2   5   9 249.253 145.447   8
   2   5   9 73.5141 79.6955  40
   2   5   9 398.083 140.382  10
   2   5  10 5834.09 512.407   8
   2   5  10 6065.20 443.382  10
   2   5  10 5886.54 564.883  28
   2   5  10 5599.76 473.822  40
   2   5  10 5972.96 602.687  11
   2   5  10 5655.23 534.804  17
   2   5  11 225.806 197.345  28
   2   5  11 191.215 139.253   8
   2   5  11 10.0936 148.047  17
   2   5  11 187.424 141.203  10
   2   5  11 403.626 239.470  11
   2   5  11 296.809 284.862  13
   2   5  12 1321.43 227.735  17
   2   5  12 648.131 227.357  28
   2   5  12 732.997 420.373  13
   2   5  12 1402.44 191.674  10
   2   5  12 1198.69 241.288  11
   2   5  12 993.593 190.709   8
   2   5  13 4913.20 402.838  28
   2   5  13 5716.77 403.086   8
   2   5  13 5449.36 435.805  11
   2   5  13 6126.76 345.124  10
   2   5  13 6198.04 441.651  17
   2   5  14 214.578 76.3856   8
   2   5  14 45.7285 75.0560  11
   2   5  14 161.120 69.4400  17
  -2  -6  16 95.3898 49.9382  30
   2   6 -16 136.252 56.4453  39
   2   6 -15 3115.82 248.688  39
  -2  -6  15 2918.86 237.067  30
   2   6 -15 3202.49 220.576  27
   2   6 -14 2370.22 252.274  39
  -2  -6  14 1404.02 189.510  28
   2   6 -14 2399.76 241.619  27
  -2  -6  14 1897.22 262.741  18
  -2  -6  14 2030.67 219.162   9
  -2  -6  13 1608.43 195.828   9
   2   6 -13 1754.92 241.681  39
  -2  -6  13 1698.13 266.125  18
   2   6 -13 1766.66 226.325  27
  -2  -6  13 1706.05 286.084  26
  -2  -6  12 8369.55 622.922  25
   2   6 -12 8902.93 555.363  27
  -2  -6  12 8912.74 499.960   9
  -2  -6  12 8514.26 592.569  18
  -2  -6  12 8520.14 616.805  26
   2   6 -11 8672.41 573.744  27
  -2  -6  11 8451.28 621.464  26
  -2  -6  11 8399.39 637.480  25
  -2  -6  11 8198.37 490.864   9
  -2  -6  11 8178.84 584.767  18
   2   6 -10 7003.57 1039.94  37
  -2  -6  10 7860.97 1952.48   1
  -2  -6  10 10820.3 544.534   9
   2   6 -10 9749.35 628.739  27
  -2  -6  10 10507.5 687.755  25
  -2  -6  10 10198.9 626.470  18
  -2  -6  10 10374.5 684.065  26
  -2  -6   9 5071.95 365.131   9
  -2  -6   9 5043.17 471.840  25
  -2  -6   9 4971.03 466.115  26
   2   6  -9 3744.21 651.361  32
  -2  -6   9 4548.97 407.097  18
  -2  -6   9 4801.36 1597.48   1
  -2  -6   9 4007.34 1159.52  33
   2   6  -9 4095.91 818.655  37
   2   6  -9 4465.55 421.027  27
   2   6  -8 1076.93 189.184  27
  -2  -6   8 1013.22 194.370  26
  -2  -6   8 1057.55 196.546  18
  -2  -6   8 937.250 508.182  33
  -2  -6   8 229.647 694.710   1
   2   6  -8 1114.29 447.141  37
   2   6  -8 546.350 207.157  32
  -2  -6   8 1108.57 150.314   9
   2   6  -7 455.627 223.815   4
   2   6  -7 435.084 136.991  32
  -2  -6   7 517.549 588.550   1
  -2  -6   7 95.9215 317.285  33
   2   6  -7 595.859 301.309  37
   2   6  -6 276.433 176.688  32
   2   6  -6 371.068 166.258   4
   2   6  -6 353.044 287.260  38
  -2  -6   6 66.5380 260.830  33
  -2  -6   6 334.549 549.933   1
   2   6  -6 199.186 228.038  37
   2   6  -5 14393.0 1071.74  32
   2   6  -5 15424.6 1383.86  38
   2   6  -5 15775.0 1065.87   4
   2   6  -5 17421.3 1290.73  37
  -2  -6   5 12464.0 1893.88   1
  -2  -6   5 12656.1 1594.79  33
  -2  -6   5 15893.9 1338.18  34
   2   6  -4 3261.23 475.973   4
   2   6  -4 3350.41 548.876  37
   2   6  -4 3072.48 477.301  32
   2   6  -4 2890.24 593.703  38
  -2  -6   4 3404.97 641.250  34
   2   6  -4 3192.06 496.193  36
  -2  -6   4 2010.61 711.502   1
  -2  -6   4 2317.47 617.313  33
  -2  -6   3 20417.3 1778.75  33
   2   6  -3 22668.6 1303.16  32
   2   6  -3 22824.3 1293.19  36
   2   6  -3 25894.7 1490.51  37
   2   6  -3 25289.2 1631.77  38
   2   6  -3 21873.5 1230.21   4
  -2  -6   3 23315.8 1703.05  34
  -2  -6   3 18917.6 2174.76   1
   2   6  -2 3015.03 570.848  37
   2   6  -2 2757.09 476.152  36
  -2  -6   2 2189.14 353.098  35
   2   6  -2 2508.66 441.824   4
  -2  -6   2 4979.74 1405.33   1
  -2  -6   2 3003.00 749.580  33
   2   6  -2 2518.32 512.585  38
  -2  -6   2 3019.86 719.997  34
   2   6  -2 2600.99 491.556  32
   2   6  -1 13504.3 984.429   4
   2   6  -1 13382.0 955.234   7
  -2  -6   1 10234.6 1067.24  33
  -2  -6   1 11638.4 784.492  35
   2   6  -1 13642.7 970.282  36
   2   6  -1 15050.3 1125.70  37
   2   6  -1 15628.9 1292.44  38
  -2  -6   1 8248.22 1359.25   1
  -2  -6   1 12296.2 1233.06  34
   2   6   0 144836. 4125.90  38
   2   6   0 134218. 3279.50   4
   2   6   0 127238. 3211.70   7
  -2  -6   0 123299. 2703.27  35
   2   6   0 124613. 3000.95  36
   2   6   0 136204. 3517.58  37
  -2  -6   0 119842. 3989.91  34
   2   6   1 56304.1 2352.81   7
   2   6   1 53915.5 2004.68  36
   2   6   1 56554.6 2251.07   4
   2   6   1 58683.9 2751.93  38
  -2  -6  -1 52977.2 1911.24  35
   2   6   2 1469.98 507.132   4
   2   6   2 2930.24 837.367   5
  -2  -6  -2 6835.69 1478.88  34
   2   6   2 2849.75 720.169   7
   2   6   2 728.634 329.462  36
  -2  -6  -2 5273.91 801.706  35
   2   6   3 1735.83 566.828   4
   2   6   3 2662.91 724.938   7
  -2  -6  -3 5283.25 1136.80  34
   2   6   3 1619.42 718.394   5
  -2  -6  -3 5441.74 858.904  35
   2   6   4 2401.46 563.474   4
   2   6   4 2115.34 561.156   7
   2   6   4 1602.70 529.777   5
  -2  -6  -4 1881.33 414.479  35
  -2  -6  -4 1727.32 634.085  34
  -2  -6  -5-52.3516 215.896  35
   2   6   5 191.198 336.091   5
  -2  -6  -5 428.545 305.952  34
   2   6   5 103.765 150.062   4
   2   6   5-128.443 198.417   7
   2   6   6 11206.1 888.958  11
   2   6   6 5702.07 1099.01   7
   2   6   6 8894.97 667.619  40
   2   6   6 9284.24 884.507  28
  -2  -6  -6 3989.27 985.635  34
   2   6   6 9649.22 596.482  10
   2   6   6 9277.68 734.913  17
  -2  -6  -6 7294.37 1071.95  35
   2   6   6 9657.56 766.972   8
   2   6   6 5360.80 1185.98   5
   2   6   7 1939.47 351.929  28
   2   6   7 1899.94 308.644   8
   2   6   7 1918.20 297.026  40
   2   6   7 2518.84 835.026   5
   2   6   7 2087.94 296.383  12
   2   6   7 1308.91 441.472  13
   2   6   7 1594.05 322.012  11
   2   6   7 1912.54 643.112   7
  -2  -6  -7 1884.67 572.919  35
   2   6   7 1940.93 243.726  10
   2   6   7 2173.70 334.060  17
   2   6   8 2938.33 523.470  28
   2   6   8 1918.97 329.838  40
   2   6   8 2418.06 338.280  10
   2   6   8 1476.78 469.940  13
   2   6   8 1818.10 374.771  17
   2   6   8 3087.61 487.831  11
   2   6   8 2346.53 401.647   8
   2   6   9 32098.7 1350.11  11
   2   6   9 26877.8 1266.69  28
   2   6   9 23463.5 1120.07  17
   2   6   9 25425.5 942.338  10
   2   6   9 19173.1 934.979  40
   2   6   9 27104.2 1149.19   8
   2   6  10 4817.37 461.900  28
   2   6  10 5174.68 435.941  40
   2   6  10 4966.01 437.797   8
   2   6  10 5092.82 375.714  10
   2   6  10 4740.14 499.007  11
   2   6  10 5710.52 523.636  17
   2   6  11-46.7490 276.978  13
   2   6  11 51.7830 213.341  28
   2   6  11-73.7422 67.9406  40
   2   6  11 53.0997 106.925   8
   2   6  11 174.466 112.825  10
   2   6  11 228.647 159.961  11
   2   6  11-73.6173 117.325  17
   2   6  12 749.419 274.065  28
   2   6  12 632.751 176.976   8
   2   6  12 365.351 154.045  17
   2   6  12 250.819 126.957  10
   2   6  12 1101.33 290.168  11
   2   6  12 62.1217 227.005  13
   2   6  13 479.862 117.430   8
   2   6  13 653.304 212.534  28
   2   6  13 404.111 129.607  11
   2   6  13 613.704 144.600  17
   2   6  14 673.940 119.273  11
   2   6  14 905.892 113.102   8
   2   6  14 873.723 122.885  17
   2   7 -15 1137.86 121.869  27
  -2  -7  15 993.366 124.730  30
   2   7 -15 1171.61 142.106  39
  -2  -7  14 119.446 94.8857  18
   2   7 -14-24.0425 55.3347  27
   2   7 -14 21.7506 59.7506  39
  -2  -7  13 81.3990 113.603  18
   2   7 -13 2.20854 73.1613  27
  -2  -7  13-22.0565 82.7561   9
  -2  -7  13 203.353 134.615  26
   2   7 -13 186.824 113.228  39
  -2  -7  12 425.756 121.136   9
   2   7 -12 568.575 139.527  27
  -2  -7  12 568.330 174.495  26
  -2  -7  12 612.385 197.709  25
   2   7 -12 347.805 90.5218  39
  -2  -7  12 667.607 197.386  18
  -2  -7  11 3495.19 392.902  25
   2   7 -11 3498.13 364.176  27
  -2  -7  11 3319.34 395.870  26
  -2  -7  11 3501.69 313.367   9
  -2  -7  11 3729.88 397.119  18
  -2  -7  10 1845.69 304.784  25
  -2  -7  10 1879.58 248.298   9
  -2  -7  10 1857.44 296.737  26
  -2  -7  10 1693.74 281.799  18
   2   7 -10 1656.03 285.925  27
   2   7  -9 8457.98 990.015   4
  -2  -7   9 11904.3 563.110   9
   2   7  -9 8883.76 1099.18  37
  -2  -7   9 11110.4 706.393  26
  -2  -7   9 7733.23 1882.28   1
  -2  -7   9 11088.0 651.699  18
   2   7  -9 8464.92 974.204  32
  -2  -7   9 5851.10 1433.51  33
   2   7  -9 10354.9 653.755  27
  -2  -7   8 1837.58 861.191  33
   2   7  -8 1635.24 447.218   4
   2   7  -8 2094.00 312.802  27
  -2  -7   8 2194.89 310.955  26
  -2  -7   8 2284.44 251.864   9
  -2  -7   8 2184.99 1081.67   1
  -2  -7   8 2110.69 272.876  18
   2   7  -8 1459.40 421.048  37
   2   7  -8 1717.64 438.899  32
   2   7  -8 1607.35 245.648  31
   2   7  -7 3214.25 558.067   4
   2   7  -7 3309.78 638.158  37
   2   7  -7 3838.51 400.730  27
   2   7  -7 3320.43 581.498  32
  -2  -7   7 3928.41 316.395   9
   2   7  -7 3662.50 386.104  31
  -2  -7   7 3568.34 390.197  26
  -2  -7   7 3632.04 356.078  18
  -2  -7   7 2055.56 812.888  33
  -2  -7   7 2937.09 1136.17   1
   2   7  -6 7636.35 861.833  32
   2   7  -6 7718.17 842.926   4
   2   7  -6 7600.29 911.876  37
  -2  -7   6 5962.90 1563.46   1
  -2  -7   6 6308.13 1232.67  33
   2   7  -5 194.313 170.117  36
   2   7  -5-32.1265 168.667   4
  -2  -7   5 218.062 237.021  34
   2   7  -5 230.022 179.668  32
  -2  -7   5 323.276 434.811   1
  -2  -7   5-22.1603 239.670  33
   2   7  -5-34.3576 155.563  37
  -2  -7   4 1983.18 771.050   1
   2   7  -4 2237.62 457.677  36
  -2  -7   4 1940.25 532.105  34
   2   7  -4 2337.16 457.060  37
  -2  -7   4 1171.37 492.792  33
   2   7  -4 2163.05 412.119   4
   2   7  -4 2244.78 438.617  32
   2   7  -4 1535.93 403.988  38
   2   7  -3-9.25052 90.5465  36
   2   7  -3-55.1252 163.775  37
   2   7  -3-10.3359 92.2957   4
  -2  -7   3-143.192 433.586   1
   2   7  -3-28.5128 148.195  38
  -2  -7   3-38.2879 205.903  33
   2   7  -3-106.260 178.141  32
  -2  -7   3 35.1321 225.401  34
   2   7  -2 4889.84 677.517   4
  -2  -7   2 4048.92 506.587  35
   2   7  -2 4138.49 585.106  36
  -2  -7   2 4116.53 874.987  33
   2   7  -2 4981.94 804.928  38
   2   7  -2 4865.31 744.616  37
  -2  -7   2 4698.64 926.451  34
   2   7  -1 38544.5 1865.25   4
   2   7  -1 40184.1 2083.11  37
   2   7  -1 36336.6 1685.34   7
   2   7  -1 41358.2 2307.16  38
   2   7  -1 38641.1 1775.01  36
  -2  -7   1 35766.5 1533.39  35
  -2  -7   1 36565.7 2419.72  34
   2   7   0 309.040 218.579  38
  -2  -7   0 163.207 129.223  35
   2   7   0 148.620 105.887   7
   2   7   0 111.905 98.1182  36
  -2  -7   0 383.661 365.127  34
   2   7   0 166.759 132.153   4
   2   7   1-31.1737 162.247   4
   2   7   1-153.251 277.946  38
   2   7   1 11.6358 163.472   7
  -2  -7  -1-7.08170 187.878  34
  -2  -7  -1-2.96113 142.392  35
   2   7   2 1386.78 427.229   7
  -2  -7  -2 1466.43 350.063  35
  -2  -7  -2 1005.27 379.073  34
   2   7   2 1173.88 363.189   4
   2   7   3 11402.1 1212.88   4
   2   7   3 11494.2 1251.18   7
  -2  -7  -3 9412.31 977.670  35
   2   7   4 2950.11 584.255  28
   2   7   4 2410.17 308.447  10
   2   7   4 4175.72 608.306  11
   2   7   4 967.633 451.831   4
   2   7   4 936.672 509.802   7
  -2  -7  -4 1196.56 481.188  35
   2   7   4 3168.24 435.208   8
  -2  -7  -4 1319.56 822.719  34
   2   7   4 1073.80 337.330  40
   2   7   5 3090.46 374.366  40
   2   7   5 2751.29 668.591   4
  -2  -7  -5 1286.84 563.578  34
   2   7   5 2733.90 284.442  10
   2   7   5 2329.95 630.998   7
   2   7   5 2946.80 398.128  11
   2   7   5 2694.06 340.358  17
   2   7   5 3368.49 440.299  28
   2   7   5 1856.64 665.066   5
  -2  -7  -5 2327.12 528.177  35
   2   7   5 3052.35 355.386   8
   2   7   6 3775.65 368.550   8
   2   7   6 1849.45 575.950   5
  -2  -7  -6 2007.59 525.715  35
   2   7   6 2501.91 699.487   7
   2   7   6 3252.32 378.168  12
   2   7   6 3795.93 420.682  17
   2   7   6 3266.73 288.657  10
   2   7   6 3424.98 386.955  40
  -2  -7  -6 288.053 472.783  34
   2   7   6 4300.41 525.260  28
   2   7   6 3344.99 380.539  11
   2   7   7 534.790 154.834   8
   2   7   7 508.784 171.027  40
   2   7   7 216.081 209.796  11
   2   7   7 641.907 136.550  10
   2   7   7 191.782 226.170  13
   2   7   7 443.493 127.789  12
   2   7   7 516.303 160.781  17
   2   7   7 75.2343 215.348  28
   2   7   8 1099.59 251.196  40
   2   7   8 368.515 230.421  13
   2   7   8 1107.12 248.265  28
   2   7   8 883.040 221.081   8
   2   7   8 712.261 239.971  11
   2   7   8 1067.73 208.977  10
   2   7   8 1035.05 252.216  17
   2   7   9 5458.60 474.290   8
   2   7   9 6206.00 496.901  40
   2   7   9 5285.38 505.696  11
   2   7   9 5298.86 529.121  28
   2   7   9 5618.44 394.968  10
   2   7   9 5974.59 529.353  17
   2   7  10 10060.3 671.353  11
   2   7  10 9576.96 666.484  28
   2   7  10 10749.0 622.931   8
   2   7  10 10993.4 533.741  10
   2   7  10 11029.8 621.927  40
   2   7  10 12088.2 731.333  17
   2   7  11 243.174 116.815   8
   2   7  11 83.5274 172.368  13
   2   7  11 86.8615 78.0161  40
   2   7  11 84.8064 235.072  28
   2   7  11 207.486 135.908  11
   2   7  11 228.867 101.193  17
   2   7  12 8018.25 429.678   8
   2   7  12 7361.33 466.972  11
   2   7  12 6530.18 466.686  28
   2   7  13 2784.42 251.217  11
   2   7  13 3363.65 229.678   8
   2   7  13 3687.16 269.793  17
   2   8 -15 899.080 101.914  39
  -2  -8  15 542.072 83.8344  30
   2   8 -14 375.016 91.9859  39
   2   8 -14 388.692 99.9053  27
  -2  -8  14 371.864 85.2959   9
   2   8 -13 2889.37 260.708  39
  -2  -8  13 2574.48 298.329  18
   2   8 -13 3091.39 285.737  27
  -2  -8  13 2632.19 234.142   9
  -2  -8  12 2052.54 224.885   9
  -2  -8  12 2223.69 294.192  26
   2   8 -12 2268.24 256.403  39
   2   8 -12 2398.33 279.056  27
  -2  -8  12 2240.33 298.193  18
  -2  -8  11 9670.68 492.646   9
   2   8 -11 8888.47 578.955  27
  -2  -8  11 8940.73 595.353  18
   2   8 -11 8674.22 523.413  39
  -2  -8  11 9226.08 614.229  26
  -2  -8  10 131.663 96.1038  18
  -2  -8  10 160.308 134.645  26
   2   8 -10 208.251 89.7782  27
  -2  -8  10 51.5455 92.1541   9
   2   8  -9 27588.1 1103.62  27
  -2  -8   9 27535.2 843.657   9
  -2  -8   9 27010.2 1029.02  18
   2   8  -9 25129.5 942.535  31
  -2  -8   9 28649.0 1102.45  26
   2   8  -8 8322.96 612.703  27
  -2  -8   8 8281.63 590.089  26
   2   8  -8 7598.20 543.227  31
  -2  -8   8 8576.22 474.271   9
  -2  -8   8 8058.85 560.290  18
  -2  -8   7 5990.60 458.136  18
   2   8  -7 5408.33 840.263  36
  -2  -8   7 6684.73 513.675  26
   2   8  -7 5129.84 810.409  37
  -2  -8   7 6723.05 413.003   9
  -2  -8   7 3913.24 1321.05   1
   2   8  -7 5973.81 487.510  31
   2   8  -7 4893.76 740.252   4
   2   8  -7 6634.82 541.361  27
  -2  -8   7 3678.03 1066.47  33
   2   8  -7 5613.56 819.384  32
   2   8  -6 7176.04 969.195  37
   2   8  -6 6912.91 534.866  31
   2   8  -6 6309.16 867.478  36
  -2  -8   6 6743.37 473.326  18
   2   8  -6 6529.10 819.937   4
  -2  -8   6 4881.85 1437.36   1
   2   8  -6 5585.99 813.624  32
  -2  -8   6 4766.16 1136.91  33
   2   8  -6 7496.02 554.932  27
   2   8  -5 12173.7 711.821  27
  -2  -8   5 13519.6 677.230  18
   2   8  -5 12018.3 718.426  31
   2   8  -5 12934.0 1158.57   4
  -2  -8   5 8958.01 1558.12  33
   2   8  -5 12463.3 1184.62  36
   2   8  -5 13852.6 1323.61  37
  -2  -8   5 10501.4 1369.82  34
   2   8  -5 11130.2 1152.98  32
   2   8  -4 11759.4 1124.76   4
  -2  -8   4 10720.2 1459.18  34
   2   8  -4 15560.6 1409.03  37
  -2  -8   4 12141.2 648.511  18
  -2  -8   4 11459.2 1928.58  33
   2   8  -4 11308.8 1110.13  36
   2   8  -4 10966.0 734.005  31
   2   8  -3 4021.81 702.044   4
  -2  -8   3 3495.05 889.729  34
   2   8  -3 6077.13 905.654  37
  -2  -8   3 2576.76 959.343  33
   2   8  -3 4354.49 687.019  36
   2   8  -2 4848.17 734.957   4
  -2  -8   2 2448.04 720.011  33
   2   8  -2 5404.07 721.031  36
   2   8  -2 3645.17 697.486  38
   2   8  -2 4505.96 784.174  37
  -2  -8   2 5022.38 999.984  34
  -2  -8   1 8319.16 1289.92  34
   2   8  -1 9607.44 1174.84  38
   2   8  -1 9611.61 1026.81   4
  -2  -8   1 8613.05 812.313  35
   2   8   0 10145.3 1117.14   4
  -2  -8   0 9569.50 955.779  35
  -2  -8   0 8469.88 1372.82  34
   2   8   0 9227.36 1229.90  38
  -2  -8  -1 2656.91 842.446  34
  -2  -8  -1 2614.58 520.305  35
   2   8   1 1396.95 432.790   4
   2   8   1 1923.11 517.155   7
   2   8   2 10690.7 652.140   8
   2   8   2 7799.49 1053.95   7
   2   8   2 8209.88 705.584  28
   2   8   2 8007.21 1060.99   4
   2   8   2 8618.03 667.925  11
  -2  -8  -2 8915.66 985.515  35
  -2  -8  -2 8188.87 1442.49  34
   2   8   2 8527.19 586.425  40
  -2  -8  -3 459.740 198.615  35
   2   8   3 481.930 206.663  28
   2   8   3 595.258 142.516   8
  -2  -8  -3 432.774 433.874  34
   2   8   3 513.973 254.621   4
   2   8   3 776.188 344.007   7
   2   8   3 488.592 99.8635  40
   2   8   3 384.240 152.854  11
   2   8   4 4969.52 517.399  28
   2   8   4 5617.20 470.946   8
   2   8   4 4853.57 894.578   4
   2   8   4 4856.77 488.196  11
  -2  -8  -4 3912.18 688.893  35
   2   8   4 4630.41 886.577   7
   2   8   4 5262.20 469.004  40
  -2  -8  -4 2914.34 943.521  34
   2   8   4 5660.05 465.898  17
  -2  -8  -5 429.971 313.132  35
   2   8   5 743.682 186.972  28
   2   8   5 428.980 95.0736  40
   2   8   5 689.224 160.327   8
   2   8   5 432.350 101.247  12
   2   8   5 496.344 138.928  11
   2   8   5 854.848 390.402   4
   2   8   5 998.571 403.994   7
  -2  -8  -5 68.3733 353.915  34
   2   8   5 535.149 134.993  17
   2   8   6 1515.00 294.514  17
   2   8   6 1985.69 396.808  28
   2   8   6 2028.00 340.359   8
   2   8   6 2443.06 463.281  11
   2   8   6 2025.82 353.812  12
   2   8   6 2070.64 339.426  40
   2   8   7 147.079 184.148  17
   2   8   7 790.967 315.750  28
   2   8   7 801.028 237.866   8
   2   8   7 1217.75 337.958  11
   2   8   7 224.642 154.374  12
   2   8   7 514.742 198.811  40
   2   8   8-66.8933 84.2680  12
   2   8   8 117.510 222.442  11
   2   8   8 138.299 141.950  40
   2   8   8 117.457 138.983  17
   2   8   8 222.295 149.630   8
   2   8   8-42.1053 225.876  28
   2   8   8 55.8505 155.481  13
   2   8   9 149.244 96.5081  17
   2   8   9 327.744 254.692  28
   2   8   9 214.568 121.325  40
   2   8   9 50.5918 86.8399   8
   2   8   9-15.9307 156.327  11
   2   8  10 918.186 304.493  28
   2   8  10 799.169 159.329  40
   2   8  10 776.411 181.734  11
   2   8  10 823.018 195.261  17
   2   8  10 749.487 155.788   8
   2   8  11 10424.4 503.869   8
   2   8  11 9566.75 447.934  40
   2   8  11 9360.59 545.155  11
   2   8  11 8564.52 553.764  28
   2   8  12 4639.89 319.473  11
   2   8  12 5462.43 304.098   8
   2   8  12 4413.74 325.424  28
   2   8  12 5776.31 347.584  17
   2   9 -14 66.7808 41.2240  27
  -2  -9  14-23.9805 43.5272  30
   2   9 -14 39.9526 36.2499  39
   2   9 -13 14.1065 47.0889  39
  -2  -9  13-63.9531 79.6086  18
   2   9 -13 168.674 79.2977  27
  -2  -9  13 20.8809 56.1401   9
   2   9 -12 2566.53 279.075  27
  -2  -9  12 2094.15 261.076  26
  -2  -9  12 2197.32 270.222  18
  -2  -9  12 2094.85 210.022   9
   2   9 -12 2176.44 221.386  39
  -2  -9  11 1468.74 193.672   9
   2   9 -11 1738.59 259.031  27
  -2  -9  11 1507.31 235.307  26
  -2  -9  11 1521.85 240.776  18
   2   9 -11 1312.68 188.476  39
  -2  -9  10 36.6851 93.4493  18
  -2  -9  10 203.015 128.061  26
   2   9 -10 393.739 225.946  27
   2   9 -10 317.136 171.794  39
  -2  -9  10 94.1801 85.2263   9
   2   9 -10 181.018 138.856  31
  -2  -9   9 33434.2 1158.25  26
   2   9  -9 33821.8 1191.05  27
  -2  -9   9 32772.9 1118.56  18
   2   9  -9 31797.8 1062.63  31
  -2  -9   9 34093.1 934.023   9
  -2  -9   8 9083.56 486.998   9
   2   9  -8 8217.31 594.283  27
  -2  -9   8 8539.33 581.572  26
  -2  -9   8 8242.75 564.552  18
   2   9  -8 7960.50 573.933  31
  -2  -9   7 28.3874 98.9832   9
   2   9  -7-93.2841 159.143  31
  -2  -9   7-61.4412 123.557  18
   2   9  -7-19.1784 148.440  27
   2   9  -6 72.8832 140.918   4
  -2  -9   6 155.559 270.736  33
   2   9  -6-70.8991 116.648  27
   2   9  -6 229.409 258.117  37
   2   9  -6 293.946 229.523  36
   2   9  -6 47.5098 110.611  31
  -2  -9   6-71.9419 101.182  18
   2   9  -5 645.904 268.889   4
  -2  -9   5 442.186 249.887  34
  -2  -9   5 705.565 168.908  18
   2   9  -5 856.851 349.420  37
   2   9  -5 616.377 258.861  36
   2   9  -5 797.069 180.821  27
  -2  -9   5 347.425 476.034  33
   2   9  -5 756.413 189.698  31
   2   9  -4 4260.24 418.676  27
   2   9  -4 4062.76 696.254  36
  -2  -9   4 3028.60 821.644  34
   2   9  -4 4295.92 737.175   4
   2   9  -4 3905.12 750.454  37
  -2  -9   4 4042.50 386.290  18
   2   9  -4 4351.41 440.888  31
  -2  -9   4 2436.21 839.869  33
  -2  -9   3 2113.39 269.341  18
   2   9  -3 1927.28 293.610  31
   2   9  -3 1896.78 479.550   4
   2   9  -3 2073.93 548.283  37
   2   9  -3 1714.07 325.829  28
  -2  -9   3 1492.42 613.318  34
   2   9  -2 9565.17 1109.57   4
   2   9  -2 9398.93 638.139   8
  -2  -9   2 7334.01 1319.63  34
   2   9  -2 9404.60 740.234  28
  -2  -9   2 9495.09 578.482  18
   2   9  -2 9272.69 647.021  31
   2   9  -1 3432.61 343.674  40
   2   9  -1 3635.05 724.193   4
   2   9  -1 3268.79 374.396   8
   2   9  -1 3261.36 374.621  31
  -2  -9   1 3321.36 904.227  34
  -2  -9   1 3911.71 379.169  18
   2   9  -1 3013.87 428.011  28
  -2  -9   0 24.2337 78.2375  18
  -2  -9   0-338.990 493.993  34
   2   9   0-73.7606 123.177   8
   2   9   0 32.3711 77.7178  40
   2   9   0-87.6298 204.288   4
   2   9   0-51.9992 95.3170  31
   2   9   0-177.701 221.917  28
  -2  -9   0-175.968 224.088  35
  -2  -9  -1 381.126 232.350  35
  -2  -9  -1 406.415 262.324  34
   2   9   1 451.893 155.683  28
   2   9   1 642.938 324.576   4
   2   9   1 758.576 156.463  40
  -2  -9  -1 944.665 182.705  18
   2   9   1 650.489 151.291   8
   2   9   1 856.342 190.812  31
   2   9   2 714.789 197.335   8
   2   9   2 607.569 371.038   4
   2   9   2 432.616 138.733  31
   2   9   2 649.650 168.751  28
  -2  -9  -2 606.767 158.551  18
   2   9   2 179.784 135.673   7
  -2  -9  -2 99.0756 303.661  34
  -2  -9  -2 246.039 175.904  35
   2   9   2 714.457 179.664  40
   2   9   3 19482.0 926.436   8
   2   9   3 17133.2 891.431  40
   2   9   3 14163.7 1518.59   7
  -2  -9  -3 13469.2 1308.34  35
   2   9   3 15992.8 1621.88   4
  -2  -9  -3 9481.30 1737.35  34
   2   9   3 17103.0 1019.00  28
   2   9   4 4687.10 682.351  11
   2   9   4 3437.57 505.972   8
   2   9   4 3536.13 478.260  40
   2   9   4 4137.85 579.298  12
   2   9   4 4832.96 874.050  28
   2   9   5 667.478 256.262  11
   2   9   5 479.145 214.997   8
   2   9   5-1.55152 177.943  28
   2   9   5 376.358 185.532  40
   2   9   5 310.059 159.047  17
   2   9   5 508.813 185.732  12
   2   9   6 3201.37 368.062   8
   2   9   6 2866.51 440.632  28
   2   9   6 2630.24 392.204  11
   2   9   6 2710.29 354.182  40
   2   9   6 3107.49 379.197  12
   2   9   6 2765.54 346.028  17
   2   9   7 5123.92 490.681   8
   2   9   7 3847.17 422.134  40
   2   9   7 4037.54 428.465  12
   2   9   7 3387.49 403.027  17
   2   9   7 4924.97 588.354  11
   2   9   7 4621.89 608.940  28
   2   9   8 21.7015 96.9549   8
   2   9   8-49.5887 107.573  11
   2   9   8 49.9410 65.9503  12
   2   9   8 105.291 110.885  17
   2   9   8 236.743 296.347  28
   2   9   8 133.883 108.441  40
   2   9   9 2212.84 306.694   8
   2   9   9 1166.86 376.116  28
   2   9   9 1763.54 270.474  40
   2   9   9 2062.43 337.382  11
   2   9   9 1849.40 273.040  17
   2   9  10 4473.44 342.091   8
   2   9  10 4363.18 459.425  28
   2   9  10 4422.72 350.436  17
   2   9  10 4003.31 312.577  40
   2   9  10 4554.48 397.084  11
   2   9  11 3273.16 322.313  28
   2   9  11 4125.99 276.592   8
   2   9  11 3513.93 274.283  17
  -2 -10  13 30.9340 45.5637   9
   2  10 -13-31.9204 45.0713  27
  -2 -10  13 6.10569 53.9012  18
  -2 -10  12 1095.23 132.600   9
   2  10 -12 1307.54 169.142  27
  -2 -10  12 1177.25 177.761  18
  -2 -10  11-161.992 102.462   9
   2  10 -11-156.914 121.424  27
  -2 -10  11-38.0498 111.307  18
  -2 -10  10 6180.97 372.821   9
   2  10 -10 6113.52 453.021  27
  -2 -10  10 5896.24 448.672  18
  -2 -10   9 158.161 83.0652  18
  -2 -10   9 133.269 88.8056   9
   2  10  -9 156.689 88.7611  27
   2  10  -9 58.4524 74.4177  31
   2  10  -8 8656.41 601.559  27
  -2 -10   8 8207.87 586.841  18
   2  10  -8 7740.91 554.524  31
  -2 -10   7 567.598 148.681   9
  -2 -10   7 506.045 197.772  18
   2  10  -7 420.225 128.119  27
   2  10  -7 461.380 131.402  31
   2  10  -6 2725.68 350.874  31
  -2 -10   6 2796.59 279.352   9
  -2 -10   6 2803.64 336.477  18
   2  10  -6 2949.95 352.293  27
   2  10  -5 1282.46 224.917  27
  -2 -10   5 1256.57 225.508  18
   2  10  -5 1251.59 242.707  31
   2  10  -4 4425.97 414.727  27
  -2 -10   4 4610.07 408.642  18
   2  10  -4 4714.42 477.652  31
  -2 -10   3 6916.10 496.925  18
   2  10  -3 6712.31 568.202  31
   2  10  -2 3288.22 420.150  28
  -2 -10   2 3351.70 341.022  18
   2  10  -2 3397.88 391.321  31
   2  10  -1 5782.37 596.963  28
  -2 -10   1 5891.17 465.390  18
   2  10  -1 6196.85 540.645   8
   2  10  -1 5956.76 463.147  40
   2  10  -1 5726.01 513.409  31
   2  10   0 11929.4 677.797  40
   2  10   0 12550.9 748.900   8
   2  10   0 12105.4 719.867  31
   2  10   0 11902.7 843.953  28
  -2 -10   0 12017.8 652.848  18
   2  10   1 12956.6 726.885  31
   2  10   1 13831.8 974.061  28
   2  10   1 15054.5 821.001   8
  -2 -10  -1 12877.3 679.099  18
   2  10   1 13537.4 733.608  40
   2  10   2 19136.6 1065.64  28
   2  10   2 19531.0 828.181  23
   2  10   2 21108.6 934.292  40
  -2 -10  -2 19317.6 828.352  18
   2  10   2 21419.0 968.096   8
   2  10   2 19553.7 866.544  31
   2  10   3 1894.81 325.946   8
   2  10   3 1015.72 261.451  12
   2  10   3 1069.34 194.847  23
   2  10   3 1058.86 254.417  40
  -2 -10  -3 1090.69 219.825  18
   2  10   3 1744.95 388.585  28
   2  10   4 862.270 219.878  12
   2  10   4 830.209 199.905  40
   2  10   4 818.825 215.275  28
   2  10   4 756.032 184.696   8
  -2 -10  -4 807.608 166.728  18
   2  10   5 2282.49 418.655  28
   2  10   5 2347.29 316.642  40
   2  10   5 2554.27 308.057   8
  -2 -10  -5 2217.62 272.828  18
   2  10   5 2352.64 334.820  12
   2  10   6 756.219 200.820  12
   2  10   6 779.274 397.489  28
   2  10   6 709.332 188.078  40
   2  10   6 717.225 173.691   8
   2  10   6 467.260 136.789  17
  -2 -10  -6 696.577 166.241  18
   2  10   7 1250.36 228.066   8
  -2 -10  -7 959.543 158.987  18
   2  10   7 1166.46 204.066  40
   2  10   7 1129.46 191.828  17
   2  10   7 1157.50 210.701  12
   2  10   7 1078.21 387.404  28
   2  10   8 314.700 258.656  28
   2  10   8 303.073 99.0191  12
   2  10   8 331.416 97.5276   8
   2  10   8 122.644 85.0318  40
  -2 -10  -8 167.463 58.6755  18
   2  10   8 240.232 106.088  17
   2  10   9 911.745 152.888   8
   2  10   9 892.998 144.477  40
   2  10   9 817.886 244.658  28
   2  10   9 871.797 147.729  17
   2  10  10 113.125 130.181  28
   2  10  10 382.358 86.2635   8
   2  10  10 263.512 78.3610  17
  -2 -11  12 83.1869 41.2264   9
   2  11 -12 48.4142 39.3723  27
  -2 -11  12-18.2770 57.5521  18
  -2 -11  11 418.919 86.3461   9
   2  11 -11 434.370 108.099  27
  -2 -11  11 433.761 111.953  18
  -2 -11  10 89.3877 87.4931  18
   2  11 -10 139.551 88.7635  27
  -2 -11  10 172.889 74.2880   9
  -2 -11   9 9645.14 536.848  18
   2  11  -9 10751.4 568.982  27
  -2 -11   9 9754.52 438.192   9
   2  11  -9 10102.0 535.464  31
  -2 -11   8 308.233 97.3807   9
   2  11  -8 355.736 119.116  27
   2  11  -8 416.986 141.572  31
  -2 -11   8 261.201 107.306  18
   2  11  -7 12944.2 709.455  31
   2  11  -7 13460.2 687.336  27
  -2 -11   7 13643.6 562.758   9
  -2 -11   7 12751.8 656.286  18
   2  11  -6 225.629 86.9621  27
  -2 -11   6-18.6873 95.8224   9
  -2 -11   6 134.878 101.584  18
   2  11  -6 116.652 93.0582  31
  -2 -11   5 1696.63 249.337  18
   2  11  -5 1860.63 259.430  27
   2  11  -5 1912.70 294.089  31
  -2 -11   4 17077.3 775.759  18
   2  11  -4 17291.8 894.521  31
   2  11  -3 104.313 123.019  31
  -2 -11   3-2.17305 96.2354  18
  -2 -11   2 38790.1 1184.55  18
   2  11  -2 38032.2 1372.73  31
   2  11  -1 2.76396 79.3131  31
  -2 -11   1 131.645 95.9296  18
   2  11   0 560.317 254.704  28
  -2 -11   0 81.3172 96.3292  18
   2  11   0 272.816 134.530  40
   2  11   0 295.046 160.062  12
   2  11   0 246.217 151.129  31
   2  11   0 476.021 237.513   8
   2  11   1 4180.28 393.971  23
   2  11   1 3899.75 418.487   8
  -2 -11  -1 3757.52 357.974  18
   2  11   1 3395.87 362.885  31
   2  11   1 3728.56 501.745  28
   2  11   1 3725.47 393.872  40
   2  11   1 3741.31 438.131  12
   2  11   2 89.9590 95.1388   8
   2  11   2-120.339 225.131  28
   2  11   2 34.1222 95.7885  40
   2  11   2 155.800 91.8823  23
   2  11   2 172.457 135.656  12
  -2 -11  -2 181.370 79.7421  18
   2  11   3 2505.66 333.735   8
   2  11   3 2249.49 249.606  23
   2  11   3 2590.84 436.644  28
   2  11   3 2281.42 355.510  12
   2  11   3 2414.97 318.631  40
  -2 -11  -3 2052.84 259.560  18
   2  11   4 102.581 102.700  40
   2  11   4 238.925 121.234   8
   2  11   4 180.454 250.853  28
   2  11   4 79.1636 104.320  12
  -2 -11  -4 6.43960 66.3172  18
   2  11   5 267.653 97.8444   8
   2  11   5 301.266 94.0916  40
   2  11   5-6.20205 105.359  12
  -2 -11  -5 140.228 71.1212  18
   2  11   6 1722.63 310.487  28
   2  11   6 1671.75 219.322   8
   2  11   6 1479.02 231.675  12
  -2 -11  -6 1411.81 169.618  18
   2  11   6 1635.95 223.129  40
   2  11   7 751.713 230.691  28
   2  11   7 876.066 160.750  12
   2  11   7 864.806 157.579  40
   2  11   7 915.855 155.100   8
   2  11   8 1798.08 199.169  40
   2  11   8 1825.50 177.077  12
   2  11   8 1447.43 154.239  17
   2  11   8 1352.96 223.246  28
   2  11   8 1778.09 187.732   8
   2  11   9 8.76800 40.9854   8
   2  11   9-108.955 83.3705  28
  -2 -12  11 572.270 94.8474  18
   2  12 -11 1016.78 112.752  27
  -2 -12  10 5592.57 325.434  18
  -2 -12  10 5907.68 267.833   9
   2  12  -9 1501.19 179.427  27
  -2 -12   9 1256.77 173.586  18
  -2 -12   9 1357.35 147.328   9
   2  12  -8 1458.96 186.523  27
  -2 -12   8 1410.90 164.326   9
  -2 -12   8 1349.78 187.471  18
   2  12  -8 1698.66 219.382  31
   2  12  -7 2247.53 230.994  27
  -2 -12   7 2513.05 228.993   9
  -2 -12   7 2048.67 248.141  18
   2  12  -7 2424.36 286.232  31
   2  12  -6 2466.08 296.245  31
   2  12  -6 2113.43 231.829  27
  -2 -12   6 2206.25 215.951   9
  -2 -12   6 2369.97 263.037  18
   2  12  -5 18.6521 95.4202  31
  -2 -12   5 52.0260 82.9297   9
  -2 -12   5-70.4937 74.6524  18
  -2 -12   4 478.161 135.515  18
   2  12  -4 480.739 180.813  31
  -2 -12   3 74.9215 77.1266  18
   2  12  -3-85.8423 89.3908  12
   2  12  -3 32.8417 87.4995  31
   2  12  -2 2022.19 281.358  31
   2  12  -2 1543.62 249.964  12
  -2 -12   2 1702.69 231.315  18
   2  12  -1 2604.54 301.670  23
   2  12  -1 3108.59 338.977  31
   2  12  -1 2978.91 348.496  12
  -2 -12   1 2921.90 292.007  18
  -2 -12   0 504.970 124.057  18
   2  12   0 503.459 182.966  28
   2  12   0 411.147 134.663  12
   2  12   0 527.233 145.370  23
   2  12   0 611.916 152.229  31
   2  12   1 150.784 125.062  12
   2  12   1 244.655 107.796  23
   2  12   1 363.478 166.387  28
   2  12   1 285.022 79.5421  31
  -2 -12  -1 340.454 96.7468  18
   2  12   2 4213.06 461.462  28
   2  12   2 4859.90 345.399  23
  -2 -12  -2 4047.99 318.072  18
   2  12   2 4354.97 414.877  12
   2  12   2 5166.42 425.409   8
   2  12   2 4453.86 377.830  40
   2  12   3 2777.39 292.160   8
   2  12   3 2058.62 273.197  12
   2  12   3 2497.12 281.106  40
   2  12   3 1872.38 275.291  28
  -2 -12  -3 1910.62 201.471  18
   2  12   4-47.3560 95.3015  40
   2  12   4-342.345 216.997  28
   2  12   4-21.3341 86.2451  12
   2  12   4-32.2828 87.8765   8
   2  12   5 2608.29 270.941   8
   2  12   5 2323.53 319.196  28
   2  12   5 2393.74 261.425  40
   2  12   5 2690.35 298.475  12
   2  12   6 1364.28 227.636  28
   2  12   6 1939.48 227.241  12
   2  12   6 1746.13 211.150   8
   2  12   7 114.329 63.9798   8
   2  12   7 110.065 92.1493  28
   2  12   7 75.6175 51.8240  12
   2  12   8 571.114 105.268  28
  -2 -13   9 0.15698 43.6390   9
  -2 -13   8 3332.75 197.869   9
  -2 -13   8 2903.32 217.186  18
  -2 -13   7 1837.37 163.901   9
   2  13  -7 2093.19 232.102  31
  -2 -13   7 1776.93 187.099  18
   2  13  -6 685.989 141.485  23
  -2 -13   6 749.706 131.152   9
   2  13  -6 565.022 142.511  31
  -2 -13   6 613.409 133.069  18
  -2 -13   5 824.251 163.224  18
   2  13  -5 813.774 190.535  23
  -2 -13   5 693.075 166.943   9
   2  13  -5 656.605 178.993  31
  -2 -13   4 1082.00 157.617   9
  -2 -13   4 872.803 150.398  18
   2  13  -4 723.770 155.789  23
   2  13  -4 939.420 187.049  31
   2  13  -3 301.372 123.828  23
  -2 -13   3 315.855 99.8710  18
   2  13  -3 329.303 111.977  31
   2  13  -2 1068.46 180.720  23
  -2 -13   2 1007.43 151.072  18
   2  13  -2 1257.63 199.175  31
   2  13  -2 982.831 162.655  12
  -2 -13   1 508.351 115.777  18
   2  13  -1 530.422 119.744  23
   2  13  -1 402.552 125.803  12
   2  13  -1 523.577 120.032  31
   2  13   0 1010.97 165.637  23
   2  13   0 1131.09 194.709  12
  -2 -13   0 857.556 134.031  18
   2  13   0 986.446 162.536  31
   2  13   1 614.190 114.337  23
   2  13   1 592.207 151.333  12
   2  13   2 3143.84 223.567  23
   2  13   2 2830.76 294.130  12
   2  13   3 1112.33 197.760  28
   2  13   3 1248.23 188.766  12
   2  13   3 1143.02 152.176  29
   2  13   4 3309.38 273.378  12
   2  13   4 2695.93 275.486  28
   2  13   5 3089.99 265.778  28
   2  13   5 3594.41 253.346  12
   2  13   6 281.509 78.8999  28
   2  13   6 408.032 76.4734  12
   2  14  -7 681.467 89.9893  23
  -2 -14   6 300.448 58.8652   9
   2  14  -6 238.570 66.1641  23
   2  14  -5 1804.42 175.945  29
  -2 -14   5 2157.09 155.540   9
   2  14  -5 1471.69 157.499  23
   2  14  -5 2346.66 209.845  31
   2  14  -4 4447.19 303.823  29
   2  14  -4 4187.29 270.255  23
   2  14  -4 4965.12 311.926  31
  -2 -14   4 4669.80 239.121   9
  -2 -14   3 225.380 66.5924   9
   2  14  -3 222.527 91.9557  29
   2  14  -3 264.739 79.0150  31
   2  14  -3 159.289 65.9323  23
  -2 -14   2-49.5864 56.7482   9
   2  14  -2 26.1308 46.8442  31
   2  14  -2-36.4977 45.3341  23
   2  14  -1 1332.61 149.176  31
   2  14  -1 1209.04 143.236  23
   2  14  -1 927.890 128.342  12
   2  14   0 960.610 160.199  29
   2  14   0 1073.82 134.429  23
   2  14   0 1023.52 147.792  12
   2  14   1 2553.10 224.045  12
   2  14   1 2414.38 156.034  23
   2  14   1 2493.68 224.040  29
   2  14   2 331.374 94.5924  12
   2  14   2 277.646 76.7226  29
   2  14   3 161.939 62.4242  12
  -3  16   3-1.74138 35.9180  23
  -3  16   2 10284.8 397.735  29
  -3  16   2 8893.68 318.011  23
  -3  16   1 4723.68 246.185  23
   3 -16  -1 3807.47 178.428   9
   3 -16   0 5162.97 228.137   9
  -3  16   0 5770.97 285.090  23
   3 -16   1 5132.40 225.935   9
  -3  16  -1 5484.49 277.204  23
  -3  16  -2 862.133 142.953  29
   3 -16   2 616.539 87.5683   9
  -3  16  -2 576.379 89.5205  24
  -3  16  -2 702.142 104.952  23
  -3  16  -3 55.8458 36.9344  16
  -3  16  -3 114.920 65.2003  29
   3 -16   3 117.189 45.0025   9
  -3  16  -3 110.975 48.9031  23
  -3  16  -3 112.087 49.5242  24
  -3  16  -4 61.6481 37.0592  16
   3 -16   4 220.829 52.4765   9
  -3  16  -4 272.084 74.1496  24
  -3  16  -5 53.8553 44.7055  24
  -3  15   6 855.471 110.063  12
  -3  15   5 282.742 60.2026  23
  -3  15   5 344.139 102.667  12
  -3  15   4 261.909 83.4363  12
  -3  15   4 395.635 92.8385  23
  -3  15   4 452.662 102.551  29
  -3  15   3 2757.91 283.059  29
  -3  15   3 2568.83 242.215  23
  -3  15   2 9941.85 470.503  23
  -3  15   2 9121.74 446.854  12
  -3  15   1 4356.66 341.773  23
  -3  15   1 3837.14 287.207  12
  -3  15   0 585.096 128.777  24
  -3  15   0 585.636 120.362  20
  -3  15   0 794.232 162.117  23
  -3  15   0 1038.54 204.652  29
   3 -15   1 679.317 118.212   9
  -3  15  -1 993.921 165.383  29
  -3  15  -1 667.117 128.070  23
  -3  15  -1 871.570 121.006  16
  -3  15  -1 877.536 140.763  20
   3 -15   2 1509.91 196.840   9
  -3  15  -2 2138.69 317.451  29
  -3  15  -2 2229.95 275.697  23
  -3  15  -2 1975.19 239.025  20
  -3  15  -2 1617.14 193.626  16
   3 -15   3 6275.44 323.526   9
  -3  15  -3 6311.18 384.880  20
  -3  15  -3 6160.54 352.942  16
  -3  15  -3 5894.67 362.595  23
  -3  15  -4-54.0544 62.3563  16
  -3  15  -4-2.14886 68.8934  24
  -3  15  -4-142.691 85.9935  23
  -3  15  -4-128.315 87.1704  20
  -3  15  -4 70.0506 77.1379  29
   3 -15   4 2.59813 56.0534   9
  -3  15  -5 240.012 79.1323  16
  -3  15  -5 287.565 79.8634  23
  -3  15  -5 299.106 97.2103  24
   3 -15   5 325.408 78.1267   9
  -3  15  -5 103.289 63.2316  20
   3 -15   6 11060.9 378.194   9
  -3  15  -6 11894.1 468.675  24
  -3  15  -6 10544.5 435.477  20
  -3  15  -6 10996.2 406.465  16
  -3  15  -7 2288.72 187.478  24
  -3  15  -7 1780.46 161.596  16
   3 -15   7 2046.65 149.836   9
  -3  15  -7 1574.77 160.107  20
   3 -15   7 1136.24 109.643  10
  -3  15  -8 186.824 47.5296  16
  -3  14   8 213.641 70.3372  12
  -3  14   7 491.807 107.429  28
  -3  14   7 1113.83 148.397  12
  -3  14   6 310.079 104.228  12
  -3  14   6 241.821 65.1828  23
  -3  14   5 724.060 149.174  12
  -3  14   5 1051.83 156.542  29
  -3  14   5 884.690 138.042  23
  -3  14   4 2457.86 247.028  29
  -3  14   4 2138.86 212.837  23
  -3  14   4 1858.48 240.463  12
  -3  14   3 26.3070 100.069  23
  -3  14   3-96.3390 111.168  12
  -3  14   3-22.8922 104.551  29
  -3  14   2 5182.74 426.336  23
  -3  14   2 4957.04 405.602  12
  -3  14   2 5279.93 361.548  20
  -3  14   1 162.926 105.675  20
  -3  14   1 159.229 124.059  16
  -3  14   1 73.9007 114.528  29
  -3  14   1 227.762 130.926  23
  -3  14   1 200.790 133.104  12
  -3  14   0 3601.11 385.953  23
  -3  14   0 3119.01 287.722  16
  -3  14   0 2468.13 279.038  12
  -3  14   0 3456.45 344.705  20
  -3  14  -1 12809.7 566.070  16
  -3  14  -1 15362.1 739.066  29
  -3  14  -1 12481.4 633.902  23
  -3  14  -1 14635.8 673.315  20
  -3  14  -2 288.037 110.802  23
  -3  14  -2 355.982 151.382  29
  -3  14  -2 115.346 90.2603  16
  -3  14  -2 349.316 146.294  20
   3 -14   3 891.836 221.686   9
  -3  14  -3 1314.64 273.677  20
  -3  14  -3 1309.72 234.046  23
  -3  14  -3 893.778 197.466  16
  -3  14  -4 529.052 127.331  16
  -3  14  -4 362.311 149.798  20
   3 -14   4 493.614 118.087   9
  -3  14  -4 502.903 123.339  29
  -3  14  -4 437.772 134.200  23
   3 -14   5-40.3420 82.3780   9
  -3  14  -5-71.3116 86.9968  16
  -3  14  -5 38.0340 84.4511  23
  -3  14  -5-46.3929 84.4363  29
  -3  14  -5 258.080 133.006  20
  -3  14  -6 24054.3 724.444  16
   3 -14   6 23080.6 655.350   9
  -3  14  -7 5685.58 383.261  20
  -3  14  -7 5469.01 391.346  24
  -3  14  -7 6388.24 356.213  16
   3 -14   7 6532.86 329.121   9
   3 -14   7 5073.78 322.866  10
  -3  14  -8 3143.07 245.075  24
  -3  14  -8 2489.15 208.621  16
   3 -14   8 2238.45 180.191  10
  -3  14  -8 2439.23 235.527  20
   3 -14   8 2571.43 203.177   9
  -3  14  -9 2038.67 166.557  16
   3 -14   9 2422.84 171.465   9
  -3  14  -9 1939.15 188.809  20
  -3  13   9 1778.83 174.509  12
  -3  13   9 1429.49 254.318  28
  -3  13   8 3394.82 274.825  12
  -3  13   8 3075.08 333.369  17
  -3  13   7 1484.25 336.898  28
  -3  13   7 1605.51 167.211  23
  -3  13   7 1420.31 205.270  12
  -3  13   7 1435.83 271.490  17
  -3  13   6 2746.12 250.274  23
  -3  13   6 2593.09 284.776  12
  -3  13   6 2052.38 310.501  17
  -3  13   5 1407.58 210.031  29
  -3  13   5 1071.01 171.015  23
  -3  13   5 1080.89 188.056  12
  -3  13   4 438.191 114.673  29
  -3  13   4 565.049 271.462  28
  -3  13   4 510.684 129.523  12
  -3  13   4 458.370 133.105  23
  -3  13   3 449.942 151.452  12
  -3  13   3 834.221 163.672  20
  -3  13   3 592.093 140.969  23
  -3  13   3 468.930 120.199  29
  -3  13   2 428.759 133.619  29
  -3  13   2 354.899 104.743  20
  -3  13   2 396.932 120.091  23
  -3  13   2 365.472 140.779  12
  -3  13   1 1021.34 220.318  29
  -3  13   1 779.037 183.013  12
  -3  13   1 1185.28 224.526  20
  -3  13   1 813.010 183.971  23
  -3  13   1 966.392 171.387  16
  -3  13   0 1390.22 266.924  29
  -3  13   0 1183.97 170.714  16
  -3  13   0 1261.54 218.538  23
  -3  13   0 1272.08 210.891  12
  -3  13   0 1232.84 219.781  20
  -3  13  -1 5886.22 435.463  16
  -3  13  -1 5833.52 478.452  23
  -3  13  -1 6395.13 525.233  20
  -3  13  -1 7477.76 580.825  29
  -3  13  -2 8656.50 550.568  16
  -3  13  -2 9739.23 659.234  20
  -3  13  -2 7845.51 566.580  23
  -3  13  -2 9531.62 657.433  29
  -3  13  -3 11630.5 698.334  29
  -3  13  -3 10239.1 679.743  20
   3 -13   4-63.7333 109.039   9
  -3  13  -4-217.445 156.326  23
  -3  13  -4-340.832 157.691  20
  -3  13  -5 10201.3 559.852  29
  -3  13  -5 9481.69 601.159  20
   3 -13   5 9529.09 480.745   9
  -3  13  -5 8646.01 503.249  23
   3 -13   6 2319.30 228.571   9
  -3  13  -6 1859.53 265.576  20
  -3  13  -6 1583.62 202.446  23
  -3  13  -6 2519.07 257.909  29
  -3  13  -7 1654.73 206.430  27
  -3  13  -7 1135.45 217.886  20
   3 -13   7 1480.05 195.682   9
   3 -13   8 511.299 109.172   9
  -3  13  -8 399.518 116.112  24
  -3  13  -8 598.464 125.528  27
  -3  13  -8 404.808 135.973  20
   3 -13   8 390.142 116.512  10
  -3  13  -9 1404.55 167.554  16
   3 -13   9 1469.28 160.577  10
  -3  13  -9 1781.32 189.633  24
  -3  13  -9 1137.41 184.990  20
   3 -13   9 1638.90 175.249   9
  -3  13  -9 1764.87 195.616  27
  -3  13 -10 741.055 113.886  27
  -3  13 -10 855.267 111.401  24
  -3  13 -10 473.861 88.7646  16
  -3  13 -10 482.979 111.430  20
   3 -13  10 483.519 87.0076  10
   3 -13  10 879.368 123.824   9
   3 -13  11 79.5743 52.5242   9
  -3  13 -11 110.950 55.2865  20
  -3  12  11 111.804 171.982  28
  -3  12  11 257.007 153.013  17
  -3  12  10 138.059 72.8502  12
  -3  12  10 205.208 168.239  17
  -3  12  10 102.543 239.379  28
  -3  12   9 8106.93 571.365  28
  -3  12   9 9248.92 546.159  17
  -3  12   8 1802.09 227.176  12
  -3  12   8 2110.37 189.391  23
  -3  12   8 1531.31 363.869  28
  -3  12   8 1905.96 289.837  17
  -3  12   7 6534.62 597.480  28
  -3  12   7 9678.62 465.361  23
  -3  12   7 7153.04 530.759  17
  -3  12   7 8795.49 542.741  12
  -3  12   6 36.1053 71.7872  23
  -3  12   6 123.614 126.969  17
  -3  12   6 175.441 138.277  12
  -3  12   5 974.796 214.718  17
  -3  12   5 1143.46 208.550  23
  -3  12   5 339.162 299.162  28
  -3  12   5 1100.06 244.137  12
  -3  12   5 1068.88 218.838  29
  -3  12   4 12471.7 753.115  17
  -3  12   4 15810.2 757.130  23
  -3  12   4 14457.6 787.310  12
  -3  12   4 17369.2 765.113  20
  -3  12   4 11544.3 830.806  28
  -3  12   4 14655.8 772.659  29
  -3  12   3-168.603 307.661  28
  -3  12   3 257.811 158.404  29
  -3  12   3 423.693 150.764  23
  -3  12   3 266.677 150.405  12
  -3  12   3 412.992 164.376  20
  -3  12   2 1225.55 268.915  20
  -3  12   2 938.426 211.854  23
  -3  12   2 736.056 247.481  29
  -3  12   2 819.805 226.901  12
  -3  12   2 870.156 186.072  16
  -3  12   1 3287.93 335.251  31
  -3  12   1 3157.28 323.883  23
  -3  12   1 3121.98 340.525  12
  -3  12   1 3325.69 321.101  16
  -3  12   1 3709.55 375.390  20
  -3  12   1 3317.52 356.473  29
  -3  12   0 11585.0 726.914  29
  -3  12   0 10586.8 610.794  16
  -3  12   0 12633.4 751.506  20
  -3  12   0 10576.7 668.123  23
  -3  12   0 9817.36 627.078  12
  -3  12   0 10512.7 672.916  31
  -3  12  -1 25757.2 1100.93  29
  -3  12  -1 26515.7 1031.50  23
  -3  12  -1 27975.7 1133.97  20
  -3  12  -1 26767.5 1122.67  31
  -3  12  -2 2294.20 369.154  29
  -3  12  -2 1581.24 336.158  20
  -3  12  -2 2068.59 346.207  23
  -3  12  -2 1295.57 278.864  31
  -3  12  -3 4518.29 433.561  29
  -3  12  -3 4359.14 470.150  20
  -3  12  -3 3926.48 409.348  23
  -3  12  -3 4955.37 477.960  31
  -3  12  -4 1872.33 260.855  29
   3 -12   4 1769.85 195.511   9
   3 -12   5 500.399 100.918   9
  -3  12  -5 311.040 108.686  23
  -3  12  -6 6335.40 455.306  27
  -3  12  -6 6516.47 432.819  29
   3 -12   6 6144.25 390.343   9
  -3  12  -7 3266.56 325.396  27
   3 -12   7 2759.30 266.230   9
   3 -12   8 4316.82 318.560   9
   3 -12   8 3841.40 343.337  10
  -3  12  -9 6072.74 411.489  27
  -3  12  -9 5620.88 369.858  24
   3 -12   9 5438.11 339.811   9
   3 -12   9 4814.98 351.698  10
  -3  12 -10 225.255 100.556  27
   3 -12  10 21.9949 66.2615   9
  -3  12 -10 81.2116 64.5458  24
   3 -12  10-12.7922 69.2349  10
  -3  12 -11 1727.02 139.721  16
  -3  12 -11 1883.87 197.958  20
  -3  12 -11 2753.37 236.277  27
   3 -12  11 2338.17 175.294  10
   3 -12  11 2607.74 205.720   9
   3 -12  12 15.1431 45.6663   9
  -3  12 -12-68.3724 50.6232  27
  -3  11  12 2438.61 291.341  28
  -3  11  12 2702.53 268.736  17
  -3  11  11 2507.63 345.333  28
  -3  11  11 3252.25 334.860  17
  -3  11  10 151.789 260.099  28
  -3  11  10 513.295 121.733  12
  -3  11  10 550.147 166.881  17
  -3  11   9 38.4518 83.5326  12
  -3  11   9-20.1737 122.735  17
  -3  11   8 3765.09 468.808  28
  -3  11   8 3998.85 324.041  30
  -3  11   8 4923.48 410.969  12
  -3  11   8 4686.99 455.905  17
  -3  11   7 410.554 293.175  28
  -3  11   7 25.0572 156.824  30
  -3  11   7-93.1483 100.618  23
  -3  11   7 71.0565 98.9517  12
  -3  11   7-54.2151 137.230  17
  -3  11   6 22.2130 265.989  28
  -3  11   6-33.7790 105.260  23
  -3  11   6-78.0332 192.249  30
  -3  11   6-58.1430 107.010  12
  -3  11   6 93.3081 130.177  17
  -3  11   5 13288.9 635.125  30
  -3  11   5 14140.6 682.502  29
  -3  11   5 11467.6 748.370  28
  -3  11   5 14239.4 660.945  23
  -3  11   5 13588.6 736.152  12
  -3  11   5 12948.3 760.779  17
  -3  11   4 835.232 151.888  20
  -3  11   4 1013.24 300.285  28
  -3  11   4 795.888 175.951  12
  -3  11   4 524.951 117.667  23
  -3  11   4 797.775 182.919  29
  -3  11   4 613.540 190.881  17
  -3  11   3 14738.9 753.899  29
  -3  11   3 10363.5 703.376  28
  -3  11   3 14056.9 700.779  23
  -3  11   3 14086.9 740.273  12
  -3  11   3 17890.9 799.989  20
   3 -11  -3 10327.8 1100.95  35
   3 -11  -3 11635.9 1505.43  34
  -3  11   2 19440.7 734.840  16
  -3  11   2 16240.8 1643.31   7
   3 -11  -2 12332.8 1206.62  35
  -3  11   2 18564.8 829.216  23
[truncated: 1,054,984 more chars]
