# Supplementary material for: Crystal structure of 1-[2-(4-nitro­phen­yl)-4,5-diphenyl-1H-imidazol-1-yl]propan-2-ol
Source: Acta Crystallogr E Crystallogr Commun. 2017 Aug 30;73(Pt 9):1398–401. doi: 10.1107/S2056989017011057 (PMC5588590; doi:10.1107/S2056989017011057)
Supplement: Supplementary file 2 [file e-73-01398-Isup2.hkl]

data_I                                                                          
_shelx_title ' SMIj in P-1'                                                     
_shelx_refln_list_code          4                                               
_shelx_F_calc_maximum      192.66                                               
_exptl_crystal_F_000       840.00                                               
_reflns_d_resolution_high  0.7931                                               
                                                                                
loop_                                                                           
 _space_group_symop_operation_xyz                                               
 'x, y, z'                                                                      
 '-x, -y, -z'                                                                   
                                                                                
_cell_length_a    12.3070                                                       
_cell_length_b    13.2871                                                       
_cell_length_c    13.8499                                                       
_cell_angle_alpha  90.907                                                       
_cell_angle_beta  100.748                                                       
_cell_angle_gamma 109.938                                                       
                                                                                
_shelx_F_squared_multiplier     1.000                                           
                                                                                
loop_                                                                           
 _refln_index_h                                                                 
 _refln_index_k                                                                 
 _refln_index_l                                                                 
 _refln_F_squared_calc                                                          
 _refln_F_squared_meas                                                          
 _refln_F_squared_sigma                                                         
 _refln_observed_status                                                         
   2   0   0         27.76         22.92         2.29 o                         
   3   0   0        118.07        122.55         5.70 o                         
   4   0   0        172.94        189.29         7.68 o                         
   5   0   0       4707.42       5898.69       261.08 o                         
   6   0   0        906.28       1096.62        37.20 o                         
   7   0   0         46.16         62.08         9.69 o                         
   8   0   0        218.82        244.05        20.91 o                         
   9   0   0        159.23        165.94         7.01 o                         
  10   0   0        136.59        121.49         6.98 o                         
  11   0   0        187.51        180.94         7.46 o                         
  12   0   0        235.22        245.18         9.99 o                         
  13   0   0         11.89         18.57         2.98 o                         
  14   0   0         44.16         36.05         4.95 o                         
 -14   1   0         23.75         14.21         2.76 o                         
 -13   1   0          6.63          7.91         3.09 o                         
 -12   1   0        201.59        167.16         6.61 o                         
 -11   1   0         18.69         15.58         2.79 o                         
 -10   1   0         14.68         11.26         2.26 o                         
  -9   1   0         76.75         71.63         4.36 o                         
  -8   1   0        212.77        196.89        17.74 o                         
  -7   1   0       1018.43        965.37        58.17 o                         
  -6   1   0       2985.68       2980.96        97.75 o                         
  -5   1   0        254.29        246.43         9.13 o                         
  -4   1   0        463.37        461.67        17.43 o                         
  -3   1   0       2257.07       2078.13        30.81 o                         
  -2   1   0       1590.13       1432.78        37.79 o                         
  -1   1   0        462.24        424.87         9.93 o                         
   0   1   0        819.71        822.64        73.46 o                         
   1   1   0       1106.65        965.90        31.72 o                         
   2   1   0       1090.84        822.01        21.96 o                         
   3   1   0       2733.29       2421.68       126.46 o                         
   4   1   0          0.01          1.01         1.48 o                         
   5   1   0       1574.18       1887.97        68.00 o                         
   6   1   0        734.23        728.23        43.09 o                         
   7   1   0        974.34        901.20        51.98 o                         
   8   1   0        132.32        106.21        12.64 o                         
   9   1   0         16.16         15.90         2.22 o                         
  10   1   0         56.44         50.32         4.09 o                         
  11   1   0        134.55        119.12         7.35 o                         
  12   1   0         42.77         53.76         6.86 o                         
  13   1   0        106.68         98.43         5.43 o                         
 -14   2   0          1.11          0.70         2.10 o                         
 -13   2   0        200.78        176.02         8.41 o                         
 -12   2   0          5.24          4.89         2.41 o                         
 -11   2   0          4.80         13.86         3.22 o                         
 -10   2   0         14.69         11.03         2.44 o                         
  -9   2   0         99.55         99.93         5.56 o                         
  -8   2   0         96.77         91.57        10.85 o                         
  -7   2   0        262.52        221.01        14.42 o                         
  -6   2   0          2.14          5.04         2.64 o                         
  -5   2   0       2601.08       2556.68        53.04 o                         
  -4   2   0        382.95        210.74        27.17 o                         
  -3   2   0       2037.65       1856.68        45.81 o                         
  -2   2   0      13529.63      11517.13       160.45 o                         
  -1   2   0       1892.25       1639.43        28.45 o                         
   0   2   0       1011.40        895.60        11.17 o                         
   1   2   0       3530.73       3211.90        35.46 o                         
   2   2   0        296.09        310.14        16.32 o                         
   3   2   0         96.46        134.25         5.88 o                         
   4   2   0       1751.08       1659.80        65.83 o                         
   5   2   0        361.61        348.89        15.89 o                         
   6   2   0        118.69         91.98         9.47 o                         
   7   2   0          0.01         -1.06         3.15 o                         
   8   2   0          2.57          1.84         1.69 o                         
   9   2   0         34.38         35.70         3.21 o                         
  10   2   0          3.09          2.91         2.47 o                         
  11   2   0         84.89         88.11         8.88 o                         
  12   2   0        372.65        419.70        13.88 o                         
  13   2   0          2.01          0.35         1.62 o                         
 -14   3   0         44.30         40.56         5.69 o                         
 -13   3   0        406.98        424.68        11.95 o                         
 -12   3   0       1418.45       1506.66        30.57 o                         
 -11   3   0        195.97        169.71         8.98 o                         
 -10   3   0         94.50         94.45         6.54 o                         
  -9   3   0        282.19        335.41        20.47 o                         
  -8   3   0          2.26         -0.26         3.31 o                         
  -7   3   0         49.47         50.46         7.35 o                         
  -6   3   0        105.34         91.32         8.84 o                         
  -5   3   0          2.13          3.70         2.53 o                         
  -4   3   0       2617.87       2650.14        58.26 o                         
  -3   3   0       1274.62       1745.04        47.54 o                         
  -2   3   0      16602.71      26556.97       129.52 o                         
  -1   3   0         90.15        120.68         5.21 o                         
   0   3   0      22192.00      31635.44      1451.47 o                         
   1   3   0       1958.13       2388.25        54.54 o                         
   2   3   0       1959.84       2481.37        50.98 o                         
   3   3   0         99.14         92.30         5.37 o                         
   4   3   0         73.57         56.04         5.68 o                         
   5   3   0        169.69        133.32         9.67 o                         
   6   3   0         76.86         79.00         9.93 o                         
   7   3   0        494.65        460.30        32.24 o                         
   8   3   0        204.81        186.91         9.44 o                         
   9   3   0         44.81         50.97         5.95 o                         
  10   3   0        238.00        212.22        13.77 o                         
  11   3   0        110.17        121.38        10.84 o                         
  12   3   0         55.51         64.59         6.33 o                         
  13   3   0         28.01         22.45         3.57 o                         
 -15   4   0         47.30         47.83         4.63 o                         
 -14   4   0         68.55         70.49         3.94 o                         
 -13   4   0         34.30         32.08         3.18 o                         
 -12   4   0          3.72         -0.45         2.42 o                         
 -11   4   0        229.91        207.56        16.30 o                         
 -10   4   0        755.59        766.09        34.69 o                         
  -9   4   0       1068.14       1120.72        56.94 o                         
  -8   4   0        435.96        429.35        22.83 o                         
  -7   4   0         54.48         53.43         7.19 o                         
  -6   4   0         28.99         26.67         5.00 o                         
  -5   4   0        141.24        149.34         8.52 o                         
  -4   4   0       5037.09       4213.75       202.01 o                         
  -3   4   0       8426.32       8222.88       238.10 o                         
  -2   4   0       1599.21       1846.58        46.47 o                         
  -1   4   0       1530.49       1531.50        25.04 o                         
   0   4   0        681.22        608.59        12.42 o                         
   1   4   0      11196.37      10789.33       149.62 o                         
   2   4   0          1.56          3.73         1.64 o                         
   3   4   0          1.94          5.89         2.32 o                         
   4   4   0        156.92        158.96         8.98 o                         
   5   4   0         36.98         30.97         4.99 o                         
   6   4   0        271.93        219.02        17.36 o                         
   7   4   0       1044.56        973.73        27.61 o                         
   8   4   0         44.15         36.24         5.12 o                         
   9   4   0         52.54         48.21         5.61 o                         
  10   4   0          7.22         10.94         3.02 o                         
  11   4   0          0.48          2.49         2.23 o                         
  12   4   0        132.40        121.37         6.42 o                         
 -15   5   0         71.08         62.69         4.44 o                         
 -14   5   0        135.31        130.04         5.84 o                         
 -13   5   0          0.90          1.44         2.02 o                         
 -12   5   0        145.64        139.51         7.40 o                         
 -11   5   0          0.88          0.98         2.35 o                         
 -10   5   0        233.71        256.96        10.59 o                         
  -9   5   0        406.84        424.88        18.28 o                         
  -8   5   0        635.00        533.34        25.00 o                         
  -7   5   0       1001.76        935.63        42.24 o                         
  -6   5   0       3218.19       3068.98        82.88 o                         
  -5   5   0        403.86        367.39        15.25 o                         
  -4   5   0       2314.98       2195.35        30.78 o                         
  -3   5   0       1135.83       1134.27        27.59 o                         
  -2   5   0         95.45        112.10         6.50 o                         
  -1   5   0        295.39        310.25         9.14 o                         
   0   5   0       1145.60       1186.10        24.00 o                         
   1   5   0        974.44       1010.31        42.06 o                         
   2   5   0         50.80         55.05         5.48 o                         
   3   5   0       4466.02       4345.62        93.15 o                         
   4   5   0        271.52        227.09        12.77 o                         
   5   5   0       1029.76        858.64        40.21 o                         
   6   5   0         37.43         35.68         4.53 o                         
   7   5   0         14.87         10.23         3.34 o                         
   8   5   0         63.86         87.71         8.02 o                         
   9   5   0        342.49        371.80        14.53 o                         
  10   5   0          0.18          3.84         2.25 o                         
  11   5   0         17.99         13.13         2.31 o                         
  12   5   0          3.79          5.15         2.18 o                         
 -15   6   0          0.00         -1.52         1.52 o                         
 -14   6   0         59.21         59.83         3.60 o                         
 -13   6   0         12.36          9.99         2.28 o                         
 -12   6   0        175.88        170.66         7.66 o                         
 -11   6   0         16.93         15.69         3.41 o                         
 -10   6   0       1439.67       1549.63        75.75 o                         
  -9   6   0        141.79        152.81         7.31 o                         
  -8   6   0        333.77        288.54        21.30 o                         
  -7   6   0        553.89        482.73        25.15 o                         
  -6   6   0       3678.90       3762.71        64.52 o                         
  -5   6   0       3749.75       3711.19        64.70 o                         
  -4   6   0       1691.46       1665.92        27.50 o                         
  -3   6   0       1730.23       2123.15        77.67 o                         
  -2   6   0         18.28         24.25         3.45 o                         
  -1   6   0       1515.51       2047.40        82.61 o                         
   0   6   0        271.10        618.44        46.58 o                         
   1   6   0       1563.66       1907.63        38.24 o                         
   2   6   0       6019.52       6323.45       141.52 o                         
   3   6   0        201.82        191.81        12.31 o                         
   4   6   0         92.16         47.15         7.57 o                         
   5   6   0        603.79        571.14        16.87 o                         
   6   6   0        627.49        582.23        14.19 o                         
   7   6   0        183.97        193.75         8.47 o                         
   8   6   0         82.26         84.38         8.25 o                         
   9   6   0          0.62          2.31         3.50 o                         
  10   6   0        112.46        120.07         6.69 o                         
  11   6   0          2.72          2.89         1.59 o                         
 -14   7   0          1.70          1.66         1.51 o                         
 -13   7   0          2.04          5.02         2.12 o                         
 -12   7   0        181.35        194.47         7.91 o                         
 -11   7   0          8.66          6.93         1.83 o                         
 -10   7   0         40.85         49.64         3.75 o                         
  -9   7   0          1.71          0.51         1.76 o                         
  -8   7   0          0.00          9.92         6.07 o                         
  -7   7   0        422.14        354.95        22.43 o                         
  -6   7   0         76.96         75.63        10.00 o                         
  -5   7   0       2698.67       2348.58        62.61 o                         
  -4   7   0          3.04         -1.21         2.24 o                         
  -3   7   0        395.96        387.20        15.82 o                         
  -2   7   0        323.63        313.27        13.39 o                         
  -1   7   0         96.77         80.14         8.62 o                         
   0   7   0        743.05        730.25        23.05 o                         
   1   7   0         60.65         40.15         3.93 o                         
   2   7   0         10.33          8.71         2.66 o                         
   3   7   0        117.48        102.83        10.27 o                         
   4   7   0         81.15         60.24         4.83 o                         
   5   7   0          0.08         -1.70         2.05 o                         
   6   7   0         95.60        107.40         6.03 o                         
   7   7   0          0.00         -2.33         2.33 o                         
   8   7   0         61.13         64.76         6.15 o                         
   9   7   0        188.37        207.96         9.36 o                         
  10   7   0          0.01          1.83         1.49 o                         
 -14   8   0        165.60        143.06         4.98 o                         
 -13   8   0         75.49         80.69         4.57 o                         
 -12   8   0         24.90         21.90         2.91 o                         
 -11   8   0        506.84        594.73        23.54 o                         
 -10   8   0        140.14        139.53         7.10 o                         
  -9   8   0       1280.70       1367.12        62.40 o                         
  -8   8   0        253.72        272.41        15.13 o                         
  -7   8   0        442.80        367.38        29.13 o                         
  -6   8   0         16.45         14.92         5.39 o                         
  -5   8   0        202.29        204.82        17.80 o                         
  -4   8   0        410.07        359.87        16.75 o                         
  -3   8   0          0.28          1.16         2.75 o                         
  -2   8   0        108.46        129.50        10.34 o                         
  -1   8   0         16.25         31.41         9.03 o                         
   0   8   0         83.36        118.25        12.70 o                         
   1   8   0        127.92        131.33        13.06 o                         
   2   8   0        477.87        463.77        27.81 o                         
   3   8   0        448.59        420.85        14.38 o                         
   4   8   0        409.15        415.96        16.01 o                         
   5   8   0        166.19        158.59         7.34 o                         
   6   8   0          2.14          0.77         2.68 o                         
   7   8   0         76.48         63.49         6.03 o                         
   8   8   0         92.82         79.58         5.88 o                         
   9   8   0          0.87         -1.55         1.55 o                         
 -14   9   0          3.86          0.13         2.17 o                         
 -13   9   0          2.65          2.62         1.48 o                         
 -12   9   0        207.64        199.77         8.54 o                         
 -11   9   0        127.13        118.89         6.12 o                         
 -10   9   0         39.97         40.60         3.54 o                         
  -9   9   0        800.49        831.90        29.00 o                         
  -8   9   0         20.04         24.79         3.39 o                         
  -7   9   0        741.53        699.75        21.63 o                         
  -6   9   0          0.47         -2.38         5.55 o                         
  -5   9   0         58.75         55.09        13.39 o                         
  -4   9   0         59.99         60.13         8.11 o                         
  -3   9   0          8.09          5.80         2.68 o                         
  -2   9   0         26.30         47.35         8.57 o                         
  -1   9   0          0.24         -1.47         4.20 o                         
   0   9   0         10.85         24.74        17.60 o                         
   1   9   0        168.27        152.91         7.81 o                         
   2   9   0          1.08         -2.04         2.04 o                         
   3   9   0        524.69        456.03        13.68 o                         
   4   9   0        161.35        148.45         8.10 o                         
   5   9   0         23.82         14.12         2.72 o                         
   6   9   0        122.80        118.27        10.59 o                         
   7   9   0         66.84         79.13         5.82 o                         
   8   9   0          2.40          9.25         2.91 o                         
   9   9   0         21.51         18.18         5.31 o                         
 -14  10   0         19.44         16.25         2.44 o                         
 -13  10   0         26.46         21.27         3.50 o                         
 -12  10   0          0.01          0.86         1.99 o                         
 -11  10   0         18.57         17.47         2.99 o                         
 -10  10   0        221.06        222.84         8.38 o                         
  -9  10   0          3.23          1.64         2.00 o                         
  -8  10   0       1794.11       1761.85        34.61 o                         
  -7  10   0          2.35         -2.32         2.32 o                         
  -6  10   0        453.04        420.64        17.71 o                         
  -5  10   0        198.22        180.17         7.53 o                         
  -4  10   0        816.27        737.44        27.99 o                         
  -3  10   0        792.18        747.35        22.12 o                         
  -2  10   0        794.41        744.40        14.76 o                         
  -1  10   0        214.20        199.09         8.24 o                         
   0  10   0         60.23         49.60         4.04 o                         
   1  10   0        116.94         98.07         5.91 o                         
   2  10   0        669.20        591.45        15.74 o                         
   3  10   0         74.90         69.11         5.70 o                         
   4  10   0        139.18        129.50         7.14 o                         
   5  10   0          1.37          1.32         1.97 o                         
   6  10   0          8.34          5.22         2.74 o                         
   7  10   0         37.85         32.40         4.00 o                         
   8  10   0         29.32         29.84         8.56 o                         
 -14  11   0        203.96        141.80         9.62 o                         
 -13  11   0         14.37          9.32         1.83 o                         
 -12  11   0         34.95         39.09         3.91 o                         
 -11  11   0         33.38         42.45         4.23 o                         
 -10  11   0        365.09        389.59        12.51 o                         
  -9  11   0         51.11         52.89         4.40 o                         
  -8  11   0         44.11         51.09         4.75 o                         
  -7  11   0        347.78        331.48        12.08 o                         
  -6  11   0          4.22          1.45         1.84 o                         
  -5  11   0       2494.97       2807.09        59.20 o                         
  -4  11   0         13.26         64.32        16.83 o                         
  -3  11   0        382.50        389.33        14.83 o                         
  -2  11   0       2030.39       2802.05       108.89 o                         
  -1  11   0         26.96         65.20        13.84 o                         
   0  11   0        491.04        499.64        18.64 o                         
   1  11   0          3.65         12.48         3.05 o                         
   2  11   0          4.22         13.28         2.93 o                         
   3  11   0        488.02        501.63        13.73 o                         
   4  11   0        187.63        194.87         8.36 o                         
   5  11   0         48.03         53.12         5.19 o                         
   6  11   0          2.07          1.21         1.53 o                         
   7  11   0        138.28        116.20        11.67 o                         
 -13  12   0         26.23         28.45         2.41 o                         
 -12  12   0        196.63        202.14         6.97 o                         
 -11  12   0         84.38         83.95         4.56 o                         
 -10  12   0        171.23        161.05         8.21 o                         
  -9  12   0        772.31        741.62        16.46 o                         
  -8  12   0        389.07        404.56        10.86 o                         
  -7  12   0        337.04        335.22        10.50 o                         
  -6  12   0         64.18         71.96         5.24 o                         
  -5  12   0        413.12        514.81        15.90 o                         
  -4  12   0        110.34        137.63         7.49 o                         
  -3  12   0        378.06        533.14        16.55 o                         
  -2  12   0         71.12         80.78         5.57 o                         
  -1  12   0         58.75        138.32        33.64 o                         
   0  12   0         12.81          8.37         2.62 o                         
   1  12   0        395.98        310.62        12.95 o                         
   2  12   0         30.31         25.17         3.15 o                         
   3  12   0        332.11        281.51         9.94 o                         
   4  12   0          0.87         -1.15         1.63 o                         
   5  12   0         17.52         11.17         2.00 o                         
   6  12   0         12.06          9.15         2.85 o                         
 -12  13   0         47.63         23.11         3.31 o                         
 -11  13   0         39.36         38.54         3.35 o                         
 -10  13   0        255.51        309.61        13.99 o                         
  -9  13   0         88.86         82.04         5.51 o                         
  -8  13   0        249.89        236.75         9.18 o                         
  -7  13   0       1326.23       1377.09        25.90 o                         
  -6  13   0          5.40          3.06         2.52 o                         
  -5  13   0        138.77        156.11         8.31 o                         
  -4  13   0         64.42         68.33         5.28 o                         
  -3  13   0         70.39         61.28         4.61 o                         
  -2  13   0        626.34        588.15        12.55 o                         
  -1  13   0        456.50        511.31        22.44 o                         
   0  13   0          0.09         -4.14         4.14 o                         
   1  13   0          6.45         10.05         2.74 o                         
   2  13   0         45.79         47.91         3.91 o                         
   3  13   0          4.96          3.72         1.31 o                         
   4  13   0         13.81         17.60         3.08 o                         
 -12  14   0         71.87         49.35         5.72 o                         
 -11  14   0         84.62         74.22         4.48 o                         
 -10  14   0         14.23         21.13         3.15 o                         
  -9  14   0        606.49        719.72        17.61 o                         
  -8  14   0         85.72         86.24         4.77 o                         
  -7  14   0        344.13        370.77        11.05 o                         
  -6  14   0        154.55        179.80         8.96 o                         
  -5  14   0        364.83        390.95        10.20 o                         
  -4  14   0        120.56        195.43        11.34 o                         
  -3  14   0         85.15        152.77        10.37 o                         
  -2  14   0        135.15        271.63        18.27 o                         
  -1  14   0        106.23        107.78         9.10 o                         
   0  14   0        476.74        629.16        28.01 o                         
   1  14   0         31.84         29.42         3.67 o                         
   2  14   0         43.96         50.24         4.13 o                         
   3  14   0         75.31         68.64         3.38 o                         
 -11  15   0          0.49          0.69         1.95 o                         
 -10  15   0        372.63        358.27         9.47 o                         
  -9  15   0          3.50          2.17         1.83 o                         
  -8  15   0        174.14        154.60         6.79 o                         
  -7  15   0         20.13         15.87         2.60 o                         
  -6  15   0         16.68         19.24         2.45 o                         
  -5  15   0          0.85          1.04         1.56 o                         
  -4  15   0          1.59          5.04         1.64 o                         
  -3  15   0         30.78         35.17         4.67 o                         
  -2  15   0         47.87         40.99         3.72 o                         
  -1  15   0         62.29         55.33         4.28 o                         
   0  15   0        201.00        182.23        10.79 o                         
   1  15   0          5.27          5.14         1.82 o                         
  -9  16   0          0.03         -1.30         1.30 o                         
  -8  16   0        329.91        323.38         8.54 o                         
  -7  16   0        513.47        483.70        10.13 o                         
  -6  16   0         15.31         18.03         2.39 o                         
  -5  16   0        475.51        486.29        13.43 o                         
  -4  16   0        201.86        210.42        29.21 o                         
  -3  16   0        280.83        264.73        14.86 o                         
  -2  16   0        106.82         93.01         6.05 o                         
  -1  16   0         17.63         16.51         3.69 o                         
   1 -16   1          5.20          1.73         1.56 o                         
   2 -16   1        102.69        100.97        13.20 o                         
   3 -16   1        282.95        257.99         8.60 o                         
   4 -16   1        135.74        106.70         4.52 o                         
   5 -16   1         14.29         25.63         2.73 o                         
   6 -16   1        239.21        251.91         7.53 o                         
   7 -16   1          0.59         -4.38         4.38 o                         
   8 -16   1        351.85        344.37         8.75 o                         
   9 -16   1          0.37          2.63         1.99 o                         
  -1 -15   1          0.35          0.96         1.18 o                         
   0 -15   1        116.88        105.05         5.37 o                         
   1 -15   1         54.07         48.36         5.32 o                         
   2 -15   1         58.18         49.06         5.41 o                         
   3 -15   1         45.41         39.84         2.88 o                         
   4 -15   1          5.57          7.80         1.70 o                         
   5 -15   1          4.02          5.90         2.24 o                         
   6 -15   1        609.54        775.89        18.49 o                         
   7 -15   1        324.60        332.73         9.05 o                         
   8 -15   1         50.73         50.01         3.64 o                         
   9 -15   1        341.17        357.30         8.61 o                         
  10 -15   1         96.73         92.76         4.70 o                         
  -3 -14   1        126.50        111.52         5.41 o                         
  -2 -14   1         57.81         56.74         5.22 o                         
  -1 -14   1         16.55         25.23         3.35 o                         
   0 -14   1          8.74          7.24         2.45 o                         
   1 -14   1         15.76         19.41         4.80 o                         
   2 -14   1          0.00         31.75         4.93 o                         
   3 -14   1        575.42        670.88        33.20 o                         
   4 -14   1          0.07          2.30         3.16 o                         
   5 -14   1        265.66        285.62         9.10 o                         
   6 -14   1          0.01         -0.09         2.09 o                         
   7 -14   1         43.27         68.23         7.68 o                         
   8 -14   1         55.79         60.94         4.20 o                         
   9 -14   1        369.00        423.73        16.75 o                         
  10 -14   1         91.31        100.50         5.89 o                         
  11 -14   1        135.09        121.68         5.70 o                         
  -4 -13   1         20.85         13.11         2.19 o                         
  -3 -13   1         96.59         79.78         4.47 o                         
  -2 -13   1         32.79         24.37         2.94 o                         
  -1 -13   1         74.76         72.08         6.34 o                         
   0 -13   1        278.19        248.93        11.58 o                         
   1 -13   1        294.71        304.19         9.64 o                         
   2 -13   1          2.99        185.56        21.10 o                         
   3 -13   1        302.35        309.62        15.19 o                         
   4 -13   1        260.57        269.33        10.95 o                         
   5 -13   1         12.14         11.35         2.49 o                         
   6 -13   1        272.39        287.59        11.56 o                         
   7 -13   1         92.16         93.11         6.43 o                         
   8 -13   1         11.23         14.60         2.44 o                         
   9 -13   1          0.21         -0.61         1.80 o                         
  10 -13   1        132.94        138.78         5.76 o                         
  11 -13   1          1.62          3.16         1.35 o                         
  12 -13   1        142.37        117.29         6.39 o                         
  -6 -12   1        303.14        284.31        23.75 o                         
  -5 -12   1        238.79        238.54        11.66 o                         
  -4 -12   1          6.51          6.69         1.92 o                         
  -3 -12   1        498.58        448.61        12.89 o                         
  -2 -12   1        170.94        141.68         7.76 o                         
  -1 -12   1        178.62        163.97         7.88 o                         
   0 -12   1       1370.08       1170.15        28.36 o                         
   1 -12   1         58.52         49.39         5.32 o                         
   2 -12   1       3091.08       3782.20        61.96 o                         
   3 -12   1        795.31       1307.44        26.76 o                         
   4 -12   1         19.76         23.16         4.59 o                         
   5 -12   1          1.22         37.62         6.38 o                         
   6 -12   1         58.65         61.29         5.65 o                         
   7 -12   1         34.36         31.06         3.63 o                         
   8 -12   1         55.88         64.82         5.73 o                         
   9 -12   1        232.40        264.15         9.00 o                         
  10 -12   1         13.95         15.38         2.63 o                         
  11 -12   1         53.35         59.43         3.92 o                         
  12 -12   1          5.79          4.47         1.57 o                         
  13 -12   1         22.12         19.51         2.37 o                         
  -7 -11   1         45.53         49.23         3.94 o                         
  -6 -11   1          1.46          0.36         1.67 o                         
  -5 -11   1        127.51        116.32         8.08 o                         
  -4 -11   1        263.15        242.83        14.54 o                         
  -3 -11   1         17.86         37.97         9.29 o                         
  -2 -11   1          0.61          2.99         3.15 o                         
  -1 -11   1          8.27          3.74         2.42 o                         
   0 -11   1         22.06        128.78        11.99 o                         
   1 -11   1        696.24        844.63        37.25 o                         
   2 -11   1       1328.03       1475.24        48.97 o                         
   3 -11   1        305.11        532.05        29.89 o                         
   4 -11   1         39.42         43.58         5.86 o                         
   5 -11   1        779.07        944.40        65.53 o                         
   6 -11   1       1360.49       1411.26        60.69 o                         
   7 -11   1        355.66        370.84        12.37 o                         
   8 -11   1        106.71        135.60         9.29 o                         
   9 -11   1        127.77        135.70         7.01 o                         
  10 -11   1        494.76        533.74        14.59 o                         
  11 -11   1        308.85        328.52        10.46 o                         
  12 -11   1         33.45         36.24         3.60 o                         
  13 -11   1         12.64          9.31         2.20 o                         
  -8 -10   1          8.20          8.73         1.74 o                         
  -7 -10   1         13.09         15.64         3.39 o                         
  -6 -10   1          3.92          4.65         2.76 o                         
  -5 -10   1         14.34          9.82         3.66 o                         
  -4 -10   1          5.16          3.39         2.92 o                         
  -3 -10   1         54.72         38.83         4.11 o                         
  -2 -10   1        321.63        289.19        11.12 o                         
  -1 -10   1        173.48        166.84         7.88 o                         
   0 -10   1        260.16        258.92        10.95 o                         
   1 -10   1        213.76        163.02         9.66 o                         
   2 -10   1         31.94         28.97         6.06 o                         
   3 -10   1        594.30        530.94        15.22 o                         
   4 -10   1         32.22         38.47         4.15 o                         
   5 -10   1         95.66         73.92         5.06 o                         
   6 -10   1        471.93        413.96        14.54 o                         
   7 -10   1          4.00         -1.04         2.08 o                         
   8 -10   1        379.12        356.59        14.01 o                         
   9 -10   1        462.47        484.18        15.11 o                         
  10 -10   1        130.94        141.02         6.16 o                         
  11 -10   1         29.75         25.04         3.03 o                         
  12 -10   1         46.92         43.82         3.41 o                         
  13 -10   1         65.20         68.31         4.26 o                         
  14 -10   1        148.12        138.37         7.11 o                         
  -9  -9   1         52.30         55.96         4.28 o                         
  -8  -9   1          2.26          6.41         2.71 o                         
  -7  -9   1        169.17        165.61        12.11 o                         
  -6  -9   1         43.17         39.53         5.01 o                         
  -5  -9   1          1.74          0.87         3.17 o                         
  -4  -9   1         27.84         20.63         3.99 o                         
  -3  -9   1        199.38        214.58        12.60 o                         
  -2  -9   1        202.64        167.50         7.90 o                         
  -1  -9   1        190.26        172.70         9.16 o                         
   0  -9   1        698.91        665.83        45.94 o                         
   1  -9   1       1559.28       1613.22        53.48 o                         
   2  -9   1        402.59        361.97        19.13 o                         
   3  -9   1        261.21        313.23        23.20 o                         
   4  -9   1         66.96         69.00         9.77 o                         
   5  -9   1         96.22         71.20        11.15 o                         
   6  -9   1          0.29          5.35         6.45 o                         
   7  -9   1        534.21        549.70        29.93 o                         
   8  -9   1         45.55         57.09         5.29 o                         
   9  -9   1         93.83        101.88         5.24 o                         
  10  -9   1          6.06          4.33         1.99 o                         
  11  -9   1         56.64         56.05         4.32 o                         
  12  -9   1         23.65         27.41         3.31 o                         
  13  -9   1        134.74        133.02         6.27 o                         
  14  -9   1         41.20         39.49         2.94 o                         
 -10  -8   1          0.44          1.68         1.71 o                         
  -9  -8   1         38.66         44.02         3.75 o                         
  -8  -8   1         11.63         12.62         2.96 o                         
  -7  -8   1        440.65        468.76        22.66 o                         
  -6  -8   1        972.33       1047.30        26.19 o                         
  -5  -8   1        133.60        148.81        10.83 o                         
  -4  -8   1         53.88         57.32         8.10 o                         
  -3  -8   1          4.94          2.44         3.80 o                         
  -2  -8   1        463.76        441.80        25.11 o                         
  -1  -8   1        773.93        764.10        32.26 o                         
   0  -8   1       1238.54       1423.31        46.33 o                         
   1  -8   1        178.74        231.36        19.19 o                         
   2  -8   1        314.13        331.97        17.97 o                         
   3  -8   1         51.62         53.08         6.63 o                         
   4  -8   1          0.26         -2.36         2.36 o                         
   5  -8   1        513.60        451.90        23.91 o                         
   6  -8   1        332.03        254.16        18.91 o                         
   7  -8   1        174.72        125.36        14.31 o                         
   8  -8   1        412.65        470.83        33.14 o                         
   9  -8   1         40.04         39.80         3.56 o                         
  10  -8   1         33.60         36.94         3.42 o                         
  11  -8   1          0.23          0.78         1.88 o                         
  12  -8   1        290.61        293.89        16.38 o                         
  13  -8   1          0.98          8.47         3.51 o                         
  14  -8   1         58.71         46.76         3.45 o                         
 -10  -7   1          2.02          1.26         2.13 o                         
  -9  -7   1        633.38        713.58        23.79 o                         
  -8  -7   1        217.78        250.65        11.92 o                         
  -7  -7   1        112.29        129.49         9.43 o                         
  -6  -7   1        116.55        111.08         6.73 o                         
  -5  -7   1          5.78          5.31         2.43 o                         
  -4  -7   1        985.93        945.26        19.70 o                         
  -3  -7   1        308.10        272.24        18.59 o                         
  -2  -7   1       1936.49       1854.60        34.81 o                         
  -1  -7   1       1329.93       1378.58        29.34 o                         
   0  -7   1        162.92        176.94         9.57 o                         
   1  -7   1       1179.20       1190.62        28.97 o                         
   2  -7   1         77.89         66.11         6.75 o                         
   3  -7   1         13.97          8.85         2.53 o                         
   4  -7   1        387.13        348.58        15.38 o                         
   5  -7   1       2957.57       2559.85        53.42 o                         
   6  -7   1         76.74         74.69        10.05 o                         
   7  -7   1        806.61        597.02        29.89 o                         
   8  -7   1         64.56         66.49         6.46 o                         
   9  -7   1        225.85        248.81        11.39 o                         
  10  -7   1        247.93        264.65        12.27 o                         
  11  -7   1          7.22          3.86         1.98 o                         
  12  -7   1        178.59        182.06         8.07 o                         
  13  -7   1        269.23        269.95         8.21 o                         
  14  -7   1        248.91        257.43         7.94 o                         
 -11  -6   1         31.79         29.49         3.82 o                         
 -10  -6   1          1.56         -0.47         2.21 o                         
  -9  -6   1         36.04         41.99         5.92 o                         
  -8  -6   1       1681.77       1699.49        50.76 o                         
  -7  -6   1        141.89        132.64         9.22 o                         
  -6  -6   1         18.47         17.86         2.54 o                         
  -5  -6   1        434.94        393.78        13.82 o                         
  -4  -6   1         72.54         77.61        10.65 o                         
  -3  -6   1       1486.47       1329.18        74.69 o                         
  -2  -6   1        644.81        632.28        30.44 o                         
  -1  -6   1          1.52          3.45         4.78 o                         
   0  -6   1         50.44         56.21         4.34 o                         
   1  -6   1        532.25        844.34        46.26 o                         
   2  -6   1        438.55        472.04        14.79 o                         
   3  -6   1        439.18        569.77        16.64 o                         
   4  -6   1       3740.37       4225.72        72.65 o                         
   5  -6   1        952.70       1109.23        34.39 o                         
   6  -6   1       1405.23       1518.11        44.85 o                         
   7  -6   1         38.28         25.06         4.61 o                         
   8  -6   1        373.71        271.15        18.85 o                         
   9  -6   1        358.78        353.26        18.16 o                         
  10  -6   1         31.18         40.40         3.75 o                         
  11  -6   1        335.60        344.23        11.59 o                         
  12  -6   1         57.76         55.55         4.54 o                         
  13  -6   1         11.81          6.32         1.88 o                         
  14  -6   1         67.10         65.75         3.76 o                         
 -12  -5   1          2.34          8.45         2.16 o                         
 -11  -5   1         69.54         84.02         5.45 o                         
 -10  -5   1        254.72        281.07        11.54 o                         
  -9  -5   1        138.77        152.65         9.62 o                         
  -8  -5   1        187.99        177.69        10.62 o                         
  -7  -5   1       1171.61       1172.33        34.57 o                         
  -6  -5   1        275.01        251.50         9.62 o                         
  -5  -5   1         58.53         53.16         9.60 o                         
  -4  -5   1        146.00         99.79         9.41 o                         
  -3  -5   1       1239.89       1199.45        69.13 o                         
  -2  -5   1         91.23        110.53         7.56 o                         
  -1  -5   1        837.11        773.40        16.49 o                         
   0  -5   1       2892.96       3234.99       102.05 o                         
   1  -5   1        446.07        497.11        10.74 o                         
   2  -5   1        774.63        864.38        20.82 o                         
   3  -5   1        151.68        118.42         9.04 o                         
   4  -5   1        254.88        237.51        11.82 o                         
   5  -5   1        297.03        230.21        12.93 o                         
   6  -5   1         29.52         27.79         4.42 o                         
   7  -5   1        278.54        263.00        16.72 o                         
   8  -5   1          1.65          5.06         4.20 o                         
   9  -5   1        123.63        133.26         6.50 o                         
  10  -5   1        143.25        141.05         7.08 o                         
  11  -5   1        460.04        486.99        13.80 o                         
  12  -5   1         60.10         69.46         5.27 o                         
  13  -5   1          0.01         -1.68         1.90 o                         
  14  -5   1        310.96        287.96         7.00 o                         
 -12  -4   1         43.42         37.56         5.21 o                         
 -11  -4   1         12.66         11.00         2.60 o                         
 -10  -4   1          8.01          8.00         3.09 o                         
  -9  -4   1       2004.91       2053.21        39.20 o                         
  -8  -4   1        113.02         97.13         7.13 o                         
  -7  -4   1         58.41         51.10         4.91 o                         
  -6  -4   1       1138.35       1088.98        40.10 o                         
  -5  -4   1          0.72          0.24         2.21 o                         
  -4  -4   1        201.48        155.75        10.16 o                         
  -3  -4   1        464.86        555.09        20.77 o                         
  -2  -4   1          2.82          4.47         1.50 o                         
  -1  -4   1       4222.18       4044.39       107.36 o                         
   0  -4   1       3154.62       3281.97        45.33 o                         
   1  -4   1       1120.97        978.86        13.66 o                         
   2  -4   1        558.05        603.74        12.26 o                         
   3  -4   1       6299.64       5765.57       149.46 o                         
   4  -4   1         30.93         17.19         3.14 o                         
   5  -4   1       1635.03       1641.86        33.50 o                         
   6  -4   1         41.12         57.54         7.66 o                         
   7  -4   1          7.44          2.08         3.44 o                         
   8  -4   1          6.09          5.69         3.65 o                         
   9  -4   1         38.77         44.52         3.85 o                         
  10  -4   1        493.24        534.87        27.43 o                         
  11  -4   1         44.06         33.56         4.13 o                         
  12  -4   1          1.41         -2.12         2.12 o                         
  13  -4   1         41.36         39.75         3.81 o                         
  14  -4   1          7.03         10.71         1.74 o                         
 -13  -3   1         43.93         42.67         3.81 o                         
 -12  -3   1         16.77         16.07         2.94 o                         
 -11  -3   1          5.40          4.14         3.46 o                         
 -10  -3   1        490.58        525.24        17.25 o                         
  -9  -3   1        311.58        314.43        14.07 o                         
  -8  -3   1         15.62         16.70         2.50 o                         
  -7  -3   1          4.61          0.85         3.58 o                         
  -6  -3   1          0.99          0.87         2.72 o                         
  -5  -3   1          8.49          9.53         2.85 o                         
  -4  -3   1          2.65          4.08         2.63 o                         
  -3  -3   1       1059.02       1248.50        79.88 o                         
  -2  -3   1        282.05        250.61        11.95 o                         
  -1  -3   1       3227.21       4772.57       174.57 o                         
   0  -3   1        460.30        540.37        15.27 o                         
   1  -3   1        312.98        826.08        37.34 o                         
   2  -3   1        185.45        221.92         5.76 o                         
   3  -3   1       6631.68       8653.84        95.91 o                         
   4  -3   1       4416.90       5208.62       126.81 o                         
   5  -3   1        239.13        325.99        15.61 o                         
   6  -3   1         11.09         11.72         2.35 o                         
   7  -3   1        325.64        362.68        17.17 o                         
   8  -3   1         89.09         76.02         9.73 o                         
   9  -3   1        123.93        143.06         6.69 o                         
  10  -3   1        305.49        381.17        20.36 o                         
  11  -3   1         12.24         34.73        15.56 o                         
  12  -3   1        638.67        688.45        19.48 o                         
  13  -3   1        128.74        157.96         6.85 o                         
  14  -3   1          1.13          7.51         3.14 o                         
 -13  -2   1          1.80          0.60         1.53 o                         
 -12  -2   1         13.36         12.75         3.06 o                         
 -11  -2   1         55.46         48.24         7.19 o                         
 -10  -2   1          2.28          0.80         2.76 o                         
  -9  -2   1          0.67         -0.99         2.48 o                         
  -8  -2   1        770.29        736.78        23.95 o                         
  -7  -2   1         48.25         29.56         6.16 o                         
  -6  -2   1        865.15        895.88        37.21 o                         
  -5  -2   1       1480.60       1377.29        99.23 o                         
  -4  -2   1        268.36        242.25        15.51 o                         
  -3  -2   1         65.61         47.00         3.02 o                         
  -2  -2   1       8229.30       7234.57       327.01 o                         
  -1  -2   1       4144.80       3854.33        53.52 o                         
   0  -2   1       2242.58       2041.36        41.74 o                         
   1  -2   1        722.59        715.66        17.00 o                         
   2  -2   1       4321.76       4069.62        54.69 o                         
   3  -2   1        466.58        432.16         9.29 o                         
   4  -2   1       1821.74       1827.38        28.07 o                         
   5  -2   1         35.87         33.85         4.31 o                         
   6  -2   1         92.05         97.78        10.03 o                         
   7  -2   1         70.89         59.21         8.44 o                         
   8  -2   1          5.53          8.52         3.16 o                         
   9  -2   1        212.22        244.47         7.51 o                         
  10  -2   1          4.90          6.57         2.02 o                         
  11  -2   1         33.89         32.84         3.54 o                         
  12  -2   1        178.01        174.93         7.22 o                         
  13  -2   1        152.77        154.47         8.23 o                         
  14  -2   1          4.74          1.81         1.78 o                         
 -14  -1   1          3.36          4.65         2.74 o                         
 -13  -1   1         10.16          7.48         2.11 o                         
 -12  -1   1         48.17         45.97         5.34 o                         
 -11  -1   1          0.01          7.07         3.30 o                         
 -10  -1   1          3.16          6.97         2.47 o                         
  -9  -1   1         31.95         31.22         3.26 o                         
  -8  -1   1        199.15        167.57        19.83 o                         
  -7  -1   1        427.09        449.14        24.33 o                         
  -6  -1   1       3500.05       3511.39        57.70 o                         
  -5  -1   1       3699.60       3411.93       152.01 o                         
  -4  -1   1         78.69         87.01         6.58 o                         
  -3  -1   1       8011.81       6391.22       397.58 o                         
  -2  -1   1        220.38        175.84        11.62 o                         
  -1  -1   1       2396.01       2215.58        26.17 o                         
   0  -1   1          9.84         18.37         1.08 o                         
   1  -1   1       8455.58       7958.53       155.48 o                         
   2  -1   1       3059.04       2859.59        54.81 o                         
   3  -1   1         48.25         64.16         4.58 o                         
   4  -1   1       1803.49       1791.76        36.86 o                         
   5  -1   1          2.44         10.16         3.70 o                         
   6  -1   1       1220.52       1146.91        43.12 o                         
   7  -1   1         81.25         80.94         9.10 o                         
   8  -1   1        442.90        434.00        23.01 o                         
   9  -1   1        167.21        166.02         6.91 o                         
  10  -1   1          6.58          3.85         2.04 o                         
  11  -1   1         14.33         14.80         2.69 o                         
  12  -1   1         78.56         82.10         4.65 o                         
  13  -1   1          0.71         -1.76         1.76 o                         
  14  -1   1          0.08          1.10         1.69 o                         
 -14   0   1          9.70         11.06         2.30 o                         
 -13   0   1          2.37         -0.47         1.92 o                         
 -12   0   1         14.97          9.93         3.57 o                         
 -11   0   1         36.46         34.11         3.94 o                         
 -10   0   1         38.11         33.34         3.91 o                         
  -9   0   1          1.46         -0.06         1.83 o                         
  -8   0   1        140.85        112.10        13.89 o                         
  -7   0   1         66.55         56.81         8.45 o                         
  -6   0   1        282.23        308.89        11.69 o                         
  -5   0   1        140.54        161.35         7.66 o                         
  -4   0   1        119.02        119.90         5.96 o                         
  -3   0   1        334.47        360.01        25.61 o                         
  -2   0   1          3.50          2.53         0.91 o                         
  -1   0   1         17.59         23.01         1.49 o                         
   0   0   1         18.84         31.67         2.01 o                         
   1   0   1         62.29        103.65         4.46 o                         
   2   0   1         34.10         45.32         3.58 o                         
   3   0   1          5.78          5.64         2.18 o                         
   4   0   1         18.11         12.67         2.35 o                         
   5   0   1         17.44         12.64         2.52 o                         
   6   0   1         16.26         16.68         4.18 o                         
   7   0   1         73.45         71.73         8.70 o                         
   8   0   1          0.03         -1.54         4.68 o                         
   9   0   1        430.89        487.02        18.56 o                         
  10   0   1         38.29         39.18         4.04 o                         
  11   0   1         42.85         47.30         4.00 o                         
  12   0   1         35.90         35.76         3.86 o                         
  13   0   1         17.16         16.03         2.68 o                         
  14   0   1          5.40          3.61         1.77 o                         
 -14   1   1          6.24          0.83         2.04 o                         
 -13   1   1        103.24         94.04         6.39 o                         
 -12   1   1         13.40         14.10         2.52 o                         
 -11   1   1         23.80         13.21         2.73 o                         
 -10   1   1          2.69          2.53         1.81 o                         
  -9   1   1          2.25         -0.25         2.12 o                         
  -8   1   1        319.75        282.91        18.78 o                         
  -7   1   1       4186.62       4254.71        90.40 o                         
  -6   1   1       3623.59       3202.80       148.73 o                         
  -5   1   1       1100.55       1085.42        22.46 o                         
  -4   1   1       6300.36       5371.55       195.29 o                         
  -3   1   1        576.46        520.09        17.94 o                         
  -2   1   1        661.80        564.14        25.64 o                         
  -1   1   1        235.38        268.19         5.44 o                         
   0   1   1       5111.12       4500.24        65.30 o                         
   1   1   1         41.81         31.83         2.14 o                         
   2   1   1        292.85        261.50         7.60 o                         
   3   1   1        241.53        245.24        11.09 o                         
   4   1   1        261.15        243.32        14.83 o                         
   5   1   1         68.64         69.52         6.78 o                         
   6   1   1        181.96        165.75         9.82 o                         
   7   1   1       1072.43        984.45        75.00 o                         
   8   1   1         69.55         64.00         4.14 o                         
   9   1   1        156.24        142.97         6.58 o                         
  10   1   1         44.44         39.97         3.54 o                         
  11   1   1         10.60         13.34         2.83 o                         
  12   1   1         90.51         85.68         7.63 o                         
  13   1   1         31.53         32.23         3.21 o                         
 -14   2   1          0.39          4.08         2.38 o                         
 -13   2   1          0.41         -0.50         1.72 o                         
 -12   2   1         59.09         55.21         4.82 o                         
 -11   2   1         76.97         69.96         5.61 o                         
 -10   2   1        169.83        162.02         7.52 o                         
  -9   2   1        579.64        656.29        37.82 o                         
  -8   2   1        237.88        217.62        16.19 o                         
  -7   2   1       1270.40       1241.19        47.05 o                         
  -6   2   1        676.57        780.89        33.19 o                         
  -5   2   1        227.99        211.19        16.95 o                         
  -4   2   1         62.21         62.56        15.58 o                         
  -3   2   1      16759.58      16607.87       942.92 o                         
  -2   2   1        175.73        141.95         4.47 o                         
  -1   2   1       2596.70       2408.59        23.35 o                         
   0   2   1       1045.21        982.72        14.15 o                         
   1   2   1       1604.29       1481.37        20.58 o                         
   2   2   1       1062.26        942.67        18.99 o                         
   3   2   1         33.96         36.41         3.35 o                         
   4   2   1        182.70        208.45        16.50 o                         
   5   2   1         89.43         85.60         7.07 o                         
   6   2   1        351.60        271.07        23.40 o                         
   7   2   1        776.91        770.48        43.29 o                         
   8   2   1         59.85         40.57         3.35 o                         
   9   2   1         66.47         62.05         6.41 o                         
  10   2   1        213.96        197.79         8.12 o                         
  11   2   1         54.48         46.24         5.11 o                         
  12   2   1         51.64         56.44         6.19 o                         
  13   2   1         69.52         64.57         4.23 o                         
 -15   3   1          0.60         -0.04         1.23 o                         
 -14   3   1          0.72          1.33         1.95 o                         
 -13   3   1        150.13        128.32         6.19 o                         
 -12   3   1        357.97        450.62        23.87 o                         
 -11   3   1        430.50        441.56        18.42 o                         
 -10   3   1          0.41         -0.22         1.88 o                         
  -9   3   1        349.58        302.17        22.92 o                         
  -8   3   1          8.19          6.92         2.88 o                         
  -7   3   1         15.12         12.63         3.33 o                         
  -6   3   1         27.12         10.94         3.44 o                         
  -5   3   1       2500.08       2478.29       100.31 o                         
  -4   3   1         64.27         69.68         4.79 o                         
  -3   3   1       6499.05       6534.88       303.73 o                         
  -2   3   1        148.58        269.41        19.41 o                         
  -1   3   1       1136.57       1350.89        17.75 o                         
   0   3   1         68.12        210.83        21.44 o                         
   1   3   1       6481.44       8885.76       234.55 o                         
   2   3   1       4633.67       5841.81       150.18 o                         
   3   3   1        420.51        472.12        13.12 o                         
   4   3   1          0.13         -2.02         2.40 o                         
   5   3   1        396.46        423.72        19.83 o                         
   6   3   1         45.65         44.44         8.33 o                         
   7   3   1         10.47          7.18         2.44 o                         
   8   3   1        281.09        285.23        17.54 o                         
   9   3   1        967.82        984.71        24.98 o                         
  10   3   1        259.33        243.44        10.08 o                         
  11   3   1        249.41        264.03        13.87 o                         
  12   3   1          2.16         -0.18         2.14 o                         
 -15   4   1        110.14         88.01         5.38 o                         
 -14   4   1          7.93          5.61         2.79 o                         
 -13   4   1         41.03         31.67         3.30 o                         
 -12   4   1        605.52        628.23        17.45 o                         
 -11   4   1       1198.56       1317.47        35.04 o                         
 -10   4   1        100.23         93.31         5.70 o                         
  -9   4   1        628.46        560.77        30.71 o                         
  -8   4   1        212.64        201.47        17.06 o                         
  -7   4   1        271.42        210.69        14.16 o                         
  -6   4   1        378.96        423.17        19.33 o                         
  -5   4   1        169.76        176.35        11.09 o                         
  -4   4   1       1175.40       1077.75        52.44 o                         
  -3   4   1       3033.70       2774.11        72.88 o                         
  -2   4   1         71.58        110.91         5.11 o                         
  -1   4   1        626.42        584.71        10.36 o                         
   0   4   1       7248.37       6981.56        68.97 o                         
   1   4   1       2564.18       2282.67        37.78 o                         
   2   4   1       1023.92       1017.46        24.66 o                         
   3   4   1        943.57        910.92        29.56 o                         
   4   4   1         63.97         80.57         8.66 o                         
   5   4   1        634.64        478.83        31.41 o                         
   6   4   1         71.41         53.37         9.43 o                         
   7   4   1         14.55         11.51         2.86 o                         
   8   4   1        104.55         89.76         7.87 o                         
   9   4   1         43.77         39.39         4.14 o                         
  10   4   1         56.94         57.16         4.73 o                         
  11   4   1        383.51        425.87        12.18 o                         
  12   4   1          2.64          2.84         1.37 o                         
 -15   5   1         95.26         66.14         6.34 o                         
 -14   5   1         19.94         14.99         2.03 o                         
 -13   5   1        245.10        265.34        13.70 o                         
 -12   5   1          8.79         -3.11         3.11 o                         
 -11   5   1          6.68          5.88         2.47 o                         
 -10   5   1       1301.67       1472.60        39.51 o                         
  -9   5   1        200.66        196.58        16.13 o                         
  -8   5   1          0.64          0.94         3.08 o                         
  -7   5   1       1176.68        999.80        47.91 o                         
  -6   5   1       3028.81       2911.00       119.26 o                         
  -5   5   1        559.97        441.45        16.50 o                         
  -4   5   1         71.33         69.35         4.24 o                         
  -3   5   1       3694.22       3553.77        47.12 o                         
  -2   5   1        119.51        126.09         4.40 o                         
  -1   5   1       1031.25       1005.57        25.59 o                         
   0   5   1         77.12         98.16         6.10 o                         
   1   5   1        796.15        826.79        20.48 o                         
   2   5   1         22.81         16.33         3.64 o                         
   3   5   1         85.34        223.41        27.49 o                         
   4   5   1          0.27         -4.82         4.82 o                         
   5   5   1         45.99         34.45         6.48 o                         
   6   5   1          8.46          5.86         1.93 o                         
   7   5   1          4.49          4.96         2.42 o                         
   8   5   1        439.03        453.69        14.32 o                         
   9   5   1        167.33        185.80         8.75 o                         
  10   5   1         94.47        102.43         6.70 o                         
  11   5   1          4.54          1.20         2.02 o                         
 -15   6   1         18.24          8.90         1.75 o                         
 -14   6   1          0.25          2.55         1.57 o                         
 -13   6   1         82.97         81.51         4.91 o                         
 -12   6   1       1984.20       1966.03        39.83 o                         
 -11   6   1         15.83         15.89         2.58 o                         
 -10   6   1          3.91          5.14         2.01 o                         
  -9   6   1          1.38         -1.53         1.77 o                         
  -8   6   1         39.34         25.48         7.65 o                         
  -7   6   1       1556.34       1550.76        53.75 o                         
  -6   6   1         38.41         17.65         3.58 o                         
  -5   6   1        743.59        702.16        24.12 o                         
  -4   6   1         17.85         17.57         2.96 o                         
  -3   6   1       1172.18       1233.27        38.58 o                         
  -2   6   1        145.22        359.75        42.33 o                         
  -1   6   1        311.59        476.40        49.33 o                         
   0   6   1       2743.00       4058.48       183.41 o                         
   1   6   1       1423.38       1952.21        99.54 o                         
   2   6   1       2555.06       2701.17        48.10 o                         
   3   6   1        215.29        180.62        12.80 o                         
   4   6   1         24.97         -1.80         3.34 o                         
   5   6   1         49.52         43.32         3.43 o                         
   6   6   1        118.47        117.58         6.55 o                         
   7   6   1        134.29        127.92         6.54 o                         
   8   6   1         12.85         12.93         2.64 o                         
   9   6   1        209.59        221.13         8.61 o                         
  10   6   1        251.37        281.27         9.62 o                         
  11   6   1         37.55         43.08         5.06 o                         
 -15   7   1         63.10         46.35         3.87 o                         
 -14   7   1        251.56        243.31         9.35 o                         
 -13   7   1        171.05        168.98         7.02 o                         
 -12   7   1         86.22         96.70         4.90 o                         
 -11   7   1        161.05        181.83         6.88 o                         
 -10   7   1        336.90        341.88        11.46 o                         
  -9   7   1        896.28        895.54        38.23 o                         
  -8   7   1          3.58          1.88         5.48 o                         
  -7   7   1       1984.04       1742.58        59.83 o                         
  -6   7   1       2205.50       1978.95        74.76 o                         
  -5   7   1         59.89         67.81         7.97 o                         
  -4   7   1        178.09        153.59         8.62 o                         
  -3   7   1         56.72         67.48         6.56 o                         
  -2   7   1         18.14         23.55         5.18 o                         
  -1   7   1         90.87         89.09         8.76 o                         
   0   7   1       2414.15       2311.60        49.88 o                         
   1   7   1        355.68        297.77        16.96 o                         
   2   7   1          9.28         -1.27         3.79 o                         
   3   7   1        256.24        219.70        16.94 o                         
   4   7   1         72.22         60.10         4.94 o                         
   5   7   1          8.21          2.47         2.00 o                         
   6   7   1         21.91         11.82         2.37 o                         
   7   7   1          0.94          0.50         1.87 o                         
   8   7   1          9.63          8.07         2.48 o                         
   9   7   1        553.96        597.76        14.87 o                         
  10   7   1         12.13         14.60         1.97 o                         
 -15   8   1         45.63         26.68         4.57 o                         
 -14   8   1        224.65        210.18         7.11 o                         
 -13   8   1          1.51          1.92         1.85 o                         
 -12   8   1        664.36        697.99        28.37 o                         
 -11   8   1        159.20        188.98        15.97 o                         
 -10   8   1        388.21        432.81        15.31 o                         
  -9   8   1        593.02        596.41        24.60 o                         
  -8   8   1          2.05          0.90         1.91 o                         
  -7   8   1        347.54        306.50        25.81 o                         
  -6   8   1        565.37        516.51        40.49 o                         
  -5   8   1        785.96        791.27        38.31 o                         
  -4   8   1        393.00        345.75        18.86 o                         
  -3   8   1        342.52        326.96        15.15 o                         
  -2   8   1         14.89         13.27         4.84 o                         
  -1   8   1          9.80         12.03         3.84 o                         
   0   8   1       1227.78       1212.96        50.84 o                         
   1   8   1        337.65        294.66        19.87 o                         
   2   8   1        100.18        103.58        13.77 o                         
   3   8   1        564.70        503.96        20.30 o                         
   4   8   1         10.67         13.95         2.62 o                         
   5   8   1        231.40        238.12         8.87 o                         
   6   8   1         35.99         34.61         3.43 o                         
   7   8   1        350.36        343.15        11.88 o                         
   8   8   1         24.97         23.56         2.85 o                         
   9   8   1         23.67         20.97         2.51 o                         
 -14   9   1          3.26         -0.30         1.37 o                         
 -13   9   1         11.16          4.35         1.53 o                         
 -12   9   1         17.69         13.33         2.20 o                         
 -11   9   1          0.65          0.43         1.91 o                         
 -10   9   1          8.99          5.86         1.89 o                         
  -9   9   1        220.18        252.24        13.80 o                         
  -8   9   1          2.65          4.16         1.61 o                         
  -7   9   1         45.53         54.26         3.95 o                         
  -6   9   1       1095.77        909.98        56.29 o                         
  -5   9   1        902.22        783.53        51.25 o                         
  -4   9   1         49.55         60.03        11.40 o                         
  -3   9   1        561.05        557.25        27.26 o                         
  -2   9   1        177.03        182.04        15.85 o                         
  -1   9   1         72.53         69.98        13.35 o                         
   0   9   1          0.86          3.24         3.98 o                         
   1   9   1        538.29        540.75        13.21 o                         
   2   9   1         33.48         33.68         3.25 o                         
   3   9   1        652.03        646.91        16.33 o                         
   4   9   1         35.18         34.58         4.07 o                         
   5   9   1         40.57         43.43         4.44 o                         
   6   9   1         30.40         39.29         4.20 o                         
   7   9   1        443.38        509.45        17.99 o                         
   8   9   1          3.34          3.56         2.05 o                         
 -14  10   1        110.62         79.16         4.61 o                         
 -13  10   1         76.03         67.20         4.47 o                         
 -12  10   1         32.29         28.81         3.20 o                         
 -11  10   1        139.24        130.24         6.21 o                         
 -10  10   1         21.61         23.24         3.02 o                         
  -9  10   1        335.59        323.56        11.22 o                         
  -8  10   1          8.15          7.01         1.69 o                         
  -7  10   1        830.54        890.97        35.02 o                         
  -6  10   1         32.46         33.48         2.90 o                         
  -5  10   1        162.37        156.20         6.63 o                         
  -4  10   1        600.75        559.24        17.64 o                         
  -3  10   1        168.34        169.35         9.03 o                         
  -2  10   1          0.04          1.62         2.00 o                         
  -1  10   1        582.34        538.35        14.80 o                         
   0  10   1        136.72        186.63        11.33 o                         
   1  10   1         23.44         15.55         2.49 o                         
   2  10   1        663.01        663.98        16.81 o                         
   3  10   1         94.96         89.71         5.59 o                         
   4  10   1         15.84          9.04         1.99 o                         
   5  10   1          9.92          7.89         2.20 o                         
   6  10   1          4.38          2.12         1.82 o                         
   7  10   1        230.87        251.00        12.58 o                         
   8  10   1          1.41          2.71         1.39 o                         
 -14  11   1         59.91         53.18         6.46 o                         
 -13  11   1         15.41          6.97         1.69 o                         
 -12  11   1        121.16        105.95         5.77 o                         
 -11  11   1        163.79        178.21         8.55 o                         
 -10  11   1        277.05        275.53        14.53 o                         
  -9  11   1         42.71         54.62         4.07 o                         
  -8  11   1          5.50          3.07         2.42 o                         
  -7  11   1        311.45        338.38        10.52 o                         
  -6  11   1        686.19        691.65        37.55 o                         
  -5  11   1        636.46        802.65        20.32 o                         
  -4  11   1        498.66        510.52        14.02 o                         
  -3  11   1          4.09          2.75         2.78 o                         
  -2  11   1        985.47       1029.03        41.23 o                         
  -1  11   1        781.14       1591.81        97.79 o                         
   0  11   1         42.81         81.10         9.85 o                         
   1  11   1        142.76        186.05         8.06 o                         
   2  11   1        173.14        184.76         7.44 o                         
   3  11   1        214.80        239.60         8.45 o                         
   4  11   1         27.97         38.32         4.47 o                         
   5  11   1         22.69         23.43         3.49 o                         
   6  11   1         19.86         15.35         2.29 o                         
   7  11   1        169.13        122.14         8.55 o                         
 -13  12   1        353.33        334.07        19.98 o                         
 -12  12   1         20.06         13.98         2.55 o                         
 -11  12   1       1015.57       1046.01        27.38 o                         
 -10  12   1        398.92        383.23        13.70 o                         
  -9  12   1        245.13        231.87         9.08 o                         
  -8  12   1       1472.79       1409.24        31.99 o                         
  -7  12   1        194.91        188.23         7.60 o                         
  -6  12   1       2505.70       2646.60        89.14 o                         
  -5  12   1       1594.65       1749.79        52.76 o                         
  -4  12   1         29.07         32.05         3.81 o                         
  -3  12   1        144.30        162.03         6.80 o                         
  -2  12   1        244.85        263.72         9.11 o                         
  -1  12   1         13.86          2.06         3.93 o                         
   0  12   1        179.58        182.36         9.94 o                         
   1  12   1        189.30        192.97         9.67 o                         
   2  12   1         16.02         13.64         2.30 o                         
   3  12   1          2.20          1.37         1.60 o                         
   4  12   1          5.43          6.48         1.76 o                         
   5  12   1         12.53          7.46         1.95 o                         
 -13  13   1         29.14         24.14         4.10 o                         
 -12  13   1         12.85          9.74         2.84 o                         
 -11  13   1        473.29        474.44        12.96 o                         
 -10  13   1         45.57         46.19         3.93 o                         
  -9  13   1         23.42         22.28         2.68 o                         
  -8  13   1        176.62        183.69         7.98 o                         
  -7  13   1         57.61         64.71         4.79 o                         
  -6  13   1        249.08        252.64         8.06 o                         
  -5  13   1         23.33         29.75         3.47 o                         
  -4  13   1         40.70         44.63         4.23 o                         
  -3  13   1         51.30         46.55         4.22 o                         
  -2  13   1         34.24         27.90         3.51 o                         
  -1  13   1         27.61        172.87        45.64 o                         
   0  13   1         25.57         21.00         4.27 o                         
   1  13   1         84.75         81.27         5.60 o                         
   2  13   1         31.08         29.64         4.46 o                         
   3  13   1          0.81          1.84         2.47 o                         
   4  13   1        183.77        176.12        11.73 o                         
 -12  14   1          8.89          2.80         2.68 o                         
 -11  14   1         47.86         46.83         3.63 o                         
 -10  14   1         18.20         33.59         3.70 o                         
  -9  14   1         42.11         51.87         3.86 o                         
  -8  14   1          6.94         10.02         2.54 o                         
  -7  14   1        126.46        161.56         8.44 o                         
  -6  14   1        206.95        251.67        12.06 o                         
  -5  14   1         24.12         29.75         3.35 o                         
  -4  14   1         73.38         99.23         9.10 o                         
  -3  14   1          0.21          7.93         2.63 o                         
  -2  14   1        179.38        195.45         9.92 o                         
  -1  14   1         13.17         23.05         4.27 o                         
   0  14   1        486.31        653.97        21.16 o                         
   1  14   1        133.42        146.75         7.20 o                         
   2  14   1        111.56        120.69         5.43 o                         
 -11  15   1         53.57         43.69         3.57 o                         
 -10  15   1        153.04        138.91         6.13 o                         
  -9  15   1         25.60         23.99         2.41 o                         
  -8  15   1        372.22        370.37        10.66 o                         
  -7  15   1          7.40         11.95         2.17 o                         
  -6  15   1         41.75         49.48         4.78 o                         
  -5  15   1         59.59         78.68         5.97 o                         
  -4  15   1        406.75        672.72        28.02 o                         
  -3  15   1        110.81        198.84        12.70 o                         
  -2  15   1        301.10        284.73         9.90 o                         
  -1  15   1         48.62         36.01         3.09 o                         
   0  15   1        121.76        106.46         5.21 o                         
  -9  16   1         26.80         23.76         2.20 o                         
  -8  16   1        338.67        317.05        12.37 o                         
  -7  16   1         63.22         61.90         3.54 o                         
  -6  16   1        194.04        209.73         6.61 o                         
  -5  16   1        107.40        118.40         6.64 o                         
  -4  16   1          5.67          1.24         2.01 o                         
  -3  16   1        246.93        203.75        22.39 o                         
  -2  16   1         64.38         53.60         3.99 o                         
   1 -16   2         33.83         23.60         2.20 o                         
   2 -16   2        139.35        123.61         5.83 o                         
   3 -16   2         42.99         32.58         2.62 o                         
   4 -16   2         44.40         37.54         2.32 o                         
   5 -16   2        795.75        773.25        11.27 o                         
   6 -16   2         90.66        124.11         7.81 o                         
   7 -16   2        267.77        244.85        25.35 o                         
   8 -16   2         36.40         28.71         3.24 o                         
  -1 -15   2          1.48          1.39         1.20 o                         
   0 -15   2        190.40        180.20         7.06 o                         
   1 -15   2         29.98         32.77         3.56 o                         
   2 -15   2         80.83         70.01         3.61 o                         
   3 -15   2         50.44         89.92         6.73 o                         
   4 -15   2          0.58         29.02         2.94 o                         
   5 -15   2          0.12          3.37         1.70 o                         
   6 -15   2         78.79         93.76         5.68 o                         
   7 -15   2        320.55        405.18        16.52 o                         
   8 -15   2       1102.75       1256.12        22.99 o                         
   9 -15   2         48.41         53.12         3.30 o                         
  10 -15   2          0.01         -2.26         3.48 o                         
  -3 -14   2         37.57         23.12         1.96 o                         
  -2 -14   2          0.60         -0.90         1.38 o                         
  -1 -14   2          0.35          1.88         2.19 o                         
   0 -14   2         19.06         17.52         4.25 o                         
   1 -14   2         35.45         32.60         3.65 o                         
   2 -14   2          4.39         12.47         3.00 o                         
   3 -14   2          5.07         12.55         2.85 o                         
   4 -14   2         11.89          8.44         2.02 o                         
   5 -14   2        303.27        367.47        12.54 o                         
   6 -14   2        309.20        384.68        20.41 o                         
   7 -14   2        126.81        185.02        14.31 o                         
   8 -14   2        187.86        213.51         7.95 o                         
   9 -14   2        129.51        119.23         4.46 o                         
  10 -14   2         57.31         75.31         3.81 o                         
  11 -14   2         49.92         44.50         3.94 o                         
  -4 -13   2         73.58         64.10         4.15 o                         
  -3 -13   2        130.91        131.47         5.83 o                         
  -2 -13   2         68.27         52.26         4.17 o                         
  -1 -13   2         25.75         23.66         3.85 o                         
   0 -13   2        292.60        299.42        16.82 o                         
   1 -13   2        529.48        478.22        20.76 o                         
   2 -13   2         35.11         37.22         6.27 o                         
   3 -13   2        414.71        434.98        19.53 o                         
   4 -13   2          8.42         34.58         5.60 o                         
   5 -13   2        102.89         91.40         5.53 o                         
   6 -13   2        200.32        213.55         8.81 o                         
   7 -13   2        293.69        296.86        10.52 o                         
   8 -13   2          0.37          0.71         2.40 o                         
   9 -13   2        114.93        126.02         5.36 o                         
  10 -13   2        460.11        422.77         9.71 o                         
  11 -13   2         69.59         63.52         4.36 o                         
  12 -13   2         13.57         22.82         3.08 o                         
  -6 -12   2          8.19          4.67         1.54 o                         
  -5 -12   2         17.36         17.79         1.78 o                         
  -4 -12   2          8.76          7.58         1.86 o                         
  -3 -12   2         31.90         23.39         3.32 o                         
  -2 -12   2         96.38         85.74         7.10 o                         
  -1 -12   2        248.03        189.56        11.67 o                         
   0 -12   2         82.75         79.82        13.83 o                         
   1 -12   2        138.37        145.41         9.72 o                         
   2 -12   2         35.75        129.96        13.54 o                         
   3 -12   2         71.05         89.10        10.48 o                         
   4 -12   2          1.31         -2.66         3.49 o                         
   5 -12   2         76.42         80.34         5.35 o                         
   6 -12   2         77.92         74.12         5.28 o                         
   7 -12   2       1849.13       2007.28        44.39 o                         
   8 -12   2        260.35        248.18        12.01 o                         
   9 -12   2        592.76        604.20        21.67 o                         
  10 -12   2          2.96          0.16         1.66 o                         
  11 -12   2         97.73         85.63         4.89 o                         
  12 -12   2        314.58        297.78        14.09 o                         
  13 -12   2          1.91         -2.24         2.61 o                         
  -7 -11   2          0.89          2.90         1.46 o                         
  -6 -11   2         46.98         62.89         5.76 o                         
  -5 -11   2         76.03         95.11         8.62 o                         
  -4 -11   2        119.46        107.30         9.73 o                         
  -3 -11   2        207.85        208.93        14.11 o                         
  -2 -11   2       1559.74       1880.20        43.83 o                         
  -1 -11   2        371.77        358.25        13.58 o                         
   0 -11   2          3.81          6.73         3.82 o                         
   1 -11   2        353.55        373.31        32.85 o                         
   2 -11   2          0.23         -1.17         7.11 o                         
   3 -11   2        659.64        852.18        61.61 o                         
   4 -11   2       1278.17       1379.93        64.04 o                         
   5 -11   2        215.47        197.35        11.77 o                         
   6 -11   2          1.65          0.49         2.14 o                         
   7 -11   2       1617.67       1714.65        31.94 o                         
   8 -11   2        214.79        288.75        13.83 o                         
   9 -11   2         20.95         32.06         3.22 o                         
  10 -11   2         15.68         17.63         2.39 o                         
  11 -11   2         18.64         21.15         2.71 o                         
  12 -11   2         25.85         21.76         2.72 o                         
  13 -11   2          4.76          2.28         2.11 o                         
  -8 -10   2          3.30          0.73         1.26 o                         
  -7 -10   2         50.98         59.79         6.28 o                         
  -6 -10   2         37.29         45.30         6.00 o                         
  -5 -10   2        160.19        147.21        11.78 o                         
  -4 -10   2         13.57         22.05         5.67 o                         
  -3 -10   2        432.60        408.83        21.68 o                         
  -2 -10   2        161.46        163.70        10.72 o                         
  -1 -10   2         10.34          6.91         3.54 o                         
   0 -10   2        651.28        536.62        17.00 o                         
   1 -10   2          9.02          2.21         6.34 o                         
   2 -10   2        221.14        195.90        14.63 o                         
   3 -10   2         47.01         39.81         4.96 o                         
   4 -10   2         43.28         47.91         5.00 o                         
   5 -10   2        251.23        192.81        10.60 o                         
   6 -10   2         52.77         43.57         4.18 o                         
   7 -10   2       1237.86       1215.41        34.19 o                         
   8 -10   2        173.74        149.76         9.12 o                         
   9 -10   2         24.49         24.02         3.19 o                         
  10 -10   2        371.38        365.82        10.55 o                         
  11 -10   2         57.18         58.12         4.00 o                         
  12 -10   2          0.20          0.76         1.81 o                         
  13 -10   2         33.41         42.29         3.44 o                         
  14 -10   2          4.49         -0.04         2.93 o                         
  -9  -9   2         37.35         38.68         3.83 o                         
  -8  -9   2        127.16        138.40         9.05 o                         
  -7  -9   2         10.04          8.83         2.41 o                         
  -6  -9   2          2.73          9.11         3.25 o                         
  -5  -9   2        375.81        311.32        13.93 o                         
  -4  -9   2        117.51        100.85         8.91 o                         
  -3  -9   2        205.92        192.89        11.21 o                         
  -2  -9   2        495.46        455.86        14.71 o                         
  -1  -9   2        198.88        204.89         8.86 o                         
   0  -9   2        288.53        265.03        24.28 o                         
   1  -9   2        674.73        661.47        36.81 o                         
   2  -9   2        830.88        830.36        42.65 o                         
   3  -9   2        688.34        786.53        32.76 o                         
   4  -9   2         33.74         21.16         5.62 o                         
   5  -9   2         80.89         89.18        13.25 o                         
   6  -9   2         62.34         60.48         4.67 o                         
   7  -9   2        608.84        579.36        28.63 o                         
   8  -9   2          9.15          4.09         2.05 o                         
   9  -9   2        490.99        480.31        14.15 o                         
  10  -9   2        257.76        274.87         9.27 o                         
  11  -9   2        428.08        485.35        16.45 o                         
  12  -9   2         45.38         58.41         4.60 o                         
  13  -9   2        125.17        144.95         6.85 o                         
  14  -9   2          1.25          2.05         1.55 o                         
 -10  -8   2          7.14          5.27         2.18 o                         
  -9  -8   2         16.91         20.97         3.54 o                         
  -8  -8   2         20.72         20.95         2.96 o                         
  -7  -8   2          7.15          6.94         2.56 o                         
  -6  -8   2        133.39        165.15         9.55 o                         
  -5  -8   2         76.64         75.45         6.39 o                         
  -4  -8   2         12.76         26.93         6.92 o                         
  -3  -8   2          0.49         23.87         4.82 o                         
  -2  -8   2        214.11        218.93        17.23 o                         
  -1  -8   2          0.75        179.09        28.18 o                         
   0  -8   2       1571.48       1872.19        46.11 o                         
   1  -8   2          0.02         -1.49         2.46 o                         
   2  -8   2         10.71          4.29         3.43 o                         
   3  -8   2         17.62         23.35         5.52 o                         
   4  -8   2        177.14        135.85        10.70 o                         
   5  -8   2        527.64        486.41        25.41 o                         
   6  -8   2        880.63        758.02        33.85 o                         
   7  -8   2        162.37        132.84        10.99 o                         
   8  -8   2       1357.97       1413.37        90.91 o                         
   9  -8   2          0.02          0.45         2.28 o                         
  10  -8   2          9.17         11.18         2.51 o                         
  11  -8   2         12.84          9.57         2.16 o                         
  12  -8   2         35.58         29.51         2.88 o                         
  13  -8   2          1.93          1.68         1.65 o                         
  14  -8   2         70.27         59.64         6.43 o                         
 -10  -7   2          1.15         -0.80         2.29 o                         
  -9  -7   2         87.68         98.78         6.37 o                         
  -8  -7   2          9.18         12.86         3.84 o                         
  -7  -7   2         66.58         98.72         9.02 o                         
  -6  -7   2        605.06        561.78        19.28 o                         
  -5  -7   2        120.70         97.37         6.03 o                         
  -4  -7   2        888.10        851.61        17.66 o                         
  -3  -7   2         45.54         26.80         5.25 o                         
  -2  -7   2        232.02        218.90        12.70 o                         
  -1  -7   2        209.16        206.87        12.97 o                         
   0  -7   2       1742.24       1615.74        26.70 o                         
   1  -7   2        447.09        392.36        13.24 o                         
   2  -7   2        237.50        229.75        10.37 o                         
   3  -7   2          0.00          1.02         2.03 o                         
   4  -7   2        858.18        808.96        29.75 o                         
   5  -7   2          0.50          2.25         3.86 o                         
   6  -7   2         57.10         49.75         8.51 o                         
   7  -7   2         28.96         22.87         6.12 o                         
   8  -7   2        143.71        141.34        10.07 o                         
   9  -7   2        149.97        144.05         8.71 o                         
  10  -7   2        218.43        256.87        11.38 o                         
  11  -7   2        367.43        360.08        18.10 o                         
  12  -7   2         13.48         17.26         2.38 o                         
  13  -7   2         13.67         14.78         2.30 o                         
  14  -7   2         12.77         12.76         1.70 o                         
 -11  -6   2          4.76          3.60         1.60 o                         
 -10  -6   2          0.59          0.58         2.02 o                         
  -9  -6   2         23.17         20.18         3.42 o                         
  -8  -6   2        186.11        183.56        10.88 o                         
  -7  -6   2        239.04        179.47        10.53 o                         
  -6  -6   2         42.72         48.41         4.55 o                         
  -5  -6   2         76.84         69.40         5.87 o                         
  -4  -6   2          1.55         12.25         5.13 o                         
  -3  -6   2        373.20        500.04        30.08 o                         
  -2  -6   2         86.92        131.17         8.54 o                         
  -1  -6   2          0.04         12.85         3.51 o                         
   0  -6   2       2347.49       2615.20        33.33 o                         
   1  -6   2          0.55         -0.78         1.53 o                         
   2  -6   2        974.88       1265.46        26.33 o                         
   3  -6   2        350.10       1064.39        38.31 o                         
   4  -6   2          6.21        144.05        14.82 o                         
   5  -6   2         67.42         93.54        13.85 o                         
   6  -6   2         84.88        112.94        11.19 o                         
   7  -6   2        463.75        382.52        21.78 o                         
   8  -6   2         16.13         18.14         5.18 o                         
   9  -6   2        558.67        585.68        30.00 o                         
  10  -6   2         10.76         12.69         2.32 o                         
  11  -6   2          0.56         -2.28         2.28 o                         
  12  -6   2        187.19        228.75        11.49 o                         
  13  -6   2         29.84         28.77         2.92 o                         
  14  -6   2        309.74        304.35        10.19 o                         
 -12  -5   2        265.91        225.60        65.94 o                         
 -11  -5   2        102.03        111.15         6.14 o                         
 -10  -5   2         25.90         24.81         3.76 o                         
  -9  -5   2        470.15        520.94        17.53 o                         
  -8  -5   2         73.65         77.23         6.60 o                         
  -7  -5   2        176.11        161.08         8.96 o                         
  -6  -5   2        244.38        214.55         9.92 o                         
  -5  -5   2        574.80        507.17        35.28 o                         
  -4  -5   2         26.15         25.61         4.82 o                         
  -3  -5   2         40.85         22.89         5.72 o                         
  -2  -5   2        284.48        233.67        10.67 o                         
  -1  -5   2         29.17         31.76         3.61 o                         
   0  -5   2         46.68         75.16         5.66 o                         
   1  -5   2         39.47         31.60         2.76 o                         
   2  -5   2       1459.47       2122.08        81.88 o                         
   3  -5   2       4100.38       3931.40        50.11 o                         
   4  -5   2       6632.75       6214.49        72.25 o                         
   5  -5   2        549.68        459.32        19.27 o                         
   6  -5   2        108.97         91.67         9.52 o                         
   7  -5   2        128.60        109.44        11.35 o                         
   8  -5   2         71.07        102.94        12.79 o                         
   9  -5   2        446.19        442.35        18.00 o                         
  10  -5   2        306.94        322.04        11.40 o                         
  11  -5   2        384.55        409.89        11.45 o                         
  12  -5   2         23.31         24.24         3.17 o                         
  13  -5   2        480.09        456.90        14.10 o                         
  14  -5   2         20.57         10.79         1.44 o                         
 -12  -4   2          2.58          3.13         2.22 o                         
 -11  -4   2          5.28         11.54         3.82 o                         
 -10  -4   2         14.43         10.16         3.00 o                         
  -9  -4   2         78.35         72.69         6.99 o                         
  -8  -4   2        470.77        481.43        16.26 o                         
  -7  -4   2        639.93        606.11        17.85 o                         
  -6  -4   2        324.97        328.31        17.46 o                         
  -5  -4   2         48.29         49.14         7.37 o                         
  -4  -4   2        467.36        417.35        30.31 o                         
  -3  -4   2         78.45         72.90         4.89 o                         
  -2  -4   2         18.04         32.00         3.55 o                         
  -1  -4   2       1073.36       1048.09        21.58 o                         
   0  -4   2        122.59        120.61         5.61 o                         
   1  -4   2       1853.23       1803.60        29.08 o                         
   2  -4   2       1426.58       1451.66        20.30 o                         
   3  -4   2        278.42        355.85        16.61 o                         
   4  -4   2        271.49        206.26        12.39 o                         
   5  -4   2        497.53        455.26        16.28 o                         
   6  -4   2       2231.17       2183.53        47.12 o                         
   7  -4   2       4616.43       4381.21        76.18 o                         
   8  -4   2        315.55        290.72        20.04 o                         
   9  -4   2         10.11         17.84         2.62 o                         
  10  -4   2          4.08          4.83         2.01 o                         
  11  -4   2        379.11        410.34        17.64 o                         
  12  -4   2          1.90         -1.95         2.35 o                         
  13  -4   2         50.93         51.16         3.84 o                         
  14  -4   2        292.45        278.07         7.50 o                         
 -13  -3   2          4.12          3.91         1.81 o                         
 -12  -3   2         36.58         26.27         3.79 o                         
 -11  -3   2         12.51         21.63         5.52 o                         
 -10  -3   2         28.91         21.88         4.15 o                         
  -9  -3   2          1.23         -2.91         2.91 o                         
  -8  -3   2         57.05         37.87         4.17 o                         
  -7  -3   2          5.77          2.63         3.14 o                         
  -6  -3   2         81.53         85.54         8.74 o                         
  -5  -3   2         13.18          3.65         3.38 o                         
  -4  -3   2        552.81        507.23        29.67 o                         
  -3  -3   2        203.78        202.34         7.87 o                         
  -2  -3   2       1058.13       1118.12        65.95 o                         
  -1  -3   2        205.94        232.53        10.39 o                         
   0  -3   2      16171.56      18815.35       818.61 o                         
   1  -3   2       1575.53       1586.49        30.88 o                         
   2  -3   2       6036.55      17833.33       696.58 o                         
   3  -3   2       1222.11       1565.51        23.59 o                         
   4  -3   2        332.12        264.32        12.86 o                         
   5  -3   2          2.73          8.87         2.87 o                         
   6  -3   2       1043.37       1215.69        27.67 o                         
   7  -3   2        168.60        169.39        12.78 o                         
   8  -3   2        110.88         83.30         9.28 o                         
   9  -3   2          2.73          3.55         1.73 o                         
  10  -3   2        875.96        945.40        43.42 o                         
  11  -3   2         83.28         81.35         5.31 o                         
  12  -3   2        314.64        340.96        18.01 o                         
  13  -3   2         66.56         74.91         4.15 o                         
  14  -3   2         71.15         65.17         4.14 o                         
 -13  -2   2          2.96          2.24         2.01 o                         
 -12  -2   2         27.79         27.03         3.73 o                         
 -11  -2   2         58.01         44.72         5.75 o                         
 -10  -2   2         52.08         37.20         5.21 o                         
  -9  -2   2         10.00         11.49         2.60 o                         
  -8  -2   2         45.69         33.10         3.56 o                         
  -7  -2   2          9.72          8.05         3.97 o                         
  -6  -2   2        589.24        624.14        36.87 o                         
  -5  -2   2          1.20         -3.36         3.36 o                         
  -4  -2   2       4835.12       4402.09       253.92 o                         
  -3  -2   2        119.38         74.97         5.15 o                         
  -2  -2   2       3279.96       2776.30       118.96 o                         
  -1  -2   2        578.21        528.13        60.74 o                         
   0  -2   2       2641.91       2220.27       121.75 o                         
   1  -2   2      36981.30      33784.75     14807.84 o                         
   2  -2   2        360.46        345.93         7.46 o                         
   3  -2   2       1128.79        973.01        15.60 o                         
   4  -2   2       2679.06       2508.60        47.26 o                         
   5  -2   2         21.95         14.47         2.34 o                         
   6  -2   2          9.06          7.19         2.67 o                         
   7  -2   2        120.72        113.24         9.82 o                         
   8  -2   2        193.79        159.32        19.36 o                         
   9  -2   2        318.67        349.94         9.13 o                         
  10  -2   2        471.76        487.78        15.99 o                         
  11  -2   2        103.99        110.61         6.06 o                         
  12  -2   2         23.60         26.14         3.01 o                         
  13  -2   2         64.10         54.73         5.09 o                         
  14  -2   2          2.95          2.62         2.17 o                         
 -14  -1   2         23.23         11.46         2.00 o                         
 -13  -1   2          6.48          6.69         1.96 o                         
 -12  -1   2         48.88         49.92         4.94 o                         
 -11  -1   2         14.90          8.87         3.03 o                         
 -10  -1   2         35.53         37.32         4.77 o                         
  -9  -1   2         87.37         83.90         5.35 o                         
  -8  -1   2         49.67         34.11         7.23 o                         
  -7  -1   2        325.25        304.34        17.70 o                         
  -6  -1   2       1013.84        871.40        38.71 o                         
  -5  -1   2         72.90         56.95         7.79 o                         
  -4  -1   2       1580.01       1132.81        63.55 o                         
  -3  -1   2        257.98        138.67        18.86 o                         
  -2  -1   2       2676.04       2135.26        68.59 o                         
  -1  -1   2       1512.40       1346.63        52.29 o                         
   0  -1   2          4.54          8.08         2.15 o                         
   1  -1   2      17821.05      16235.65       279.87 o                         
   2  -1   2      16756.06      18422.16       543.13 o                         
   3  -1   2         13.47          4.36         1.66 o                         
   4  -1   2        440.78        399.18        12.38 o                         
   5  -1   2        180.19        143.29         8.46 o                         
   6  -1   2         10.95         16.73         3.87 o                         
   7  -1   2         64.78         76.00         7.96 o                         
   8  -1   2         77.67         68.15         9.26 o                         
   9  -1   2         66.13         67.45         4.49 o                         
  10  -1   2         58.61         61.35         4.71 o                         
  11  -1   2        108.46         90.21         5.42 o                         
  12  -1   2        766.24        781.01        15.04 o                         
  13  -1   2        131.11        111.83         6.25 o                         
  14  -1   2         40.95         38.04         3.43 o                         
 -14   0   2         14.19          7.99         2.04 o                         
 -13   0   2          0.97          6.99         2.54 o                         
 -12   0   2        253.89        286.01        11.28 o                         
 -11   0   2        217.46        243.80        10.94 o                         
 -10   0   2         10.37          2.78         1.77 o                         
  -9   0   2        589.80        614.09        35.10 o                         
  -8   0   2        377.65        378.82        22.48 o                         
  -7   0   2         83.83         49.45         6.90 o                         
  -6   0   2       4933.76       5759.07       337.45 o                         
  -5   0   2         26.90         22.55         4.43 o                         
  -4   0   2       9087.84      10299.63       307.80 o                         
  -3   0   2       1074.52       1361.26        52.44 o                         
  -2   0   2      21195.08      28178.49       162.79 o                         
  -1   0   2       2805.47       3149.73       126.75 o                         
   0   0   2       2464.21       4703.55       144.09 o                         
   1   0   2        823.35       1541.68        60.33 o                         
   2   0   2      24811.35      36612.07      1251.56 o                         
   3   0   2         50.45         50.39         4.02 o                         
   4   0   2        450.39        506.33        16.93 o                         
   5   0   2       2363.34       3183.08       134.92 o                         
   6   0   2         74.10         39.80         5.35 o                         
   7   0   2         62.79         62.86        11.25 o                         
   8   0   2       3549.25       4020.91        68.86 o                         
   9   0   2        381.10        467.27        19.15 o                         
  10   0   2        373.23        410.07        13.40 o                         
  11   0   2          0.01         -1.37         1.88 o                         
  12   0   2         44.84         47.87         4.21 o                         
  13   0   2         18.92         10.17         1.82 o                         
 -14   1   2        140.91        140.26         8.08 o                         
 -13   1   2         16.18         10.30         2.17 o                         
 -12   1   2          5.72          4.86         2.11 o                         
 -11   1   2          0.10         -2.51         2.51 o                         
 -10   1   2         39.74         37.58         4.21 o                         
  -9   1   2        194.69        196.48         8.91 o                         
  -8   1   2        306.53        289.27        18.95 o                         
  -7   1   2        503.51        460.10        29.15 o                         
  -6   1   2         96.80         73.84         6.83 o                         
  -5   1   2        112.90         73.59        10.08 o                         
  -4   1   2         14.80         11.74         1.67 o                         
  -3   1   2       1442.90       1210.81        91.22 o                         
  -2   1   2       2120.58       1745.27        46.38 o                         
  -1   1   2          4.17          2.31         1.25 o                         
   0   1   2       3958.22       4022.88       114.01 o                         
   1   1   2      37118.62      32868.72       950.72 o                         
   2   1   2       1017.09        826.05        29.78 o                         
   3   1   2       2239.33       2155.39        36.28 o                         
   4   1   2         92.78         82.37         6.43 o                         
   5   1   2        919.49        741.73        31.24 o                         
   6   1   2        853.56        860.12        51.72 o                         
   7   1   2          5.55          5.58         3.37 o                         
   8   1   2         11.47         11.33         1.99 o                         
   9   1   2        431.06        426.32        24.99 o                         
  10   1   2         68.81         59.78         4.12 o                         
  11   1   2         77.63         66.97         5.29 o                         
  12   1   2        165.50        158.48         9.68 o                         
  13   1   2         11.34          8.87         1.82 o                         
 -15   2   2         61.35         49.55         4.63 o                         
 -14   2   2         26.67         24.09         3.20 o                         
 -13   2   2         47.14         38.77         4.78 o                         
 -12   2   2        144.43        129.25         5.99 o                         
 -11   2   2         13.20         19.07         8.23 o                         
 -10   2   2        249.75        234.98         9.04 o                         
  -9   2   2        287.94        233.71        17.89 o                         
  -8   2   2         17.90         10.33         4.45 o                         
  -7   2   2        458.06        442.99        27.94 o                         
  -6   2   2       1795.17       1901.62        60.74 o                         
  -5   2   2       1294.44       1139.50        85.79 o                         
  -4   2   2          3.16          4.77         1.25 o                         
  -3   2   2        974.96        926.31        29.04 o                         
  -2   2   2       1658.54       1564.07       129.64 o                         
  -1   2   2        323.10        416.03        15.93 o                         
   0   2   2      32884.79      29383.34      3851.74 o                         
   1   2   2         35.59         34.28         2.95 o                         
   2   2   2       3003.40       2732.36        50.88 o                         
   3   2   2       1039.50        988.85        23.38 o                         
   4   2   2        494.18        460.48        15.89 o                         
   5   2   2         45.21         40.71         5.42 o                         
   6   2   2        441.16        359.92        23.56 o                         
   7   2   2        290.81        240.41        24.19 o                         
   8   2   2          3.41          3.33         1.87 o                         
   9   2   2         64.72         65.51         5.56 o                         
  10   2   2          0.18          1.94         1.85 o                         
  11   2   2         12.51         11.01         2.59 o                         
  12   2   2          0.15         -0.46         1.88 o                         
  13   2   2         44.96         47.26         3.99 o                         
 -15   3   2         21.48         19.04         1.98 o                         
 -14   3   2          1.77          2.68         1.98 o                         
 -13   3   2          3.17         -2.15         2.15 o                         
 -12   3   2         45.65         26.54         3.79 o                         
 -11   3   2         45.54         47.27         5.51 o                         
 -10   3   2         14.96          8.67         2.31 o                         
  -9   3   2         19.35          4.32         4.13 o                         
  -8   3   2        302.01        267.12        17.49 o                         
  -7   3   2         21.36         11.71         3.35 o                         
  -6   3   2        512.49        372.12        69.82 o                         
  -5   3   2        265.70        259.78        10.14 o                         
  -4   3   2       2178.09       2112.92        80.86 o                         
  -3   3   2        170.47        177.88         9.73 o                         
  -2   3   2      21131.91      23476.59       267.81 o                         
  -1   3   2         41.58       1603.26       250.96 o                         
   0   3   2      10814.19      18400.31       424.56 o                         
   1   3   2        799.28       1396.25        51.02 o                         
   2   3   2         28.83        200.45        66.80 o                         
   3   3   2          4.42          8.31         2.87 o                         
   4   3   2        416.36        642.30        23.05 o                         
   5   3   2        139.98        117.50        10.54 o                         
   6   3   2         39.39         29.06         6.15 o                         
   7   3   2         90.67         73.62         4.76 o                         
   8   3   2        415.34        418.30        31.01 o                         
   9   3   2         54.64         51.98         6.32 o                         
  10   3   2         13.65          8.83         2.63 o                         
  11   3   2          8.68          5.91         1.85 o                         
  12   3   2         24.49         22.98         3.55 o                         
 -15   4   2         48.42         46.46         3.49 o                         
 -14   4   2          0.37          7.35         4.04 o                         
 -13   4   2         48.77         41.92         4.15 o                         
 -12   4   2        491.09        580.38        16.25 o                         
 -11   4   2         18.67         33.77         5.48 o                         
 -10   4   2        157.72        166.04         6.65 o                         
  -9   4   2        920.25        851.25        43.36 o                         
  -8   4   2         10.73         23.77         6.26 o                         
  -7   4   2        415.90        346.41        19.96 o                         
  -6   4   2        637.43        592.34        21.90 o                         
  -5   4   2         56.47         38.62         3.57 o                         
  -4   4   2       2759.75       2596.43       100.44 o                         
  -3   4   2        182.61        151.70         7.11 o                         
  -2   4   2       1872.18       1755.91        19.33 o                         
  -1   4   2       1591.69       1732.88        49.73 o                         
   0   4   2        486.69        492.54        12.62 o                         
   1   4   2         33.99         39.05         3.52 o                         
   2   4   2        519.13        472.19        16.87 o                         
   3   4   2       4067.55       3966.51        81.16 o                         
   4   4   2       1241.36       1183.82        44.52 o                         
   5   4   2       2539.36       2152.51       119.83 o                         
   6   4   2         72.69         55.95         6.07 o                         
   7   4   2        264.57        251.12        12.96 o                         
   8   4   2        277.87        275.35        13.49 o                         
   9   4   2         24.99         21.17         3.35 o                         
  10   4   2          0.43          0.96         2.03 o                         
  11   4   2         32.42         33.94         3.01 o                         
  12   4   2         10.43          9.07         2.90 o                         
 -15   5   2        268.23        218.40        25.16 o                         
 -14   5   2        225.33        206.30         7.34 o                         
 -13   5   2         17.44         20.51         2.98 o                         
 -12   5   2         87.00         84.16         5.73 o                         
 -11   5   2          0.25         -2.55         2.55 o                         
 -10   5   2        420.49        404.86        12.26 o                         
  -9   5   2        388.44        402.85        19.38 o                         
  -8   5   2        456.63        430.09        36.92 o                         
  -7   5   2        137.11         88.20        11.28 o                         
  -6   5   2        950.35        989.72        47.58 o                         
  -5   5   2          8.47         15.06         4.01 o                         
  -4   5   2         72.00         58.98         4.84 o                         
  -3   5   2        229.24        197.13         7.59 o                         
  -2   5   2         12.88         10.69         2.11 o                         
  -1   5   2       3281.99       3205.20        48.61 o                         
   0   5   2       2415.54       2316.97        44.66 o                         
   1   5   2       5626.91       5314.94       146.75 o                         
   2   5   2        117.07         93.12         7.18 o                         
   3   5   2         27.30         29.50         5.46 o                         
   4   5   2        159.26        147.39        12.30 o                         
   5   5   2        274.26        232.62        16.57 o                         
   6   5   2        827.03        783.31        17.80 o                         
   7   5   2        463.17        450.01        13.18 o                         
   8   5   2        209.42        200.69        11.09 o                         
   9   5   2         63.42         55.49         4.80 o                         
  10   5   2        386.24        377.57        15.53 o                         
  11   5   2         37.93         40.75         3.11 o                         
 -15   6   2         28.69         25.83         4.40 o                         
 -14   6   2         81.44         79.02         4.50 o                         
 -13   6   2        450.59        485.58        16.62 o                         
 -12   6   2         51.28         42.24         3.52 o                         
 -11   6   2       1288.84       1327.66        31.29 o                         
 -10   6   2         46.94         54.62         3.82 o                         
  -9   6   2         13.52          8.79         1.88 o                         
  -8   6   2          0.15         -0.09         4.85 o                         
  -7   6   2        186.37        153.58        16.84 o                         
  -6   6   2          9.49         -2.85         4.63 o                         
  -5   6   2         35.34         44.78         6.53 o                         
  -4   6   2       2929.62       2858.23        83.01 o                         
  -3   6   2         14.18         10.94         2.34 o                         
  -2   6   2       1267.35       1908.99        85.99 o                         
  -1   6   2        149.52        463.53        28.51 o                         
   0   6   2        657.29        629.48        24.72 o                         
   1   6   2        893.27        858.17        26.05 o                         
   2   6   2         12.48        146.35        36.86 o                         
   3   6   2        179.71        159.17        13.18 o                         
   4   6   2        247.15        227.05        16.32 o                         
   5   6   2        224.33        189.99        10.18 o                         
   6   6   2        138.75        154.95         7.51 o                         
   7   6   2        137.05        123.99         6.99 o                         
   8   6   2        130.29        127.09         7.20 o                         
   9   6   2         86.15         87.23         5.25 o                         
  10   6   2        274.07        283.65         8.94 o                         
 -15   7   2          0.01          2.07         2.42 o                         
 -14   7   2        177.65        179.64         8.12 o                         
 -13   7   2        119.99        110.45         5.30 o                         
 -12   7   2          0.97          6.71         2.56 o                         
 -11   7   2        820.99        824.00        24.06 o                         
 -10   7   2        289.20        310.29         9.49 o                         
  -9   7   2         48.56         54.08         3.52 o                         
  -8   7   2        947.22        871.81        45.16 o                         
  -7   7   2        533.72        516.66        32.20 o                         
  -6   7   2        249.49        247.96        20.51 o                         
  -5   7   2        163.58        128.63        11.43 o                         
  -4   7   2       3690.54       3355.10        70.21 o                         
  -3   7   2         54.81         54.76         6.40 o                         
  -2   7   2        177.81        159.44        11.27 o                         
  -1   7   2        258.37        250.92        14.95 o                         
   0   7   2       2287.80       2105.74        75.94 o                         
   1   7   2        758.46        754.28        28.80 o                         
   2   7   2         89.32         62.46         9.21 o                         
   3   7   2        196.10        153.82        15.83 o                         
   4   7   2         11.35          8.92         2.90 o                         
   5   7   2         55.17         53.56         4.49 o                         
   6   7   2        254.94        248.81         9.89 o                         
   7   7   2         35.46         27.85         3.09 o                         
   8   7   2         69.58         84.95         5.43 o                         
   9   7   2        168.12        154.64         6.73 o                         
  10   7   2          0.56          0.94         1.65 o                         
 -15   8   2        169.43        141.75         8.00 o                         
 -14   8   2          5.67          7.86         2.28 o                         
 -13   8   2          2.74          4.15         1.89 o                         
 -12   8   2        182.20        168.54         8.13 o                         
 -11   8   2        294.60        319.55        10.60 o                         
 -10   8   2         98.21        107.55         5.80 o                         
  -9   8   2        580.35        599.63        19.77 o                         
  -8   8   2        350.01        394.51        11.88 o                         
  -7   8   2        364.50        317.02        33.77 o                         
  -6   8   2       1103.47       1003.30        56.20 o                         
  -5   8   2        989.11        931.48        45.69 o                         
  -4   8   2         34.72         38.85         6.58 o                         
  -3   8   2          0.19          2.07         3.30 o                         
  -2   8   2         89.17         77.21         8.83 o                         
  -1   8   2         32.69         19.21         6.74 o                         
   0   8   2        180.28        188.55        14.45 o                         
   1   8   2        997.40        916.32        61.35 o                         
   2   8   2        422.06        435.93        13.72 o                         
   3   8   2       1340.92       1197.17        31.90 o                         
   4   8   2         12.23         17.42         4.20 o                         
   5   8   2         84.30         80.98         5.97 o                         
   6   8   2         82.69         75.95         4.82 o                         
   7   8   2         16.99         18.68         2.67 o                         
   8   8   2         21.04         21.39         2.60 o                         
   9   8   2        579.49        579.42        91.61 o                         
 -15   9   2         25.64         16.21         3.59 o                         
 -14   9   2        134.77        115.98         5.80 o                         
 -13   9   2         23.62         22.39         2.65 o                         
 -12   9   2         55.30         63.90         4.51 o                         
 -11   9   2        538.10        491.63        19.18 o                         
 -10   9   2        511.35        526.99        15.31 o                         
  -9   9   2        946.01        940.78        30.79 o                         
  -8   9   2        165.47        151.49         5.88 o                         
  -7   9   2         12.01         17.65         2.29 o                         
  -6   9   2         34.27         24.03         6.42 o                         
  -5   9   2       1020.29        881.40        37.50 o                         
  -4   9   2        727.60        662.08        32.27 o                         
  -3   9   2        771.87        811.35        91.77 o                         
  -2   9   2          0.19          4.70         4.20 o                         
  -1   9   2         40.92         70.70        10.30 o                         
   0   9   2         20.56         26.70         4.39 o                         
   1   9   2         98.03        220.23        23.76 o                         
   2   9   2         23.99         24.05         3.54 o                         
   3   9   2         22.94          7.78         2.52 o                         
   4   9   2        506.81        449.17        13.59 o                         
   5   9   2         18.56         12.73         2.28 o                         
   6   9   2        110.16        128.13         6.40 o                         
   7   9   2          1.05          1.63         2.10 o                         
   8   9   2         37.23         45.53         7.43 o                         
 -14  10   2          2.72         -1.55         1.55 o                         
 -13  10   2        173.92        162.91         9.39 o                         
 -12  10   2         91.41         82.91         4.97 o                         
 -11  10   2        122.17         94.89         5.03 o                         
 -10  10   2         45.59         51.86         3.54 o                         
  -9  10   2         69.43         72.44         4.59 o                         
  -8  10   2        287.42        297.55         8.95 o                         
  -7  10   2         84.32         82.80         4.55 o                         
  -6  10   2        565.79        507.31        21.89 o                         
  -5  10   2        347.57        363.86        10.07 o                         
  -4  10   2        250.16        249.02         7.79 o                         
  -3  10   2        236.57        239.68        10.28 o                         
  -2  10   2        220.72        188.60         6.91 o                         
  -1  10   2        161.03        139.93         6.76 o                         
   0  10   2         92.53        126.85         7.31 o                         
   1  10   2        428.65        394.49        12.06 o                         
   2  10   2        995.84        977.65        18.20 o                         
   3  10   2         65.29         56.75         4.29 o                         
   4  10   2         30.76         19.05         2.98 o                         
   5  10   2        101.55        105.00         5.87 o                         
   6  10   2          2.15          2.84         1.66 o                         
   7  10   2         42.74         41.13         4.39 o                         
 -14  11   2         40.20         36.73         5.77 o                         
 -13  11   2        231.10        246.81        10.84 o                         
 -12  11   2         72.65         79.78         6.42 o                         
 -11  11   2          0.03          5.89         2.81 o                         
 -10  11   2        101.38        106.08         6.04 o                         
  -9  11   2       2850.37       3089.74        34.76 o                         
  -8  11   2          0.14          7.24         3.46 o                         
  -7  11   2          0.65         -1.27         2.20 o                         
  -6  11   2        222.34        270.41        10.12 o                         
  -5  11   2          6.74         -0.12         3.12 o                         
  -4  11   2        818.93        907.46        21.87 o                         
  -3  11   2        819.70        882.70        42.64 o                         
  -2  11   2        183.41        178.65        10.69 o                         
  -1  11   2        156.24        207.69        13.65 o                         
   0  11   2        751.66        920.46        38.70 o                         
   1  11   2        544.08        596.43        14.28 o                         
   2  11   2         14.00          5.23         2.05 o                         
   3  11   2         76.89         75.77         5.47 o                         
   4  11   2         45.57         43.50         3.97 o                         
   5  11   2         40.59         34.30         3.88 o                         
   6  11   2        138.48        126.01         7.26 o                         
 -13  12   2         23.85         24.04         3.36 o                         
 -12  12   2         31.07         26.88         3.24 o                         
 -11  12   2        664.78        672.47        16.91 o                         
 -10  12   2         73.40         78.10         6.31 o                         
  -9  12   2         44.07         35.28         3.73 o                         
  -8  12   2          0.69          0.43         2.08 o                         
  -7  12   2          1.04         -2.68         2.68 o                         
  -6  12   2          2.52         -0.71         2.19 o                         
  -5  12   2         63.60         67.58         5.04 o                         
  -4  12   2          7.32          1.95         2.10 o                         
  -3  12   2         14.15         45.22         4.87 o                         
  -2  12   2         30.41         52.22         7.44 o                         
  -1  12   2       1331.75       1891.85        44.91 o                         
   0  12   2        628.36        629.10        17.75 o                         
   1  12   2          0.16         -3.31         3.31 o                         
   2  12   2        235.80        221.20         7.60 o                         
   3  12   2        434.28        372.28        13.46 o                         
   4  12   2        267.18        245.57        11.21 o                         
   5  12   2         20.32         16.72         2.68 o                         
 -13  13   2         94.44         82.84         4.88 o                         
 -12  13   2         21.75         24.76         3.11 o                         
 -11  13   2         23.47         17.88         2.87 o                         
 -10  13   2         36.01         41.78         3.69 o                         
  -9  13   2         70.08         72.20         4.94 o                         
  -8  13   2       1060.91       1018.70        18.98 o                         
  -7  13   2        246.38        230.88         9.64 o                         
  -6  13   2         45.00         42.88         3.71 o                         
  -5  13   2        541.40        557.65        17.76 o                         
  -4  13   2          1.64          3.33         2.38 o                         
  -3  13   2         21.84         18.81         2.99 o                         
  -2  13   2         14.27         21.46         4.95 o                         
  -1  13   2        193.08        187.29        15.25 o                         
   0  13   2        219.38        203.49        11.70 o                         
   1  13   2         90.87         93.79         6.99 o                         
   2  13   2        185.33        148.42         8.70 o                         
   3  13   2        161.18        137.73        12.24 o                         
   4  13   2          0.19          4.63         2.61 o                         
 -12  14   2        249.35        223.75         8.18 o                         
 -11  14   2         35.68         33.21         3.37 o                         
 -10  14   2         10.91         16.56         2.57 o                         
  -9  14   2        102.85        109.51         5.64 o                         
  -8  14   2          1.66         -0.40         1.92 o                         
  -7  14   2         53.37         68.46         4.47 o                         
  -6  14   2         32.98         32.30         3.21 o                         
  -5  14   2          1.15          0.88         1.86 o                         
  -4  14   2        277.15        351.75        10.83 o                         
  -3  14   2        231.56        251.88        11.15 o                         
  -2  14   2        304.83        359.88        13.06 o                         
  -1  14   2          0.53         30.97         4.90 o                         
   0  14   2         26.20         43.62         4.71 o                         
   1  14   2          0.02          8.81         2.55 o                         
   2  14   2         10.60         14.72         2.91 o                         
 -11  15   2         63.92         69.22         4.26 o                         
 -10  15   2        118.68        124.63         5.75 o                         
  -9  15   2         23.15         31.92         2.72 o                         
  -8  15   2         93.77         99.45         4.93 o                         
  -7  15   2        170.92        164.34         7.31 o                         
  -6  15   2          0.14          1.71         1.93 o                         
  -5  15   2          0.61          3.48         1.52 o                         
  -4  15   2        101.75        129.35         6.36 o                         
  -3  15   2        354.12        465.69        20.04 o                         
  -2  15   2       1172.68       1661.99        28.58 o                         
  -1  15   2        147.50        150.18         6.39 o                         
   0  15   2          0.78          0.13         1.08 o                         
  -9  16   2         51.73         41.72         3.55 o                         
  -8  16   2          7.17         11.33         1.97 o                         
  -7  16   2         37.50         39.24         3.20 o                         
  -6  16   2        151.39        153.25        11.33 o                         
  -5  16   2        591.03        723.55       127.20 o                         
  -4  16   2         76.43         83.95        14.12 o                         
  -3  16   2        396.47        463.57        33.99 o                         
   2 -16   3         77.88         65.95         4.30 o                         
   3 -16   3          9.13          4.83         1.02 o                         
   4 -16   3         30.81         26.10         1.85 o                         
   5 -16   3        101.32         88.41         4.55 o                         
   6 -16   3        120.96        120.67         5.24 o                         
   7 -16   3          1.40          3.47         2.08 o                         
   8 -16   3        146.56        131.00        12.79 o                         
  -1 -15   3          2.48          5.36         1.44 o                         
   0 -15   3         56.95         53.62         3.95 o                         
   1 -15   3        141.36        134.40         5.60 o                         
   2 -15   3        795.80        730.58        12.39 o                         
   3 -15   3        293.55        301.43         8.65 o                         
   4 -15   3        289.84        269.02         7.51 o                         
   5 -15   3         24.07         28.17         2.77 o                         
   6 -15   3          1.05         -1.67         1.67 o                         
   7 -15   3        258.67        265.65        10.77 o                         
   8 -15   3          0.13         -1.30         1.30 o                         
   9 -15   3          6.45          2.35         1.22 o                         
  -3 -14   3          5.97          3.83         1.30 o                         
  -2 -14   3         14.19         10.61         1.80 o                         
  -1 -14   3        117.41        127.23         5.92 o                         
   0 -14   3        210.91        226.24         7.08 o                         
   1 -14   3        260.81        261.53        10.98 o                         
   2 -14   3        137.72        136.35         6.14 o                         
   3 -14   3         21.41         53.93         5.92 o                         
   4 -14   3          0.30         10.20         4.56 o                         
   5 -14   3          9.35         15.72         2.41 o                         
   6 -14   3          1.61         -0.16         1.91 o                         
   7 -14   3        190.87        220.98        10.19 o                         
   8 -14   3        110.71        136.92         5.43 o                         
   9 -14   3          1.28          4.22         1.59 o                         
  10 -14   3          5.42          4.97         1.91 o                         
  11 -14   3         76.75         58.15         6.90 o                         
  -4 -13   3         95.67         90.95         4.81 o                         
  -3 -13   3         32.83         20.85         2.53 o                         
  -2 -13   3         13.90         15.44         3.12 o                         
  -1 -13   3          7.63         14.02         3.22 o                         
   0 -13   3         72.53         53.71        10.64 o                         
   1 -13   3          4.92         20.51         5.36 o                         
   2 -13   3        247.99        215.15        15.05 o                         
   3 -13   3        419.60        535.68        34.00 o                         
   4 -13   3        112.87        145.27         7.62 o                         
   5 -13   3         34.04         37.45         4.20 o                         
   6 -13   3         25.46         20.65         3.02 o                         
   7 -13   3        160.54        149.98         8.95 o                         
   8 -13   3         26.23         26.74         3.42 o                         
   9 -13   3          0.13          1.21         1.58 o                         
  10 -13   3         27.56         30.30         2.78 o                         
  11 -13   3          2.80          4.45         1.98 o                         
  12 -13   3         15.30         14.98         3.66 o                         
  -6 -12   3         57.94         60.99         4.54 o                         
  -5 -12   3         44.69         39.68         4.33 o                         
  -4 -12   3         12.01         15.33         3.04 o                         
  -3 -12   3          4.51          7.87         2.47 o                         
  -2 -12   3          2.08          0.53         2.37 o                         
  -1 -12   3          2.42          5.86         3.38 o                         
   0 -12   3        541.70        512.13        21.41 o                         
   1 -12   3        132.96        139.49        12.46 o                         
   2 -12   3         40.95         35.54         5.25 o                         
   3 -12   3        242.90        216.69        10.88 o                         
   4 -12   3        426.63        454.33        18.68 o                         
   5 -12   3         53.51         46.53         4.02 o                         
   6 -12   3        102.41        219.11        12.43 o                         
   7 -12   3        243.04        276.10        15.40 o                         
   8 -12   3        561.20        651.64        18.62 o                         
   9 -12   3          3.89          1.64         1.54 o                         
  10 -12   3        140.13        132.33         5.17 o                         
  11 -12   3          8.63          7.27         1.54 o                         
  12 -12   3          3.17          3.54         1.36 o                         
  13 -12   3         46.81         32.23         4.75 o                         
  -7 -11   3         46.73         52.26         4.54 o                         
  -6 -11   3         39.95         36.71         4.94 o                         
  -5 -11   3          3.78          2.03         2.52 o                         
  -4 -11   3        206.20        192.25        14.13 o                         
  -3 -11   3          9.24          8.05         3.51 o                         
  -2 -11   3          4.72          2.18         3.70 o                         
  -1 -11   3          8.90          1.98         2.63 o                         
   0 -11   3         79.27         63.99         7.78 o                         
   1 -11   3         79.83        149.65        20.44 o                         
   2 -11   3        190.90        214.75        22.28 o                         
   3 -11   3        455.21        476.25        27.51 o                         
   4 -11   3        577.33        629.93        49.21 o                         
   5 -11   3        146.98        150.53         8.72 o                         
   6 -11   3         10.00         15.65         3.38 o                         
   7 -11   3        379.02        371.75        15.34 o                         
   8 -11   3         19.05          9.86         3.49 o                         
   9 -11   3        131.83        133.61         6.89 o                         
  10 -11   3         18.37         13.37         2.30 o                         
  11 -11   3        104.85        114.41         6.07 o                         
  12 -11   3        254.95        279.93        13.75 o                         
  13 -11   3         55.08         54.16         4.81 o                         
  -8 -10   3          3.44          3.92         2.07 o                         
  -7 -10   3         39.09         48.59         6.92 o                         
  -6 -10   3          5.92          4.74         2.90 o                         
  -5 -10   3          0.93          1.08         4.35 o                         
  -4 -10   3        389.01        428.81        21.07 o                         
  -3 -10   3        282.73        254.08        16.16 o                         
  -2 -10   3        353.89        333.77        18.28 o                         
  -1 -10   3        106.28        108.80         9.32 o                         
   0 -10   3        130.68        126.58        13.13 o                         
   1 -10   3        779.54        750.95        29.63 o                         
   2 -10   3        320.85        268.87        15.28 o                         
   3 -10   3        129.09        114.49         9.94 o                         
   4 -10   3        140.09        121.86         8.00 o                         
   5 -10   3        763.41        705.52        68.39 o                         
   6 -10   3        678.95        642.90        32.52 o                         
   7 -10   3          3.54          0.23         2.08 o                         
   8 -10   3        581.26        577.80        15.77 o                         
   9 -10   3          2.15          3.70         1.71 o                         
  10 -10   3         54.76         60.43         4.39 o                         
  11 -10   3        122.85        133.36         8.21 o                         
  12 -10   3          2.37          2.62         1.69 o                         
  13 -10   3          8.58         13.95         2.46 o                         
  -9  -9   3          5.42          8.36         2.19 o                         
  -8  -9   3          8.79         10.39         2.95 o                         
  -7  -9   3         27.83         33.74         4.40 o                         
  -6  -9   3          1.58          3.82         2.43 o                         
  -5  -9   3       1913.67       1931.52        49.74 o                         
  -4  -9   3       1151.51       1160.76        28.32 o                         
  -3  -9   3         11.45         11.04         3.01 o                         
  -2  -9   3        109.71         94.54         7.27 o                         
  -1  -9   3        127.57        102.50         6.89 o                         
   0  -9   3       1509.28       1471.15        48.60 o                         
   1  -9   3         62.67         51.20         8.08 o                         
   2  -9   3        604.22        692.69        31.65 o                         
   3  -9   3        225.41        230.00        18.27 o                         
   4  -9   3        959.31        967.71        46.58 o                         
   5  -9   3          1.29          6.21         5.66 o                         
   6  -9   3          4.59          5.67         1.87 o                         
   7  -9   3         63.05         58.00         5.09 o                         
   8  -9   3        217.23        205.61        12.21 o                         
   9  -9   3         52.03         59.33         4.49 o                         
  10  -9   3        158.60        175.42         9.78 o                         
  11  -9   3          0.93          1.15         1.95 o                         
  12  -9   3        192.89        188.08         9.74 o                         
  13  -9   3        179.31        179.61         7.75 o                         
  14  -9   3          0.03         -1.13         1.60 o                         
 -10  -8   3        159.76        199.06        12.20 o                         
  -9  -8   3         56.64         57.76         3.92 o                         
  -8  -8   3        123.57        137.92         7.21 o                         
  -7  -8   3        253.82        270.77        13.39 o                         
  -6  -8   3         85.29         98.90         7.38 o                         
  -5  -8   3        238.96        275.38        12.08 o                         
  -4  -8   3          2.07          3.90         2.18 o                         
  -3  -8   3         66.60         71.48         4.88 o                         
  -2  -8   3        115.69        213.87        23.25 o                         
  -1  -8   3        270.73        481.83        32.70 o                         
   0  -8   3       1198.01       1429.18        41.06 o                         
   1  -8   3       2517.33       3033.47       117.28 o                         
   2  -8   3       2890.38       3182.22       160.56 o                         
   3  -8   3         71.65         77.63         9.39 o                         
   4  -8   3         30.92         27.49         5.54 o                         
   5  -8   3        685.22        563.32        23.60 o                         
   6  -8   3        172.98        145.89        15.16 o                         
   7  -8   3        217.39        215.09         9.10 o                         
   8  -8   3        867.98        879.50        41.03 o                         
   9  -8   3         20.83         17.95         3.02 o                         
  10  -8   3        213.34        199.92        10.36 o                         
  11  -8   3        546.47        568.39        18.19 o                         
  12  -8   3         62.27         51.96         3.97 o                         
  13  -8   3        108.37        121.14         6.76 o                         
  14  -8   3        416.87        400.67        11.54 o                         
 -11  -7   3         10.73         17.45         3.54 o                         
 -10  -7   3          2.44         -0.64         1.32 o                         
  -9  -7   3          8.23          8.94         2.60 o                         
  -8  -7   3         24.36         22.46         4.19 o                         
  -7  -7   3       1268.41       1278.62        32.12 o                         
  -6  -7   3       2196.78       2184.21        39.70 o                         
  -5  -7   3          5.41          6.01         2.24 o                         
  -4  -7   3          1.15          0.34         2.24 o                         
  -3  -7   3         29.49         32.44         5.79 o                         
  -2  -7   3          0.07         -1.60         2.44 o                         
  -1  -7   3        140.07        114.76         8.30 o                         
   0  -7   3         11.13         11.12         4.01 o                         
   1  -7   3        249.79        274.63        12.55 o                         
   2  -7   3        480.22        437.11        18.08 o                         
   3  -7   3         96.38         75.15         7.36 o                         
   4  -7   3        226.13        192.42        14.83 o                         
   5  -7   3        108.41        115.68        12.31 o                         
   6  -7   3        154.09        127.41        14.18 o                         
   7  -7   3       1495.46       1215.25        43.28 o                         
   8  -7   3       1586.70       1662.29        79.07 o                         
   9  -7   3          0.03          4.85         2.11 o                         
  10  -7   3         14.56         14.82         2.74 o                         
  11  -7   3          4.80          1.58         2.45 o                         
  12  -7   3        674.25        697.18        30.51 o                         
  13  -7   3         21.51         22.49         3.03 o                         
  14  -7   3         38.02         54.91         3.70 o                         
 -11  -6   3        116.78        118.30        15.68 o                         
 -10  -6   3         72.28         82.74         5.13 o                         
  -9  -6   3         40.95         33.92         4.54 o                         
  -8  -6   3        498.68        507.78        17.77 o                         
  -7  -6   3        183.63        210.82        12.10 o                         
  -6  -6   3         44.96         32.44         4.34 o                         
  -5  -6   3       1694.59       1589.92        67.12 o                         
  -4  -6   3        446.97        402.62        32.29 o                         
  -3  -6   3          6.86          5.67         2.84 o                         
  -2  -6   3        988.54       1125.26        31.97 o                         
  -1  -6   3        376.51        372.96        13.90 o                         
   0  -6   3       8472.22       9172.82       115.72 o                         
   1  -6   3         76.70         66.80         7.50 o                         
   2  -6   3         97.99        118.64         7.52 o                         
   3  -6   3        417.37        567.72        25.33 o                         
   4  -6   3         12.21          8.46         3.34 o                         
   5  -6   3         21.46         66.27        11.16 o                         
   6  -6   3        433.00        382.85        20.97 o                         
   7  -6   3         61.97         51.17         8.72 o                         
   8  -6   3        193.72        215.72        14.24 o                         
   9  -6   3        178.32        189.04        11.16 o                         
  10  -6   3          3.58          2.28         1.87 o                         
  11  -6   3         72.15         76.79         6.56 o                         
  12  -6   3         56.34         44.27         3.90 o                         
  13  -6   3         13.00          8.74         1.94 o                         
  14  -6   3        232.77        203.03        10.02 o                         
 -12  -5   3          3.85          3.18         1.27 o                         
 -11  -5   3         18.74         21.14         3.23 o                         
 -10  -5   3         80.02         80.23         6.41 o                         
  -9  -5   3          4.52          0.35         2.65 o                         
  -8  -5   3        892.17        858.66        23.40 o                         
  -7  -5   3          0.32         -0.66         2.33 o                         
  -6  -5   3        167.13        148.05         7.65 o                         
  -5  -5   3         46.72         31.01         6.41 o                         
  -4  -5   3        465.80        408.82        22.92 o                         
  -3  -5   3         28.09         18.27         3.52 o                         
  -2  -5   3       6201.11       8170.75       477.49 o                         
  -1  -5   3       2680.97       3137.40        62.95 o                         
   0  -5   3        106.15        174.47         9.78 o                         
   1  -5   3       4345.74       4729.40       177.94 o                         
   2  -5   3          9.08         61.03         6.44 o                         
   3  -5   3         99.10         86.28         5.58 o                         
   4  -5   3        134.53        130.75        10.14 o                         
   5  -5   3        129.62        117.29        10.49 o                         
   6  -5   3         34.63         41.62         6.75 o                         
   7  -5   3        194.50        161.04        14.32 o                         
   8  -5   3         17.32         19.48         3.09 o                         
   9  -5   3       2395.14       2596.64        83.33 o                         
  10  -5   3          1.91         -2.49         2.49 o                         
  11  -5   3          6.24         10.69         2.42 o                         
  12  -5   3        459.25        540.82        17.07 o                         
  13  -5   3         45.92         41.06         3.75 o                         
  14  -5   3         17.39         16.83         1.69 o                         
 -12  -4   3          7.60          6.11         1.69 o                         
 -11  -4   3         66.38         68.04         7.51 o                         
 -10  -4   3          4.09          4.46         2.49 o                         
  -9  -4   3        857.08        869.91        22.92 o                         
  -8  -4   3       1723.57       1690.53        30.35 o                         
  -7  -4   3        249.12        204.16         9.90 o                         
  -6  -4   3        316.25        283.81        20.13 o                         
  -5  -4   3         65.03         46.43         6.33 o                         
  -4  -4   3        297.46        361.36        24.53 o                         
  -3  -4   3        486.19        471.81        22.22 o                         
  -2  -4   3         27.93         18.61         3.12 o                         
  -1  -4   3         70.32         76.55         4.95 o                         
   0  -4   3        163.09        132.24         9.06 o                         
   1  -4   3        122.73        156.21         8.34 o                         
   2  -4   3        553.58        580.98        13.98 o                         
   3  -4   3       1645.04       1677.91        24.12 o                         
   4  -4   3        108.19        111.15         6.38 o                         
   5  -4   3        378.61        375.70        15.75 o                         
   6  -4   3        241.16        199.21        12.43 o                         
   7  -4   3        882.20       1351.27        39.81 o                         
   8  -4   3          3.36         -1.85         3.71 o                         
   9  -4   3          0.73         -0.73         2.10 o                         
  10  -4   3        216.53        229.94        12.48 o                         
  11  -4   3         48.87         58.96         6.36 o                         
  12  -4   3        314.85        324.96        13.36 o                         
  13  -4   3        318.47        343.78        10.31 o                         
  14  -4   3         14.64          6.38         1.53 o                         
 -13  -3   3          0.72         -0.84         1.32 o                         
 -12  -3   3          0.17         -2.10         2.45 o                         
 -11  -3   3        248.14        239.67        11.93 o                         
 -10  -3   3        708.76        703.56        26.21 o                         
  -9  -3   3         43.30         41.28         5.28 o                         
  -8  -3   3        115.41         74.83        10.48 o                         
  -7  -3   3         28.85         25.68         5.44 o                         
  -6  -3   3         27.23         27.02         5.53 o                         
  -5  -3   3        395.95        366.30        22.98 o                         
  -4  -3   3          1.18         -0.01         2.31 o                         
  -3  -3   3        145.32         96.87         6.97 o                         
  -2  -3   3        837.51        778.85        63.09 o                         
  -1  -3   3       1070.69        949.62       110.02 o                         
   0  -3   3       7730.73       8387.90       721.28 o                         
   1  -3   3        961.33       1447.93        59.41 o                         
   2  -3   3       4655.57      15033.13       402.31 o                         
   3  -3   3          2.93         53.70         6.90 o                         
   4  -3   3        239.10        274.40        10.36 o                         
   5  -3   3         17.97         45.20         8.26 o                         
   6  -3   3        399.84        364.35        18.08 o                         
   7  -3   3        382.62        345.49        19.00 o                         
   8  -3   3        121.60         99.85        12.93 o                         
   9  -3   3         79.71         90.02         4.33 o                         
  10  -3   3          8.15         21.55         3.20 o                         
  11  -3   3        236.62        285.31        16.98 o                         
  12  -3   3         41.25         43.26         3.50 o                         
  13  -3   3          2.66          0.49         1.59 o                         
  14  -3   3        150.04        114.50         4.91 o                         
 -13  -2   3        104.12        103.81         6.04 o                         
 -12  -2   3         38.64         35.65         4.74 o                         
 -11  -2   3          7.46          8.69         2.96 o                         
 -10  -2   3        134.25        120.13         8.06 o                         
  -9  -2   3        213.32        209.29        10.28 o                         
  -8  -2   3        793.71        740.22        20.00 o                         
  -7  -2   3         55.95         47.18         7.98 o                         
  -6  -2   3        263.21        201.56        10.85 o                         
  -5  -2   3       1066.23       1045.33        75.38 o                         
  -4  -2   3         38.34         20.71         3.50 o                         
  -3  -2   3       3718.13       2724.90       223.34 o                         
  -2  -2   3          2.87          1.82         0.91 o                         
  -1  -2   3        125.08        155.89         7.13 o                         
   0  -2   3          6.91          9.87         1.70 o                         
   1  -2   3        923.78       1289.17        45.57 o                         
   2  -2   3        158.27        158.68         5.64 o                         
   3  -2   3       3557.58       3450.99        53.67 o                         
   4  -2   3        146.97        144.51         8.36 o                         
   5  -2   3        330.20        295.77        11.23 o                         
   6  -2   3        291.51        235.49        12.91 o                         
   7  -2   3        492.01        429.84        20.94 o                         
   8  -2   3         62.30         57.68         5.37 o                         
   9  -2   3         72.45         62.53         3.90 o                         
  10  -2   3         23.06         29.60         3.42 o                         
  11  -2   3         14.22         18.54         2.70 o                         
  12  -2   3         66.37         60.95         4.56 o                         
  13  -2   3         28.15         28.88         2.73 o                         
  14  -2   3         16.73         12.14         2.54 o                         
 -14  -1   3         77.48         65.08         4.30 o                         
 -13  -1   3         82.03         67.82         4.72 o                         
 -12  -1   3         44.31         51.34         4.89 o                         
 -11  -1   3         61.64         54.51         6.96 o                         
 -10  -1   3         11.74         16.19         4.31 o                         
  -9  -1   3        171.79        178.93         8.76 o                         
  -8  -1   3         62.56         45.19         8.89 o                         
  -7  -1   3        825.38        752.04        46.48 o                         
  -6  -1   3         77.25         64.04         6.95 o                         
  -5  -1   3       3220.20       2977.44       141.46 o                         
  -4  -1   3        285.59        286.24        28.99 o                         
  -3  -1   3        199.25        164.07        11.30 o                         
  -2  -1   3        183.51        113.29         4.84 o                         
  -1  -1   3        577.22        570.38        28.49 o                         
   0  -1   3         22.84         16.60         2.46 o                         
   1  -1   3      11865.53      11134.24        49.60 o                         
   2  -1   3      19296.81      22811.41       371.51 o                         
   3  -1   3       5049.17       4635.12        50.72 o                         
   4  -1   3        230.67        227.79        10.16 o                         
   5  -1   3        184.95        123.14         8.80 o                         
   6  -1   3         28.51         26.64         4.51 o                         
   7  -1   3         40.98         40.48         6.51 o                         
   8  -1   3         89.12         84.83         4.69 o                         
   9  -1   3         47.72         45.48         4.49 o                         
  10  -1   3        164.05        161.81         8.35 o                         
  11  -1   3         52.82         50.18         4.36 o                         
  12  -1   3        114.84        110.35         6.15 o                         
  13  -1   3         16.43         16.60         2.01 o                         
 -14   0   3          3.26          1.67         1.43 o                         
 -13   0   3         19.37         15.14         2.77 o                         
 -12   0   3        138.41        163.84         8.58 o                         
 -11   0   3         19.14         23.93         4.92 o                         
 -10   0   3          1.88          1.50         2.12 o                         
  -9   0   3         23.17         20.80         2.95 o                         
  -8   0   3        107.61         85.17        10.62 o                         
  -7   0   3        153.50        150.76        13.53 o                         
  -6   0   3          0.11         -0.26         2.16 o                         
  -5   0   3         28.81         20.77         3.64 o                         
  -4   0   3         28.94         22.06         2.50 o                         
  -3   0   3         46.70         49.04         3.59 o                         
  -2   0   3         16.02         14.13         1.23 o                         
  -1   0   3         33.34         46.29         2.97 o                         
   0   0   3         60.68         96.14         5.93 o                         
   1   0   3        443.38        632.28        14.45 o                         
   2   0   3        346.57        467.41        12.75 o                         
   3   0   3        664.42        804.80        23.16 o                         
   4   0   3        289.46        308.39        12.28 o                         
   5   0   3        131.34        116.58         9.69 o                         
   6   0   3        109.37        114.49        10.79 o                         
   7   0   3        268.93        286.64        17.15 o                         
   8   0   3          3.99          3.35         1.82 o                         
   9   0   3         60.06         73.32         5.03 o                         
  10   0   3         20.55         19.42         2.96 o                         
  11   0   3        170.56        178.49         8.59 o                         
  12   0   3          0.30         -0.86         1.63 o                         
  13   0   3          7.69          7.64         1.46 o                         
 -14   1   3         27.98         24.33         3.57 o                         
 -13   1   3          2.22         -1.60         2.07 o                         
 -12   1   3        425.40        414.55        14.01 o                         
 -11   1   3         85.11         82.56         5.39 o                         
 -10   1   3         61.70         58.84         4.60 o                         
  -9   1   3          8.48          4.69         2.28 o                         
  -8   1   3        575.81        567.87        47.72 o                         
  -7   1   3        331.20        264.78        16.05 o                         
  -6   1   3        678.61        473.75        66.75 o                         
  -5   1   3       2988.17       2653.22       208.90 o                         
  -4   1   3        297.04        250.27        14.92 o                         
  -3   1   3        749.26        751.07        29.10 o                         
  -2   1   3       3994.82       3440.66        28.67 o                         
  -1   1   3          0.63          0.43         1.02 o                         
   0   1   3       3326.13       7230.41       503.49 o                         
   1   1   3      35942.49      33123.84       279.27 o                         
   2   1   3        513.85        417.06        19.47 o                         
   3   1   3        600.12        557.46        14.37 o                         
   4   1   3        163.58        118.98         7.79 o                         
   5   1   3         68.30         52.89         5.81 o                         
   6   1   3        368.52        418.45        18.64 o                         
   7   1   3         11.26         12.29         4.30 o                         
   8   1   3        432.46        447.55        20.61 o                         
   9   1   3          0.46          2.30         2.29 o                         
  10   1   3        235.72        258.31        14.03 o                         
  11   1   3        294.39        309.48        12.32 o                         
  12   1   3        130.40        125.14         5.83 o                         
  13   1   3        105.93        100.85         6.02 o                         
 -15   2   3          4.39          3.34         5.44 o                         
 -14   2   3          2.31          2.14         1.85 o                         
 -13   2   3          0.01         -2.42         2.54 o                         
 -12   2   3          5.47         -0.36         2.08 o                         
 -11   2   3         52.25         66.60         6.81 o                         
 -10   2   3        101.13         95.42         5.57 o                         
  -9   2   3        272.94        227.01        17.87 o                         
  -8   2   3         11.57          5.15         3.92 o                         
  -7   2   3         43.11         19.81         4.14 o                         
  -6   2   3        891.83        799.35        97.95 o                         
  -5   2   3       1742.06       1367.74        34.67 o                         
  -4   2   3       1379.58       1206.59        62.60 o                         
  -3   2   3          8.21          7.40         1.33 o                         
  -2   2   3         44.09         51.69         5.46 o                         
  -1   2   3        998.92        893.99        18.51 o                         
   0   2   3          0.06          2.22         5.35 o                         
   1   2   3       1830.83       1874.53        35.72 o                         
   2   2   3       1777.08       1685.26        27.15 o                         
   3   2   3         48.65         36.07         4.36 o                         
   4   2   3        242.35        238.43        11.39 o                         
   5   2   3        493.60        410.99        17.94 o                         
   6   2   3        208.25        169.85        12.20 o                         
   7   2   3        365.62        343.45        16.37 o                         
   8   2   3        260.44        252.94        10.14 o                         
   9   2   3         10.50         10.03         2.74 o                         
  10   2   3         84.71         97.31         6.33 o                         
  11   2   3          4.40          5.28         2.24 o                         
  12   2   3         12.49         12.36         2.76 o                         
 -15   3   3         42.20         44.08         3.38 o                         
 -14   3   3          0.04         -1.14         2.26 o                         
 -13   3   3        335.90        323.40        16.65 o                         
 -12   3   3        149.05        133.81         8.57 o                         
 -11   3   3          3.63          5.88         4.91 o                         
 -10   3   3        660.48        719.14        21.95 o                         
  -9   3   3          5.48          0.35         4.69 o                         
  -8   3   3         21.90         20.03         5.08 o                         
  -7   3   3        467.64        441.20        25.46 o                         
  -6   3   3          0.25         -0.54         2.05 o                         
  -5   3   3        184.10        148.58        10.08 o                         
  -4   3   3        162.34        162.20         9.43 o                         
  -3   3   3       1325.54       1202.73        35.98 o                         
  -2   3   3       6878.40       9392.90       531.31 o                         
  -1   3   3       1089.20       1799.27       115.91 o                         
   0   3   3      10670.75      15417.19       581.71 o                         
   1   3   3        182.68        180.76         7.78 o                         
   2   3   3         19.26         75.44         7.61 o                         
   3   3   3        134.65        233.83        12.89 o                         
   4   3   3          0.01         52.04        11.14 o                         
   5   3   3         51.49         75.71         9.13 o                         
   6   3   3          0.92         -1.98         4.25 o                         
   7   3   3         84.08         68.59         4.86 o                         
   8   3   3        115.49        117.50         7.34 o                         
   9   3   3         77.77         97.00         7.35 o                         
  10   3   3          6.22          1.84         1.76 o                         
  11   3   3          0.05         -1.73         1.73 o                         
  12   3   3          4.30          1.55         3.03 o                         
 -15   4   3         31.93         26.34         3.94 o                         
 -14   4   3         75.51         90.40         5.92 o                         
 -13   4   3          0.47          2.48         1.97 o                         
 -12   4   3         38.83         38.76         3.65 o                         
 -11   4   3       2554.37       2650.60        65.13 o                         
 -10   4   3        183.48        174.76         7.08 o                         
  -9   4   3        544.07        534.70        42.93 o                         
  -8   4   3         86.81         58.73        11.10 o                         
  -7   4   3          2.37          3.47         2.61 o                         
  -6   4   3        450.95        482.50        30.72 o                         
  -5   4   3         27.61         21.05         2.52 o                         
  -4   4   3         13.48         12.05         1.79 o                         
  -3   4   3          8.95          7.46         1.80 o                         
  -2   4   3       1036.48       1070.55        23.64 o                         
  -1   4   3         16.03        274.18        37.48 o                         
   0   4   3        380.26        337.91        10.74 o                         
   1   4   3        429.85        407.76        14.73 o                         
   2   4   3         51.05         54.06         6.21 o                         
   3   4   3       1604.53       1393.00        42.46 o                         
   4   4   3         16.67          4.57         4.03 o                         
   5   4   3         43.65         80.87        10.20 o                         
   6   4   3         64.79         51.56         4.40 o                         
   7   4   3        184.42        151.16         8.41 o                         
   8   4   3        106.43         96.50         6.99 o                         
   9   4   3        226.63        211.76        10.99 o                         
  10   4   3          2.16          1.87         1.72 o                         
  11   4   3        408.60        386.36         9.62 o                         
 -15   5   3          2.59          2.40         1.74 o                         
 -14   5   3        121.93        117.67         6.36 o                         
 -13   5   3        277.04        278.57        14.54 o                         
 -12   5   3        561.72        556.29        16.89 o                         
 -11   5   3         93.34         58.87         3.79 o                         
 -10   5   3         71.23         61.60         3.95 o                         
  -9   5   3        383.76        411.73        12.43 o                         
  -8   5   3          2.86         -3.20         3.93 o                         
  -7   5   3          4.14          4.67         4.65 o                         
  -6   5   3         35.78         44.16         7.68 o                         
  -5   5   3      10036.20      10941.93       129.34 o                         
  -4   5   3        481.05        667.76        26.33 o                         
  -3   5   3        290.60        291.35        10.11 o                         
  -2   5   3       3042.37       3200.32       135.44 o                         
  -1   5   3        362.44        344.70        13.98 o                         
   0   5   3          0.61         -1.07         2.41 o                         
   1   5   3        554.82        621.38        20.11 o                         
   2   5   3          4.08         11.09         3.95 o                         
   3   5   3        328.16        303.92        16.91 o                         
   4   5   3        287.10        222.19        17.33 o                         
   5   5   3        214.09        171.50         7.64 o                         
   6   5   3        536.07        495.94        21.44 o                         
   7   5   3        193.62        168.16         8.77 o                         
   8   5   3        113.63        100.90         7.86 o                         
   9   5   3         29.84         29.61         3.41 o                         
  10   5   3         46.74         49.68         3.87 o                         
  11   5   3         37.31         33.58         4.82 o                         
 -15   6   3         29.35         23.28         3.32 o                         
 -14   6   3          7.44          4.44         1.73 o                         
 -13   6   3        176.54        157.56         6.62 o                         
 -12   6   3        288.40        273.87         8.89 o                         
 -11   6   3         18.48         23.58         2.79 o                         
 -10   6   3        220.49        204.28         7.62 o                         
  -9   6   3       2044.67       2187.52        65.89 o                         
  -8   6   3        865.96        823.97        51.93 o                         
  -7   6   3        258.99        251.68        26.60 o                         
  -6   6   3        187.19        204.95        21.46 o                         
  -5   6   3        333.06        333.23        15.40 o                         
  -4   6   3       6007.02       6160.38       190.45 o                         
  -3   6   3         94.72         87.29         7.16 o                         
  -2   6   3          0.01         22.48         7.90 o                         
  -1   6   3          5.38         98.76        35.35 o                         
   0   6   3         13.51         26.80         6.49 o                         
   1   6   3        396.48        371.13        19.19 o                         
   2   6   3         31.74        171.04        40.11 o                         
   3   6   3          0.41         -3.01         4.94 o                         
   4   6   3        860.47        778.68        24.06 o                         
   5   6   3        535.20        487.47        25.84 o                         
   6   6   3          3.59          1.13         1.83 o                         
   7   6   3        105.99        106.58         6.32 o                         
   8   6   3         25.28         25.13         3.68 o                         
   9   6   3          5.15          2.94         1.64 o                         
  10   6   3        242.49        227.91         8.78 o                         
 -15   7   3          2.35          4.86         2.96 o                         
 -14   7   3         21.82         14.96         2.40 o                         
 -13   7   3          0.01         -0.67         1.93 o                         
 -12   7   3        117.39        113.53         6.75 o                         
 -11   7   3       1599.34       1572.70        33.45 o                         
 -10   7   3        480.97        534.30        17.12 o                         
  -9   7   3        135.30        148.31         5.50 o                         
  -8   7   3         79.39         69.41        12.80 o                         
  -7   7   3        385.60        362.98        26.77 o                         
  -6   7   3         22.27         21.06         6.32 o                         
  -5   7   3         49.86         35.05         7.79 o                         
  -4   7   3         43.45         39.18         6.10 o                         
  -3   7   3        780.88        781.92        23.78 o                         
  -2   7   3        160.95        153.48        11.07 o                         
  -1   7   3          0.78          0.46         2.53 o                         
   0   7   3         79.71         78.79         8.95 o                         
   1   7   3       1083.80       1099.60        42.92 o                         
   2   7   3        614.55        520.20        32.72 o                         
   3   7   3       2682.52       2552.89        34.83 o                         
   4   7   3          1.00         -2.63         2.63 o                         
   5   7   3         84.32         81.35         5.83 o                         
   6   7   3          9.35          5.12         2.08 o                         
   7   7   3        269.65        281.08         8.78 o                         
   8   7   3        238.76        255.55         7.68 o                         
   9   7   3         63.25         41.85         3.78 o                         
 -15   8   3          1.66         -0.21         2.06 o                         
 -14   8   3          6.12          9.88         2.83 o                         
 -13   8   3         10.76         11.53         4.10 o                         
 -12   8   3        449.64        452.30        23.39 o                         
 -11   8   3         48.09         45.94         3.94 o                         
 -10   8   3        338.04        368.61         9.68 o                         
  -9   8   3         89.83        108.87         5.33 o                         
  -8   8   3        194.61        223.99         7.84 o                         
  -7   8   3        604.78        562.22        44.80 o                         
  -6   8   3       1259.35       1168.01        49.51 o                         
  -5   8   3       1564.59       1493.35        46.21 o                         
  -4   8   3       2483.74       2339.78        56.47 o                         
  -3   8   3       1436.52       1347.55        37.50 o                         
  -2   8   3          1.24         -1.05         4.50 o                         
  -1   8   3        179.94        149.58        13.17 o                         
   0   8   3        560.69        521.02        25.95 o                         
   1   8   3        632.12        501.63        32.64 o                         
   2   8   3         34.76         24.82         2.97 o                         
   3   8   3       1264.52       1150.19        32.58 o                         
   4   8   3         28.60         12.78         4.74 o                         
   5   8   3        396.40        381.13        18.46 o                         
   6   8   3        203.66        196.10         7.32 o                         
   7   8   3         33.65         33.95         3.15 o                         
   8   8   3         69.45         71.58         5.33 o                         
   9   8   3        195.14        202.44        10.47 o                         
 -15   9   3          3.49          2.50         2.49 o                         
 -14   9   3          8.10          3.17         1.22 o                         
 -13   9   3         21.44         14.68         2.25 o                         
 -12   9   3         68.13         74.26         5.09 o                         
 -11   9   3       1111.54       1148.00        46.96 o                         
 -10   9   3       1496.36       1559.10        41.62 o                         
  -9   9   3         53.73         76.22         4.51 o                         
  -8   9   3         60.05         71.19         4.26 o                         
  -7   9   3        700.82        729.65        22.07 o                         
  -6   9   3        883.89        902.45        24.66 o                         
  -5   9   3        243.21        217.41        18.59 o                         
  -4   9   3        655.25        674.05        46.72 o                         
  -3   9   3        379.90        358.27        38.80 o                         
  -2   9   3        900.92       1144.49       106.97 o                         
  -1   9   3         27.60         25.47         4.05 o                         
   0   9   3         20.79         15.72         2.23 o                         
   1   9   3          0.09          0.55         2.44 o                         
   2   9   3        892.79        822.69        49.72 o                         
   3   9   3          2.43          9.87         4.30 o                         
   4   9   3        256.93        283.16        12.43 o                         
   5   9   3          5.43          0.72         2.34 o                         
   6   9   3         14.07          3.09         2.51 o                         
   7   9   3         49.34         44.11         4.15 o                         
   8   9   3         42.62         39.92         8.45 o                         
 -14  10   3          9.50          7.35         2.09 o                         
 -13  10   3         20.45         21.13         3.61 o                         
 -12  10   3          8.42         11.41         3.54 o                         
 -11  10   3          3.48          2.51         2.10 o                         
 -10  10   3        355.35        361.88        13.45 o                         
  -9  10   3       1486.97       1524.38        44.32 o                         
  -8  10   3        555.03        577.89        17.36 o                         
  -7  10   3        190.21        171.19         8.50 o                         
  -6  10   3         42.74         42.50         3.31 o                         
  -5  10   3        711.07        733.67        19.01 o                         
  -4  10   3         21.67         19.27         2.01 o                         
  -3  10   3         47.83         40.53         3.62 o                         
  -2  10   3        374.56        351.61        11.41 o                         
  -1  10   3        601.02        534.30        16.01 o                         
   0  10   3        522.75        470.15        13.96 o                         
   1  10   3         44.12         30.23         3.61 o                         
   2  10   3         53.73         61.94         7.07 o                         
   3  10   3          3.53          7.79         2.82 o                         
   4  10   3        107.82        115.89         6.63 o                         
   5  10   3         28.79         27.90         3.25 o                         
   6  10   3         23.45         28.00         3.39 o                         
   7  10   3          1.32          2.47         1.66 o                         
 -14  11   3         16.07          8.10         2.00 o                         
 -13  11   3          0.50         -0.57         1.84 o                         
 -12  11   3          6.27          8.12         2.44 o                         
 -11  11   3         14.11         11.22         2.65 o                         
 -10  11   3          6.03          3.91         1.94 o                         
  -9  11   3         90.14        100.59         5.47 o                         
  -8  11   3         55.12         58.14         4.18 o                         
  -7  11   3         35.90         28.08         3.03 o                         
  -6  11   3        394.12        448.16        12.51 o                         
  -5  11   3        270.80        283.91        12.42 o                         
  -4  11   3        572.47        588.54        23.95 o                         
  -3  11   3        659.51        688.41        41.10 o                         
  -2  11   3         35.12         42.11         4.32 o                         
  -1  11   3          8.26          7.27         2.46 o                         
   0  11   3       1170.30       1176.39        28.38 o                         
   1  11   3         63.81         70.85         5.49 o                         
   2  11   3        103.00        112.96         6.16 o                         
   3  11   3         90.30         94.22         5.83 o                         
   4  11   3         63.79         68.69         4.64 o                         
   5  11   3         46.78         43.15         4.54 o                         
   6  11   3         21.39         21.39         2.92 o                         
 -13  12   3         65.56         52.59         4.93 o                         
 -12  12   3          1.84          0.28         2.12 o                         
 -11  12   3         21.44         20.21         2.98 o                         
 -10  12   3          0.21          8.67         2.71 o                         
  -9  12   3         30.68         40.83         4.08 o                         
  -8  12   3        180.79        176.16         8.25 o                         
  -7  12   3         22.12         20.51         2.75 o                         
  -6  12   3         20.37         16.42         2.66 o                         
  -5  12   3        249.79        257.68         9.34 o                         
  -4  12   3        239.46        290.23        11.55 o                         
  -3  12   3          4.36         13.81         3.73 o                         
  -2  12   3        488.68        540.95        24.30 o                         
  -1  12   3         76.39        195.78        10.81 o                         
   0  12   3        319.59        490.26        15.70 o                         
   1  12   3          2.58         -2.44         2.44 o                         
   2  12   3        124.02        108.29         8.06 o                         
   3  12   3         83.46         76.90         6.08 o                         
   4  12   3         36.51         31.63         4.02 o                         
   5  12   3         97.43         94.94         8.08 o                         
 -13  13   3        173.20        156.32         6.69 o                         
 -12  13   3        160.95        152.58         6.62 o                         
 -11  13   3        156.75        137.22         5.88 o                         
 -10  13   3          0.64          0.96         1.79 o                         
  -9  13   3        299.36        315.97         9.26 o                         
  -8  13   3          1.70          4.75         2.09 o                         
  -7  13   3        286.16        290.80         9.65 o                         
  -6  13   3        103.71        104.85         5.77 o                         
  -5  13   3        637.77        709.80        16.28 o                         
  -4  13   3          0.03         -0.27         2.26 o                         
  -3  13   3         29.74         29.25         3.67 o                         
  -2  13   3         27.92         20.49         3.36 o                         
  -1  13   3        795.07        825.61        20.55 o                         
   0  13   3         13.42          7.78         2.40 o                         
   1  13   3         52.14         53.51         4.28 o                         
   2  13   3         55.69         57.08         4.97 o                         
   3  13   3          7.59          5.52         3.05 o                         
 -12  14   3        168.29        136.27         6.35 o                         
 -11  14   3         23.14         14.92         2.45 o                         
 -10  14   3        167.16        187.63         6.53 o                         
  -9  14   3         70.97         89.34         4.59 o                         
  -8  14   3        242.55        271.37         8.76 o                         
  -7  14   3        242.87        239.61         8.54 o                         
  -6  14   3          2.23          1.58         1.78 o                         
  -5  14   3         15.79         13.65         2.66 o                         
  -4  14   3         12.64         10.33         2.51 o                         
  -3  14   3          2.46         -1.41         2.96 o                         
  -2  14   3         74.10        101.81         7.08 o                         
  -1  14   3        240.12        257.29        10.05 o                         
   0  14   3         65.70         72.39         4.80 o                         
   1  14   3         79.85         77.08        12.49 o                         
   2  14   3          0.84          7.91         3.05 o                         
 -10  15   3         48.49         45.07         3.38 o                         
  -9  15   3         98.13         97.54         4.45 o                         
  -8  15   3        666.29        695.11        14.93 o                         
  -7  15   3        503.80        522.55        10.70 o                         
  -6  15   3        215.04        208.48         6.71 o                         
  -5  15   3         81.24         78.16         5.08 o                         
  -4  15   3          3.20         -1.51         2.04 o                         
  -3  15   3          2.85        129.62         8.99 o                         
  -2  15   3         21.66         14.28         2.39 o                         
  -1  15   3         65.30         62.60         3.75 o                         
   0  15   3          0.02          3.78         2.47 o                         
  -8  16   3         81.18         88.53         4.04 o                         
  -7  16   3          8.86          6.88         2.01 o                         
  -6  16   3         90.20         91.39        11.79 o                         
  -5  16   3         12.21         16.28         5.54 o                         
  -4  16   3         33.35         35.19         4.68 o                         
  -3  16   3          0.91         -0.09         1.76 o                         
   3 -16   4          5.53          8.39         2.99 o                         
   4 -16   4          0.38         -0.86         2.05 o                         
   5 -16   4         99.44        100.71         4.90 o                         
   6 -16   4          1.64          2.06         1.61 o                         
   7 -16   4        723.49        709.04        47.79 o                         
  -1 -15   4         74.12         48.57         3.05 o                         
   0 -15   4         26.31         24.09         2.62 o                         
   1 -15   4          1.18          2.09         1.30 o                         
   2 -15   4          5.94          5.07         1.30 o                         
   3 -15   4          0.42         -1.44         1.44 o                         
   4 -15   4        137.45        111.95         4.53 o                         
   5 -15   4        213.78        201.46         9.64 o                         
   6 -15   4         70.63         69.84         4.71 o                         
   7 -15   4          0.85          5.36         1.53 o                         
   8 -15   4         18.23         12.86         1.47 o                         
   9 -15   4         16.66         17.43         2.34 o                         
  -3 -14   4          4.35          4.72         1.42 o                         
  -2 -14   4        239.53        223.45         7.06 o                         
  -1 -14   4         61.73         58.18         4.79 o                         
   0 -14   4         16.95         14.64         2.10 o                         
   1 -14   4          1.62          0.17         2.56 o                         
   2 -14   4        356.86        391.57        10.46 o                         
   3 -14   4         31.88         23.28         2.83 o                         
   4 -14   4          4.83         31.70         7.81 o                         
   5 -14   4         33.96         42.20         3.55 o                         
   6 -14   4         67.74         78.28         5.53 o                         
   7 -14   4          7.19          8.58         2.47 o                         
   8 -14   4        435.43        487.82        11.75 o                         
   9 -14   4          0.27         -1.28         1.28 o                         
  10 -14   4         38.41         34.49         2.82 o                         
  -4 -13   4        108.10        105.32         5.47 o                         
  -3 -13   4         67.54         62.46         4.07 o                         
  -2 -13   4         51.27         44.93         3.94 o                         
  -1 -13   4         26.29         21.43         3.02 o                         
   0 -13   4         53.91         39.70         4.83 o                         
   1 -13   4        239.54        289.76        10.66 o                         
   2 -13   4         86.57         93.63         6.06 o                         
   3 -13   4          2.93         -3.80         3.80 o                         
   4 -13   4        111.32         81.08         5.20 o                         
   5 -13   4          7.35          9.96         2.21 o                         
   6 -13   4         19.46         24.09         4.04 o                         
   7 -13   4        304.93        290.34        12.07 o                         
   8 -13   4          4.86          8.40         2.09 o                         
   9 -13   4        281.88        251.63         7.25 o                         
  10 -13   4         49.75         47.21         2.52 o                         
  11 -13   4         51.95         45.49         4.37 o                         
  -6 -12   4         41.66         47.89         4.09 o                         
  -5 -12   4          0.63          0.55         1.27 o                         
  -4 -12   4         21.18         15.14         2.83 o                         
  -3 -12   4         22.43         17.54         4.33 o                         
  -2 -12   4         13.22         23.42         5.30 o                         
  -1 -12   4        434.41        420.14        19.42 o                         
   0 -12   4          2.05         11.89         4.39 o                         
   1 -12   4        344.14        303.70        24.78 o                         
   2 -12   4         18.54         13.03         3.93 o                         
   3 -12   4         87.15         88.37         7.65 o                         
   4 -12   4         48.38         31.36         4.50 o                         
   5 -12   4        445.05        513.89        31.64 o                         
   6 -12   4          6.13         19.76         4.07 o                         
   7 -12   4        106.34        143.57         8.96 o                         
   8 -12   4        188.31        223.75         8.26 o                         
   9 -12   4        237.21        220.86         9.47 o                         
  10 -12   4        204.10        210.32         8.96 o                         
  11 -12   4        305.08        286.39         9.34 o                         
  12 -12   4         12.56         14.26         2.27 o                         
  -7 -11   4         22.29         20.82         2.99 o                         
  -6 -11   4         23.37         22.21         3.16 o                         
  -5 -11   4        158.15        168.67         7.91 o                         
  -4 -11   4         46.72         40.77         6.47 o                         
  -3 -11   4          7.06          5.72         3.60 o                         
  -2 -11   4        812.57        839.17        28.64 o                         
  -1 -11   4        386.27        344.99        18.23 o                         
   0 -11   4        130.17        113.68        24.42 o                         
   1 -11   4        349.50        282.62        24.84 o                         
   2 -11   4         24.94         53.56        14.67 o                         
   3 -11   4       2705.97       2763.88        52.29 o                         
   4 -11   4          7.28         49.10         7.83 o                         
   5 -11   4         17.10          8.89         2.47 o                         
   6 -11   4        383.73        397.66        13.24 o                         
   7 -11   4        127.37        123.05         7.57 o                         
   8 -11   4        237.81        241.58         9.41 o                         
   9 -11   4          6.49         10.41         2.14 o                         
  10 -11   4         11.69          7.68         1.61 o                         
  11 -11   4          0.07         -2.40         2.40 o                         
  12 -11   4         25.83         21.87         3.03 o                         
  13 -11   4          0.09          1.47         4.61 o                         
  -8 -10   4         15.99         17.74         2.89 o                         
  -7 -10   4         86.40         87.80         7.44 o                         
  -6 -10   4          8.91         12.26         5.40 o                         
  -5 -10   4         28.03         31.21         4.66 o                         
  -4 -10   4        360.43        332.57        14.61 o                         
  -3 -10   4          0.54         -3.49         3.49 o                         
  -2 -10   4        250.79        223.61        12.15 o                         
  -1 -10   4        234.77        220.15        16.44 o                         
   0 -10   4        205.10        191.38         9.70 o                         
   1 -10   4        460.19        453.51        17.58 o                         
   2 -10   4        804.59        702.42        20.32 o                         
   3 -10   4        133.56        128.80         7.80 o                         
   4 -10   4         75.58         67.60         9.07 o                         
   5 -10   4        108.09        123.04         7.31 o                         
   6 -10   4         74.97         66.82         4.71 o                         
   7 -10   4        528.07        512.32        21.00 o                         
   8 -10   4        102.58         81.69         4.83 o                         
   9 -10   4        966.93       1071.22        19.82 o                         
  10 -10   4         45.38         44.07         3.76 o                         
  11 -10   4         40.82         41.02         4.58 o                         
  12 -10   4        159.24        161.66         6.74 o                         
  13 -10   4         47.01         43.04         3.38 o                         
  -9  -9   4         11.33         16.76         2.82 o                         
  -8  -9   4         95.42        103.92         6.13 o                         
  -7  -9   4         10.61          7.67         2.71 o                         
  -6  -9   4          6.17          3.33         2.68 o                         
  -5  -9   4        273.54        244.20        13.02 o                         
  -4  -9   4         21.42         27.80         4.82 o                         
  -3  -9   4        180.97        210.19        11.31 o                         
  -2  -9   4        212.68        199.03         9.56 o                         
  -1  -9   4         43.41         50.73         4.77 o                         
   0  -9   4         44.99         31.35         4.97 o                         
   1  -9   4         14.01          5.13         2.32 o                         
   2  -9   4        159.07        114.53        13.00 o                         
   3  -9   4        945.44        848.44        35.40 o                         
   4  -9   4         28.20         31.76         7.69 o                         
   5  -9   4        194.45        257.53        17.97 o                         
   6  -9   4        110.84        135.69         8.49 o                         
   7  -9   4        401.86        397.73        25.60 o                         
   8  -9   4        150.74        120.29         5.65 o                         
   9  -9   4        216.56        248.70         9.29 o                         
  10  -9   4        156.37        136.84         7.51 o                         
  11  -9   4          7.54         19.51         3.63 o                         
  12  -9   4         34.73         30.67         3.67 o                         
  13  -9   4         26.67         26.57         2.98 o                         
 -10  -8   4          0.18         -1.33         2.34 o                         
  -9  -8   4         12.45         16.06         2.29 o                         
  -8  -8   4          1.32         -0.42         2.43 o                         
  -7  -8   4          3.92          6.93         2.83 o                         
  -6  -8   4          4.50         18.86         6.78 o                         
  -5  -8   4         38.54         39.78         4.79 o                         
  -4  -8   4          4.56          2.66         2.40 o                         
  -3  -8   4         88.90         67.73         5.64 o                         
  -2  -8   4        463.30        583.13        20.76 o                         
  -1  -8   4         82.90         91.61         9.80 o                         
   0  -8   4         38.77         35.39         5.41 o                         
   1  -8   4        268.57        298.81        18.59 o                         
   2  -8   4        164.77        162.58        12.16 o                         
   3  -8   4        285.75        239.75        22.28 o                         
   4  -8   4         57.23         50.16        11.02 o                         
   5  -8   4         13.18         -0.30         6.57 o                         
   6  -8   4        300.78        299.89        14.10 o                         
   7  -8   4         35.95         28.24         2.58 o                         
   8  -8   4        437.79        451.15        23.60 o                         
   9  -8   4          0.02         -1.99         1.99 o                         
  10  -8   4          5.25          7.81         2.55 o                         
  11  -8   4          2.55         -3.00         3.00 o                         
  12  -8   4        103.98        112.69         6.38 o                         
  13  -8   4        144.80        185.87         7.64 o                         
 -11  -7   4          2.62          3.64         2.20 o                         
 -10  -7   4          1.11         -1.49         1.49 o                         
  -9  -7   4         14.50         17.19         2.86 o                         
  -8  -7   4        129.82        130.40         7.87 o                         
  -7  -7   4        139.22        135.89         9.40 o                         
  -6  -7   4        511.95        473.11        18.18 o                         
  -5  -7   4        367.92        330.79        14.40 o                         
  -4  -7   4        197.88        175.38         8.71 o                         
  -3  -7   4         29.39          9.09         3.27 o                         
  -2  -7   4        113.02         98.66         8.13 o                         
  -1  -7   4        824.24        729.53        23.25 o                         
   0  -7   4          9.34          3.39         2.85 o                         
   1  -7   4         72.02         65.76         7.20 o                         
   2  -7   4         72.85         59.32         6.75 o                         
   3  -7   4        357.06        332.96        19.05 o                         
   4  -7   4         96.50         96.70        11.52 o                         
   5  -7   4        385.79        363.81        23.00 o                         
   6  -7   4          0.05          3.51         3.79 o                         
   7  -7   4        488.90        472.22        20.61 o                         
   8  -7   4        119.23        113.03        17.60 o                         
   9  -7   4        108.62         88.31         7.76 o                         
  10  -7   4         43.56         55.84         5.22 o                         
  11  -7   4         53.72         68.98         5.56 o                         
  12  -7   4         28.49         19.71         2.89 o                         
  13  -7   4          1.78          1.03         1.65 o                         
  14  -7   4          0.58          2.54         1.23 o                         
 -11  -6   4         52.54         50.48         4.25 o                         
 -10  -6   4          8.34          4.10         1.65 o                         
  -9  -6   4         68.94         62.33         5.26 o                         
  -8  -6   4          7.83         23.45         5.09 o                         
  -7  -6   4        253.84        250.33        13.45 o                         
  -6  -6   4        917.85        873.85        23.38 o                         
  -5  -6   4        464.45        411.64        16.78 o                         
  -4  -6   4         58.66         72.08         8.20 o                         
  -3  -6   4        627.69        582.55        34.32 o                         
  -2  -6   4        145.01        149.88         9.58 o                         
  -1  -6   4        426.38        412.07        14.93 o                         
   0  -6   4        218.01        167.18        10.57 o                         
   1  -6   4        292.99        309.50        16.75 o                         
   2  -6   4         12.57         16.27        10.41 o                         
   3  -6   4         78.62         95.66         8.76 o                         
   4  -6   4        457.06        769.00        86.22 o                         
   5  -6   4       1973.25       1904.28        55.98 o                         
   6  -6   4         45.48         35.95         7.19 o                         
   7  -6   4        253.74        209.34        17.77 o                         
   8  -6   4        206.22        183.38        10.86 o                         
   9  -6   4        267.27        313.02        20.88 o                         
  10  -6   4        108.30        134.91         9.33 o                         
  11  -6   4        299.26        407.21        15.01 o                         
  12  -6   4        275.37        334.35        12.73 o                         
  13  -6   4          7.99          8.74         2.12 o                         
  14  -6   4        137.23        125.14         6.19 o                         
 -12  -5   4         27.13         30.63         2.99 o                         
 -11  -5   4          6.28          4.36         2.64 o                         
 -10  -5   4        142.16        154.41         8.67 o                         
  -9  -5   4         14.45         22.18         4.48 o                         
  -8  -5   4         68.81         48.13         5.53 o                         
  -7  -5   4       2222.69       2134.31        32.86 o                         
  -6  -5   4          4.73          0.51         2.20 o                         
  -5  -5   4         50.19         40.75         6.46 o                         
  -4  -5   4        756.29        712.07        52.03 o                         
  -3  -5   4         31.46         64.35        18.59 o                         
  -2  -5   4        139.74        172.38        13.67 o                         
  -1  -5   4        122.09        129.58         8.31 o                         
   0  -5   4        138.82        216.53        17.10 o                         
   1  -5   4        167.17        153.51        11.61 o                         
   2  -5   4        146.83        180.26         9.92 o                         
   3  -5   4        109.03        151.36        20.65 o                         
   4  -5   4       3057.29       2795.98        42.93 o                         
   5  -5   4       2015.23       1862.26        38.28 o                         
   6  -5   4        285.89        245.70        15.32 o                         
   7  -5   4        226.41        229.55        17.98 o                         
   8  -5   4         11.64         13.16         2.69 o                         
   9  -5   4        180.46        253.28        16.83 o                         
  10  -5   4         12.44         13.21         2.64 o                         
  11  -5   4         12.22         21.97         3.42 o                         
  12  -5   4        113.95        122.97         6.83 o                         
  13  -5   4          7.64          7.55         1.95 o                         
  14  -5   4          5.15          1.57         1.25 o                         
 -12  -4   4         72.98         74.31         5.14 o                         
 -11  -4   4         66.70         71.99         7.74 o                         
 -10  -4   4         88.14         83.33         6.80 o                         
  -9  -4   4          0.22         -0.96         2.83 o                         
  -8  -4   4         34.56         25.27         3.97 o                         
  -7  -4   4         51.64         42.56         4.95 o                         
  -6  -4   4         52.68         34.15         6.36 o                         
  -5  -4   4         36.08         22.35         4.95 o                         
  -4  -4   4        796.08        740.67        51.52 o                         
  -3  -4   4        578.22        583.03        18.57 o                         
  -2  -4   4        950.53       1034.57        31.13 o                         
  -1  -4   4       1793.38       1691.67        47.70 o                         
   0  -4   4         33.84         22.44         3.77 o                         
   1  -4   4        227.19        207.38        16.96 o                         
   2  -4   4        269.09        267.67         9.66 o                         
   3  -4   4        664.27        668.07        14.32 o                         
   4  -4   4       4532.68       4821.21       134.98 o                         
   5  -4   4       5212.82       4999.77        67.02 o                         
   6  -4   4          5.44          0.73         4.11 o                         
   7  -4   4         14.49         23.44         6.14 o                         
   8  -4   4        201.08        194.34        10.91 o                         
   9  -4   4         35.26         37.14         3.26 o                         
  10  -4   4        475.47        561.09        21.71 o                         
  11  -4   4         23.46         20.74         3.15 o                         
  12  -4   4          5.20          7.55         2.37 o                         
  13  -4   4         18.69         17.56         2.33 o                         
  14  -4   4        109.68         87.55         7.53 o                         
 -13  -3   4         62.84         59.10         5.02 o                         
 -12  -3   4         13.83         13.52         3.27 o                         
 -11  -3   4         32.42         26.65         5.18 o                         
 -10  -3   4        335.37        313.92        22.58 o                         
  -9  -3   4        222.10        187.97        10.73 o                         
  -8  -3   4        118.56         78.01         5.43 o                         
  -7  -3   4        352.84        313.40        25.40 o                         
  -6  -3   4         61.87         41.15         6.24 o                         
  -5  -3   4         88.54         99.43         8.84 o                         
  -4  -3   4       1526.47       1604.06        73.32 o                         
  -3  -3   4          0.04         -0.54         2.42 o                         
  -2  -3   4       1166.77       1103.88       115.87 o                         
  -1  -3   4       1114.29       1061.27        29.13 o                         
   0  -3   4         68.62         89.44         5.41 o                         
   1  -3   4       3812.39       4172.08        92.60 o                         
   2  -3   4       1571.24       2411.86        85.04 o                         
   3  -3   4        977.13       1293.08        32.88 o                         
   4  -3   4        166.10        631.40        51.59 o                         
   5  -3   4        574.75        751.21        56.14 o                         
   6  -3   4       1121.15       1346.09        50.16 o                         
   7  -3   4          6.59          3.79         4.13 o                         
   8  -3   4        122.83        136.77         8.87 o                         
   9  -3   4         55.04         68.34         7.17 o                         
  10  -3   4          9.53         13.00         3.55 o                         
  11  -3   4         78.12        103.89         8.95 o                         
  12  -3   4         31.91         33.81         3.72 o                         
  13  -3   4         92.11         84.91         4.90 o                         
 -13  -2   4         50.22         58.87         4.99 o                         
 -12  -2   4          7.81          6.09         2.70 o                         
 -11  -2   4        410.92        468.21        17.12 o                         
 -10  -2   4        147.96        153.64        12.54 o                         
  -9  -2   4        954.27        916.25        21.85 o                         
  -8  -2   4       1226.52       1126.14        24.94 o                         
  -7  -2   4         25.59         11.37         6.19 o                         
  -6  -2   4        113.46        106.72        10.77 o                         
  -5  -2   4        380.10        294.74        36.51 o                         
  -4  -2   4        710.88        553.74        63.59 o                         
  -3  -2   4       1008.60        797.02        60.08 o                         
  -2  -2   4         15.58         19.46         2.70 o                         
  -1  -2   4         76.12         85.32         9.24 o                         
   0  -2   4        408.97        382.66        12.91 o                         
   1  -2   4        882.12        949.58        36.76 o                         
   2  -2   4        459.77        401.73        10.63 o                         
   3  -2   4       1318.03       1248.92        19.52 o                         
   4  -2   4       2931.14       2961.72        38.32 o                         
   5  -2   4        239.50        231.58        11.64 o                         
   6  -2   4          8.30          6.66         3.46 o                         
   7  -2   4         19.68          4.10         3.66 o                         
   8  -2   4        399.94        436.32         9.86 o                         
   9  -2   4          1.71         -1.11         2.20 o                         
  10  -2   4        125.79        149.32         8.24 o                         
  11  -2   4        307.49        322.72        10.78 o                         
  12  -2   4         11.02         10.12         1.81 o                         
  13  -2   4         18.73         17.22         2.02 o                         
 -14  -1   4          0.78         -0.23         1.58 o                         
 -13  -1   4          3.81          4.12         1.78 o                         
 -12  -1   4         25.23         20.30         3.26 o                         
 -11  -1   4         36.04         26.27         4.73 o                         
 -10  -1   4         39.41         28.20         5.25 o                         
  -9  -1   4         44.86         29.83         3.71 o                         
  -8  -1   4        169.02        147.75        15.66 o                         
  -7  -1   4         18.47          7.29         4.03 o                         
  -6  -1   4          1.00         -1.66         2.66 o                         
  -5  -1   4          0.97         -1.81         1.81 o                         
  -4  -1   4       1024.13        946.87        52.18 o                         
  -3  -1   4        194.35        149.15        15.76 o                         
  -2  -1   4        370.64        264.14        27.80 o                         
  -1  -1   4        870.18        789.96        30.66 o                         
   0  -1   4       1732.05       1673.38        22.84 o                         
   1  -1   4         35.71         35.35         7.44 o                         
   2  -1   4       2218.25       4848.54       437.56 o                         
   3  -1   4       1107.60       1047.15        24.30 o                         
   4  -1   4        573.78        575.62        19.65 o                         
   5  -1   4          0.06          1.10         2.81 o                         
   6  -1   4          3.89         34.24        10.08 o                         
   7  -1   4         92.59         71.10        10.75 o                         
   8  -1   4       1152.51       1211.53        32.32 o                         
   9  -1   4        100.74        113.93         6.93 o                         
  10  -1   4        331.86        350.53        11.66 o                         
  11  -1   4         77.11         77.71         4.81 o                         
  12  -1   4          0.75          2.38         2.58 o                         
  13  -1   4          5.53          5.24         1.47 o                         
 -14   0   4          0.51         -1.43         1.43 o                         
 -13   0   4          0.01          1.53         1.98 o                         
 -12   0   4        405.64        378.54        13.06 o                         
 -11   0   4        575.19        628.88        24.84 o                         
 -10   0   4          7.85         -0.18         2.56 o                         
  -9   0   4          3.45         -1.70         2.07 o                         
  -8   0   4         51.51         36.14         7.14 o                         
  -7   0   4          1.62         -0.26         2.78 o                         
  -6   0   4       2098.78       2045.01       214.65 o                         
  -5   0   4        390.19        401.59        19.10 o                         
  -4   0   4       7917.04       9406.93       599.50 o                         
  -3   0   4        636.74        813.26        53.01 o                         
  -2   0   4       9711.43      11669.86       434.98 o                         
  -1   0   4        429.26        523.96        35.08 o                         
   0   0   4        510.16        660.14        40.06 o                         
   1   0   4        317.84        553.54        29.11 o                         
   2   0   4      23131.29      38091.07      1150.31 o                         
   3   0   4        719.08       1055.09        25.15 o                         
   4   0   4          9.84         23.41         4.78 o                         
   5   0   4         46.52         59.88         8.44 o                         
   6   0   4         40.96         53.31         7.80 o                         
   7   0   4        209.62        216.49        17.23 o                         
   8   0   4          4.60          2.30         2.47 o                         
   9   0   4        481.07        606.50        23.63 o                         
  10   0   4       1111.79       1511.52        30.99 o                         
  11   0   4        598.73        768.05        26.21 o                         
  12   0   4          0.74          1.16         1.62 o                         
  13   0   4         45.57         33.09         4.13 o                         
 -14   1   4          4.10          2.68         2.43 o                         
 -13   1   4         14.36         15.03         2.52 o                         
 -12   1   4          4.58          8.93         2.25 o                         
 -11   1   4         96.69         99.67         6.90 o                         
 -10   1   4          0.00         -1.94         1.94 o                         
  -9   1   4         99.14         86.25         5.14 o                         
  -8   1   4        152.29        136.58        16.77 o                         
  -7   1   4         24.55         13.07         4.20 o                         
  -6   1   4          4.63         -2.37         2.37 o                         
  -5   1   4       1001.45        993.11        56.60 o                         
  -4   1   4        183.51        137.39        16.20 o                         
  -3   1   4        918.51        798.61        28.59 o                         
  -2   1   4        639.25        613.77        12.58 o                         
  -1   1   4        930.80        896.66        15.77 o                         
   0   1   4       3836.89       4533.22        75.24 o                         
   1   1   4       4954.48       4582.00        63.52 o                         
   2   1   4        376.51        321.68        12.74 o                         
   3   1   4         55.14         73.53         7.15 o                         
   4   1   4         37.75         33.18         5.74 o                         
   5   1   4         50.12         43.65         6.81 o                         
   6   1   4         75.65         47.04         7.49 o                         
   7   1   4       1227.68       1195.76        39.70 o                         
   8   1   4         19.16          9.10         2.19 o                         
   9   1   4        316.50        333.75        14.99 o                         
  10   1   4         29.86         30.03         3.86 o                         
  11   1   4        102.64        105.18         6.26 o                         
  12   1   4          5.64          8.76         1.86 o                         
 -15   2   4          0.13          2.11         2.72 o                         
 -14   2   4          1.71          0.90         1.70 o                         
 -13   2   4         86.53         70.13         6.41 o                         
 -12   2   4        465.31        436.91        16.85 o                         
 -11   2   4          1.90          2.47         3.29 o                         
 -10   2   4       1264.74       1320.27        57.56 o                         
  -9   2   4       1176.72       1257.87        44.68 o                         
  -8   2   4         81.28         46.74         9.47 o                         
  -7   2   4          0.07         -0.14         4.15 o                         
  -6   2   4        359.14        299.69        19.09 o                         
  -5   2   4        772.32        712.19        57.59 o                         
  -4   2   4       2853.97       2549.03       124.07 o                         
  -3   2   4        346.50        239.07         9.90 o                         
  -2   2   4        525.75        425.20        11.35 o                         
  -1   2   4        103.22         94.20         8.71 o                         
   0   2   4       2301.74       1965.30        51.45 o                         
   1   2   4       1630.64       1460.77        27.08 o                         
   2   2   4        314.89        301.14        11.85 o                         
   3   2   4         97.83         71.36         6.81 o                         
   4   2   4        285.44        230.81        13.54 o                         
   5   2   4          1.48         35.47        10.92 o                         
   6   2   4        203.02        173.94        14.97 o                         
   7   2   4         60.46         57.63         5.02 o                         
   8   2   4         29.99         25.13         3.57 o                         
   9   2   4          2.05         -0.04         2.09 o                         
  10   2   4        230.62        230.27        10.26 o                         
  11   2   4          6.55          0.07         1.88 o                         
  12   2   4          8.66          7.07         2.10 o                         
 -15   3   4          1.27          0.83         1.42 o                         
 -14   3   4        108.89        102.78         9.94 o                         
 -13   3   4          9.04         12.50         3.56 o                         
 -12   3   4        168.21        145.59         8.78 o                         
 -11   3   4        615.74        627.23        28.04 o                         
 -10   3   4        953.13       1002.98        33.53 o                         
  -9   3   4        171.60        165.92        10.30 o                         
  -8   3   4         97.64         82.72        12.14 o                         
  -7   3   4          7.00          3.76         2.72 o                         
  -6   3   4        548.16        679.94        26.31 o                         
  -5   3   4        118.95        113.00         6.81 o                         
  -4   3   4        531.17        622.65        15.56 o                         
  -3   3   4         45.57        106.50         9.47 o                         
  -2   3   4         28.08         43.77         6.83 o                         
  -1   3   4       1252.56       4005.11       367.09 o                         
   0   3   4       1515.78       2456.40        88.12 o                         
   1   3   4        913.52       1280.38        33.87 o                         
   2   3   4       1096.49       1231.15        27.00 o                         
   3   3   4        739.26        812.92        26.28 o                         
   4   3   4        850.13       1074.33        32.81 o                         
   5   3   4         18.20         18.58         5.66 o                         
   6   3   4        119.13        106.10         5.80 o                         
   7   3   4        228.44        195.40        14.41 o                         
   8   3   4         32.04         27.85         3.88 o                         
   9   3   4        176.78        173.59         8.88 o                         
  10   3   4         13.20         17.44         2.50 o                         
  11   3   4         93.46         77.30         4.07 o                         
  12   3   4         11.89         11.66         2.71 o                         
 -15   4   4         76.30         85.61         5.91 o                         
 -14   4   4         18.69         16.28         2.71 o                         
 -13   4   4         45.34         57.80         7.55 o                         
 -12   4   4        141.36        134.40         7.22 o                         
 -11   4   4          0.01          1.51         2.32 o                         
 -10   4   4         15.02          6.65         2.19 o                         
  -9   4   4          0.74         -0.25         2.01 o                         
  -8   4   4         29.10         24.19         8.53 o                         
  -7   4   4         73.94         64.68        17.48 o                         
  -6   4   4       1357.51       1581.05        48.59 o                         
  -5   4   4        437.56        515.88        20.07 o                         
  -4   4   4       4915.31       4690.76       102.48 o                         
  -3   4   4         31.40         23.92         4.56 o                         
  -2   4   4          0.25         -0.30         2.39 o                         
  -1   4   4        808.21        770.00        17.22 o                         
   0   4   4        126.82        116.79         8.05 o                         
   1   4   4       5887.27       5882.52        73.91 o                         
   2   4   4       3417.11       3396.55        61.65 o                         
   3   4   4       1417.40       1157.09        56.10 o                         
   4   4   4         53.62         31.88         4.73 o                         
   5   4   4        111.76         87.80         8.57 o                         
   6   4   4        157.70        131.71         6.73 o                         
   7   4   4        857.22        949.72        17.69 o                         
   8   4   4         61.19         67.42         5.84 o                         
   9   4   4         54.55         59.32         5.16 o                         
  10   4   4        115.39        122.16         6.21 o                         
  11   4   4         20.33         22.96         3.16 o                         
 -15   5   4         11.14         11.72         2.34 o                         
 -14   5   4         15.46         12.17         2.43 o                         
 -13   5   4          0.27         -2.13         2.13 o                         
 -12   5   4         51.96         55.29         4.29 o                         
 -11   5   4        602.86        602.71        18.48 o                         
 -10   5   4        778.40        785.77        28.66 o                         
  -9   5   4         49.15         41.19         3.55 o                         
  -8   5   4          0.03          8.24         6.01 o                         
  -7   5   4        450.46        419.95        27.58 o                         
  -6   5   4         74.06         90.80         9.17 o                         
  -5   5   4          0.75          6.19         3.06 o                         
  -4   5   4         24.42         32.81         5.84 o                         
  -3   5   4        450.89        455.97        14.38 o                         
  -2   5   4        136.18        112.90         7.99 o                         
  -1   5   4         70.00         99.31         9.53 o                         
   0   5   4        824.60        775.04        30.77 o                         
   1   5   4       3946.33       3605.09        99.88 o                         
   2   5   4       1082.06        948.83        30.38 o                         
   3   5   4          3.64          0.38         3.31 o                         
   4   5   4         54.59         45.33         7.96 o                         
   5   5   4         10.83          6.32         2.68 o                         
   6   5   4         49.55         41.71         3.21 o                         
   7   5   4          0.37         -1.48         1.85 o                         
   8   5   4          6.07          8.77         2.53 o                         
   9   5   4         35.54         37.38         3.64 o                         
  10   5   4         26.18         28.59         3.02 o                         
 -15   6   4         23.53         23.94         6.41 o                         
 -14   6   4         33.96         27.65         3.82 o                         
 -13   6   4         27.38         18.84         2.73 o                         
 -12   6   4        172.92        195.02         8.14 o                         
 -11   6   4        356.23        384.60        11.72 o                         
 -10   6   4       1173.97       1269.16        39.14 o                         
  -9   6   4        817.14        871.04        21.75 o                         
  -8   6   4        113.11        100.21        18.83 o                         
  -7   6   4        793.10        756.06        46.31 o                         
  -6   6   4          8.22          5.04         3.12 o                         
  -5   6   4          0.20         -1.19         3.59 o                         
  -4   6   4         57.68         22.56         7.43 o                         
  -3   6   4        349.66        340.55        15.36 o                         
  -2   6   4          2.15          6.66         3.60 o                         
  -1   6   4        146.75        185.95        13.61 o                         
   0   6   4        295.50        597.17        42.88 o                         
   1   6   4        653.22       1388.00        60.53 o                         
   2   6   4         82.26         96.31        11.46 o                         
   3   6   4        129.55        133.98        15.48 o                         
   4   6   4          0.33          4.84         2.18 o                         
   5   6   4        597.53        556.76        32.42 o                         
   6   6   4          0.00         -1.79         2.20 o                         
   7   6   4        500.41        531.70        13.45 o                         
   8   6   4        234.66        236.41         7.90 o                         
   9   6   4         62.84         56.99         5.36 o                         
  10   6   4        103.21         87.52         6.07 o                         
 -15   7   4         16.15          8.94         2.26 o                         
 -14   7   4         19.05         21.68         3.99 o                         
 -13   7   4         47.60         44.68         3.76 o                         
 -12   7   4          0.00          1.98         1.96 o                         
 -11   7   4          0.00          6.80         2.46 o                         
 -10   7   4       2672.94       2726.42        64.65 o                         
  -9   7   4        115.60        133.51         5.79 o                         
  -8   7   4        155.44        167.23         6.31 o                         
  -7   7   4        246.20        215.11        27.42 o                         
  -6   7   4       1125.35       1048.23        44.96 o                         
  -5   7   4        128.36        132.83        12.33 o                         
  -4   7   4         50.24         49.53         7.07 o                         
  -3   7   4        119.86         92.78         8.69 o                         
  -2   7   4        223.13        219.57        14.89 o                         
  -1   7   4         51.15         74.08         9.78 o                         
   0   7   4          4.74          2.77         4.05 o                         
   1   7   4         94.14         56.47         9.23 o                         
   2   7   4         17.74        115.12        18.37 o                         
   3   7   4         27.91         17.53         3.67 o                         
   4   7   4        333.31        285.51        10.57 o                         
   5   7   4         16.42         10.78         3.02 o                         
   6   7   4         65.25         58.71         5.47 o                         
   7   7   4          3.15          6.67         2.39 o                         
   8   7   4          0.38          1.24         1.52 o                         
   9   7   4          7.54          7.38         1.58 o                         
 -15   8   4         13.95         10.50         2.23 o                         
 -14   8   4         28.73         31.36         4.52 o                         
 -13   8   4        102.99         93.13         5.44 o                         
 -12   8   4         13.43         14.90         2.82 o                         
 -11   8   4        385.56        392.04        10.97 o                         
 -10   8   4         50.49         50.74         4.35 o                         
  -9   8   4         17.98         30.97         2.86 o                         
  -8   8   4         18.28         32.93         2.91 o                         
  -7   8   4        799.12        859.00        27.53 o                         
  -6   8   4         92.75         88.27        11.75 o                         
  -5   8   4          6.63         12.13         4.64 o                         
  -4   8   4        435.78        392.23        30.50 o                         
  -3   8   4        236.65        203.89        17.39 o                         
  -2   8   4        773.59        622.25        27.34 o                         
  -1   8   4         18.59         12.59         3.89 o                         
   0   8   4        208.11        199.91        17.10 o                         
   1   8   4        436.16        448.63        15.24 o                         
   2   8   4        278.72        250.32        11.07 o                         
   3   8   4         11.13         13.97         6.74 o                         
   4   8   4          9.77          0.32         3.97 o                         
   5   8   4         14.72         25.23         4.86 o                         
   6   8   4          0.35         -1.84         2.32 o                         
   7   8   4         13.71          7.83         2.46 o                         
   8   8   4        166.08        200.41         9.09 o                         
 -15   9   4         41.02         33.32         4.73 o                         
 -14   9   4        131.45        117.39         5.91 o                         
 -13   9   4         53.77         50.32         4.77 o                         
 -12   9   4         76.16         63.73         5.81 o                         
 -11   9   4         44.59         38.38         3.50 o                         
 -10   9   4         67.46         87.44         4.69 o                         
  -9   9   4          1.54         -1.12         2.27 o                         
  -8   9   4        479.70        547.34        21.97 o                         
  -7   9   4        146.93        159.09         6.78 o                         
  -6   9   4         11.14         15.90         1.96 o                         
  -5   9   4        272.19        271.57         8.99 o                         
  -4   9   4         27.76         19.93         3.99 o                         
  -3   9   4        492.48        570.20        30.46 o                         
  -2   9   4         92.07         85.69         5.86 o                         
  -1   9   4        328.53        403.55        12.01 o                         
   0   9   4        177.69        233.90         8.06 o                         
   1   9   4        163.32        244.75        20.77 o                         
   2   9   4         68.03        194.79        13.19 o                         
   3   9   4         44.10         24.15         5.84 o                         
   4   9   4         16.17          4.84         2.72 o                         
   5   9   4          0.04         -2.84         2.84 o                         
   6   9   4         13.54         15.00         2.36 o                         
   7   9   4          9.57          5.85         1.60 o                         
   8   9   4          1.66         -1.73         1.73 o                         
 -14  10   4        142.42        113.04         6.03 o                         
 -13  10   4        175.96        167.96        10.01 o                         
 -12  10   4          0.00          4.21         2.46 o                         
 -11  10   4        175.28        136.21         6.26 o                         
 -10  10   4        732.61        702.44        16.86 o                         
  -9  10   4        235.60        220.98         7.61 o                         
  -8  10   4        193.61        194.45         8.43 o                         
  -7  10   4        270.11        299.28        10.74 o                         
  -6  10   4         29.70         37.74         3.28 o                         
  -5  10   4        237.00        264.03         7.34 o                         
  -4  10   4        754.88        786.99        21.98 o                         
  -3  10   4        114.52        106.77         4.67 o                         
  -2  10   4          7.67          4.63         2.03 o                         
  -1  10   4         10.09         12.48         2.46 o                         
   0  10   4          3.60          7.65         2.21 o                         
   1  10   4        555.62        685.29        41.24 o                         
   2  10   4         37.65         39.70         4.24 o                         
   3  10   4        627.20        613.15        19.45 o                         
   4  10   4        133.06        130.96         6.86 o                         
   5  10   4          2.75         -0.58         1.70 o                         
   6  10   4         11.84         15.93         2.50 o                         
   7  10   4         43.62         43.30         4.64 o                         
 -14  11   4          8.91          3.68         1.80 o                         
 -13  11   4          2.57          5.97         2.50 o                         
 -12  11   4        236.58        231.53         8.80 o                         
 -11  11   4        262.24        242.38         8.35 o                         
 -10  11   4        429.36        454.94        11.23 o                         
  -9  11   4       1223.79       1239.36        40.60 o                         
  -8  11   4         72.63         66.86         4.23 o                         
  -7  11   4        292.51        303.40         8.80 o                         
  -6  11   4        100.31         79.05         4.22 o                         
  -5  11   4        567.19        590.14        14.47 o                         
  -4  11   4       2607.75       2585.05        92.32 o                         
  -3  11   4         28.57         35.86         3.32 o                         
  -2  11   4         31.38         34.11         3.29 o                         
  -1  11   4         10.80         12.32         3.27 o                         
   0  11   4        422.78        455.40        14.97 o                         
   1  11   4         50.79         54.11         4.70 o                         
   2  11   4          5.10          4.76         2.19 o                         
   3  11   4        249.90        252.30         9.12 o                         
   4  11   4          0.79          0.55         1.67 o                         
   5  11   4        244.48        229.06         8.07 o                         
 -13  12   4         21.90         22.83         3.32 o                         
 -12  12   4         10.92          5.45         2.24 o                         
 -11  12   4          8.50          1.60         2.04 o                         
 -10  12   4         13.91         14.55         2.61 o                         
  -9  12   4        222.27        234.58         8.09 o                         
  -8  12   4        104.75        113.17         7.06 o                         
  -7  12   4        923.66        927.23        19.24 o                         
  -6  12   4          2.58          1.92         1.94 o                         
  -5  12   4         81.25        104.04         5.57 o                         
  -4  12   4         27.76         40.58         4.39 o                         
  -3  12   4        606.26        718.89        34.49 o                         
  -2  12   4         41.35         45.18         4.72 o                         
  -1  12   4         52.35         99.51         6.94 o                         
   0  12   4        131.99        202.17         9.23 o                         
   1  12   4         77.12        112.31         8.23 o                         
   2  12   4          0.16         -2.70         2.70 o                         
   3  12   4         36.58         26.07         2.81 o                         
   4  12   4         60.07         43.25         3.88 o                         
 -13  13   4          5.39          5.19         2.51 o                         
 -12  13   4          0.07          0.20         1.80 o                         
 -11  13   4        396.83        347.53         9.14 o                         
 -10  13   4          8.40          3.59         1.86 o                         
  -9  13   4          7.55          6.61         2.18 o                         
  -8  13   4         51.77         44.35         3.83 o                         
  -7  13   4        367.61        379.98        11.69 o                         
  -6  13   4         16.84         17.25         2.67 o                         
  -5  13   4        237.25        281.25        10.57 o                         
  -4  13   4          0.00          1.97         2.46 o                         
  -3  13   4         20.24         23.42         3.41 o                         
  -2  13   4         68.21         69.77         5.38 o                         
  -1  13   4          5.67          6.61         2.45 o                         
   0  13   4          5.89          2.93         2.04 o                         
   1  13   4        284.71        262.20        11.79 o                         
   2  13   4        150.45        148.40        14.99 o                         
   3  13   4          0.76          1.06         2.09 o                         
 -12  14   4         44.86         25.62         3.88 o                         
 -11  14   4        319.27        267.19         6.80 o                         
 -10  14   4          3.87          2.32         1.55 o                         
  -9  14   4        142.28        150.42         5.73 o                         
  -8  14   4         36.03         45.86         3.46 o                         
  -7  14   4        423.86        430.22        11.09 o                         
  -6  14   4         64.07         65.13         4.06 o                         
  -5  14   4        156.63        172.17         9.13 o                         
  -4  14   4        174.38        226.22         8.30 o                         
  -3  14   4         84.96        106.10         7.27 o                         
  -2  14   4         15.35         21.36         2.90 o                         
  -1  14   4        286.69        357.89        12.35 o                         
   0  14   4          2.16          6.75         9.93 o                         
   1  14   4         10.39          7.02         3.12 o                         
 -10  15   4        112.93         86.53         3.50 o                         
  -9  15   4          7.07         14.95         1.90 o                         
  -8  15   4         11.76         12.49         1.80 o                         
  -7  15   4          3.09          0.58         1.62 o                         
  -6  15   4        264.70        290.52         9.41 o                         
  -5  15   4        148.80        131.90         6.03 o                         
  -4  15   4        110.65         99.26         6.71 o                         
  -3  15   4          7.00         18.34         2.59 o                         
  -2  15   4         32.87         28.66         3.36 o                         
  -1  15   4         22.36         29.55         4.75 o                         
  -7  16   4          5.38          1.19         1.70 o                         
  -6  16   4         39.85         46.78         5.13 o                         
  -5  16   4         13.93         13.46         2.61 o                         
   3 -16   5          4.43          2.63         2.18 o                         
   4 -16   5        105.35         87.58         9.58 o                         
   5 -16   5          0.68          2.28         3.65 o                         
  -1 -15   5         77.45         46.27         4.67 o                         
   0 -15   5        111.47         92.57         5.83 o                         
   1 -15   5         23.80         21.52         2.15 o                         
   2 -15   5          5.10         12.77         1.74 o                         
   3 -15   5         18.46         12.20         1.69 o                         
   4 -15   5         10.64          2.38         2.06 o                         
   5 -15   5          0.08          5.57         2.02 o                         
   6 -15   5         10.69          9.55         1.81 o                         
   7 -15   5         88.24         92.51         3.93 o                         
   8 -15   5          0.55          2.67         1.22 o                         
  -3 -14   5          1.00         -0.73         1.67 o                         
  -2 -14   5        109.67         95.82         8.66 o                         
  -1 -14   5        100.03        100.92         8.46 o                         
   0 -14   5         29.14         36.57         3.76 o                         
   1 -14   5          0.00          0.58         1.70 o                         
   2 -14   5         38.34         30.33         3.01 o                         
   3 -14   5          2.52          0.47         2.27 o                         
   4 -14   5         88.96         81.29         4.04 o                         
   5 -14   5        147.84        126.16         6.36 o                         
   6 -14   5         18.21         19.77         3.02 o                         
   7 -14   5        206.84        227.23         6.86 o                         
   8 -14   5          0.28         -1.54         1.54 o                         
   9 -14   5         42.81         38.52         3.32 o                         
  10 -14   5         19.71         16.30         2.29 o                         
  -4 -13   5         49.71         54.52         4.04 o                         
  -3 -13   5          0.71          2.03         1.40 o                         
  -2 -13   5         19.10         36.85         4.25 o                         
  -1 -13   5        356.95        356.60        12.75 o                         
   0 -13   5         39.68         36.13         4.40 o                         
   1 -13   5          0.87          4.37         3.11 o                         
   2 -13   5        220.16        193.07        12.95 o                         
   3 -13   5        472.28        462.26        12.95 o                         
   4 -13   5        214.37        156.60        11.21 o                         
   5 -13   5        205.94        247.74        11.87 o                         
   6 -13   5         17.34         20.93         3.96 o                         
   7 -13   5         14.32          7.40         2.58 o                         
   8 -13   5        271.67        243.64         8.50 o                         
   9 -13   5         59.36         55.54         3.03 o                         
  10 -13   5         89.95         85.72         4.59 o                         
  11 -13   5        121.52         83.08         5.64 o                         
  -6 -12   5          9.28          5.34         1.76 o                         
  -5 -12   5        112.92        117.41        10.24 o                         
  -4 -12   5        105.17        108.47         6.02 o                         
  -3 -12   5        283.70        282.18        11.81 o                         
  -2 -12   5          0.15         -0.17         2.34 o                         
  -1 -12   5         72.37         67.84         6.11 o                         
   0 -12   5        898.93        889.66        22.00 o                         
   1 -12   5        274.13        295.40        15.73 o                         
   2 -12   5         98.71         74.02         6.10 o                         
   3 -12   5         43.50         21.13         4.63 o                         
   4 -12   5         87.78        104.64         6.99 o                         
   5 -12   5        182.19        169.36         8.38 o                         
   6 -12   5        204.75        238.98        10.87 o                         
   7 -12   5          3.03          4.52         1.96 o                         
   8 -12   5        893.07       1081.16        21.77 o                         
   9 -12   5          8.39          3.91         1.56 o                         
  10 -12   5        230.23        260.58         9.69 o                         
  11 -12   5          9.22          8.77         1.78 o                         
  12 -12   5          4.30          7.75         1.65 o                         
  -7 -11   5         24.60         19.46         2.73 o                         
  -6 -11   5         14.85         25.36         4.04 o                         
  -5 -11   5         22.64         23.42         4.25 o                         
  -4 -11   5          1.03         -0.08         1.85 o                         
  -3 -11   5         19.90         25.74         3.50 o                         
  -2 -11   5         85.98         88.83         7.50 o                         
  -1 -11   5        506.47        504.11        17.48 o                         
   0 -11   5        211.43        213.13        14.77 o                         
   1 -11   5         26.31         41.30         6.94 o                         
   2 -11   5         88.60         60.59         4.82 o                         
   3 -11   5         15.08         16.50         3.15 o                         
   4 -11   5        853.58        857.34        20.54 o                         
   5 -11   5         37.82         33.85         4.01 o                         
   6 -11   5         72.23        114.82         8.90 o                         
   7 -11   5        397.37        428.03        13.32 o                         
   8 -11   5        394.58        420.28        13.03 o                         
   9 -11   5        156.94        172.34         8.47 o                         
  10 -11   5          0.74         -2.29         2.29 o                         
  11 -11   5        181.77        173.67         8.34 o                         
  12 -11   5        327.06        284.75        13.92 o                         
  -8 -10   5          8.20          9.96         2.26 o                         
  -7 -10   5         80.56         87.03         5.49 o                         
  -6 -10   5         58.99         68.59         5.81 o                         
  -5 -10   5         20.75         21.81         3.07 o                         
  -4 -10   5         14.25          9.20         3.61 o                         
  -3 -10   5        184.39        167.61        10.68 o                         
  -2 -10   5         68.79         61.79         6.51 o                         
  -1 -10   5         27.68         22.11         3.65 o                         
   0 -10   5         62.75         63.05         6.22 o                         
   1 -10   5          2.63          1.70         1.94 o                         
   2 -10   5         57.04         57.72         4.93 o                         
   3 -10   5        340.81        307.77        10.69 o                         
   4 -10   5          2.54         10.01         5.14 o                         
   5 -10   5          8.62          7.70         2.31 o                         
   6 -10   5        664.12        707.50        19.73 o                         
   7 -10   5        378.80        389.96        12.17 o                         
   8 -10   5        401.21        365.93        17.08 o                         
   9 -10   5         16.68         18.76         3.16 o                         
  10 -10   5          0.21          0.99         2.10 o                         
  11 -10   5         58.86         51.81         4.40 o                         
  12 -10   5        104.45         82.56         4.63 o                         
  13 -10   5          0.00         -1.42         1.57 o                         
  -9  -9   5         34.36         41.20         4.05 o                         
  -8  -9   5          0.82         -0.16         1.76 o                         
  -7  -9   5         42.94         37.61         3.97 o                         
  -6  -9   5         31.54         31.34         4.01 o                         
  -5  -9   5         72.28         86.93         7.99 o                         
  -4  -9   5        147.20        165.57        11.02 o                         
  -3  -9   5        237.54        208.09        11.95 o                         
  -2  -9   5         23.87         33.46         3.98 o                         
  -1  -9   5        249.88        280.65        11.14 o                         
   0  -9   5        181.00        164.99         7.98 o                         
   1  -9   5         78.93         72.72         5.96 o                         
   2  -9   5         63.81         60.28         5.73 o                         
   3  -9   5        442.56        416.12        12.75 o                         
   4  -9   5        311.71        397.60        40.97 o                         
   5  -9   5         30.21         57.99         6.74 o                         
   6  -9   5         73.53        135.97        14.76 o                         
   7  -9   5        137.74        182.07         9.40 o                         
   8  -9   5         49.39         49.74         4.90 o                         
   9  -9   5         87.36         97.53         6.71 o                         
  10  -9   5         50.60         53.71         4.59 o                         
  11  -9   5          3.68          3.11         2.12 o                         
  12  -9   5          3.10          0.84         1.71 o                         
  13  -9   5         38.59         28.17         2.65 o                         
 -10  -8   5         87.25         88.79         7.64 o                         
  -9  -8   5         30.75         34.96         3.19 o                         
  -8  -8   5         66.21         73.02         5.46 o                         
  -7  -8   5         29.60         27.72         4.11 o                         
  -6  -8   5         22.34         16.23         3.45 o                         
  -5  -8   5        199.02        227.00        19.45 o                         
  -4  -8   5       3224.54       3380.16        70.53 o                         
  -3  -8   5         25.15         19.33         3.40 o                         
  -2  -8   5        566.93        606.81        19.97 o                         
  -1  -8   5        884.59        883.74        28.54 o                         
   0  -8   5        506.61        479.41        20.18 o                         
   1  -8   5        390.11        400.87        17.70 o                         
   2  -8   5        485.85        430.22        24.42 o                         
   3  -8   5         74.73         41.23         9.24 o                         
   4  -8   5        998.70        939.79        47.36 o                         
   5  -8   5        219.49        251.65        15.74 o                         
   6  -8   5        192.70        193.73         7.97 o                         
   7  -8   5          7.74          4.42         2.36 o                         
   8  -8   5        220.10        208.03         9.39 o                         
   9  -8   5         24.52         12.14         2.49 o                         
  10  -8   5          0.00          2.59         1.95 o                         
  11  -8   5          8.47          9.60         2.73 o                         
  12  -8   5         14.14         15.85         2.70 o                         
  13  -8   5        116.56        113.36         5.34 o                         
 -10  -7   5         94.41         99.94         4.95 o                         
  -9  -7   5          0.42          0.18         1.70 o                         
  -8  -7   5         33.46         39.71         5.34 o                         
  -7  -7   5        105.72        109.97         7.64 o                         
  -6  -7   5         74.22         60.93         5.79 o                         
  -5  -7   5         73.48         74.62         5.61 o                         
  -4  -7   5        499.21        470.34        12.68 o                         
  -3  -7   5          5.22          0.13         3.74 o                         
  -2  -7   5          3.67          5.08         3.62 o                         
  -1  -7   5        538.91        506.34        20.11 o                         
   0  -7   5         42.42         54.66         6.01 o                         
   1  -7   5          0.21          2.19         3.03 o                         
   2  -7   5       1662.16       1588.35        48.44 o                         
   3  -7   5        111.06         92.17        13.47 o                         
   4  -7   5        107.82         67.52        11.97 o                         
   5  -7   5         45.23         42.98        10.29 o                         
   6  -7   5         68.64         69.52         5.57 o                         
   7  -7   5        132.65        112.70         6.27 o                         
   8  -7   5        184.02        182.54         8.31 o                         
   9  -7   5        188.82        202.37        10.06 o                         
  10  -7   5        468.00        563.02        21.62 o                         
  11  -7   5         64.28         60.48         5.05 o                         
  12  -7   5        165.06        173.03         8.51 o                         
  13  -7   5        220.62        213.56         8.19 o                         
 -11  -6   5          0.01          7.88         2.08 o                         
 -10  -6   5        111.50        122.22         6.36 o                         
  -9  -6   5          7.25         11.56         2.69 o                         
  -8  -6   5         15.74         13.73         3.31 o                         
  -7  -6   5        946.76        928.65        21.38 o                         
  -6  -6   5        353.51        344.17        12.01 o                         
  -5  -6   5        590.82        509.71        14.48 o                         
  -4  -6   5         23.47         21.47         4.74 o                         
  -3  -6   5          5.09          2.68         2.60 o                         
  -2  -6   5        760.40        748.30        27.62 o                         
  -1  -6   5        167.23        177.61        10.83 o                         
   0  -6   5         26.27         19.02         3.73 o                         
   1  -6   5         30.06         32.60         5.51 o                         
   2  -6   5       2550.47       2769.66       135.32 o                         
   3  -6   5         45.66         58.92         8.37 o                         
   4  -6   5        970.49       1022.14        44.28 o                         
   5  -6   5         42.22         35.05         7.96 o                         
   6  -6   5          1.64         -3.51         3.92 o                         
   7  -6   5         24.58         31.84         3.39 o                         
   8  -6   5        969.08       1123.42        53.81 o                         
   9  -6   5         31.55         37.34         3.62 o                         
  10  -6   5          4.67          3.53         2.14 o                         
  11  -6   5        604.17        727.06        17.24 o                         
  12  -6   5         13.19         13.95         3.07 o                         
  13  -6   5        125.38        109.25         4.81 o                         
 -12  -5   5         19.49         14.85         2.06 o                         
 -11  -5   5         24.08         25.26         3.57 o                         
 -10  -5   5         88.02         94.72         5.97 o                         
  -9  -5   5        286.06        301.67        13.18 o                         
  -8  -5   5         65.21         76.86         9.78 o                         
  -7  -5   5          4.43          0.29         2.67 o                         
  -6  -5   5        364.29        343.31        11.82 o                         
  -5  -5   5        274.12        418.59        26.84 o                         
  -4  -5   5        659.51        668.12        53.39 o                         
  -3  -5   5         72.20         89.33        15.06 o                         
  -2  -5   5          0.08          2.42         3.71 o                         
  -1  -5   5        671.26        804.60        25.08 o                         
   0  -5   5        858.53        878.00        83.82 o                         
   1  -5   5         73.66         80.85         8.12 o                         
   2  -5   5        132.46        139.63        10.14 o                         
   3  -5   5        206.50        185.35        11.54 o                         
   4  -5   5        184.44        157.40        10.53 o                         
   5  -5   5        252.48        246.89        14.58 o                         
   6  -5   5         47.00         42.98         6.67 o                         
   7  -5   5          3.05          0.70         1.73 o                         
   8  -5   5       1328.75       1400.63        53.60 o                         
   9  -5   5          1.04         48.51         7.63 o                         
  10  -5   5          0.48         -0.73         1.93 o                         
  11  -5   5          2.47         10.06         3.89 o                         
  12  -5   5          1.74          4.74         2.75 o                         
  13  -5   5         64.41         55.70         4.52 o                         
 -12  -4   5         17.47         20.21         2.65 o                         
 -11  -4   5        177.87        208.54         9.05 o                         
 -10  -4   5         89.11        106.12        11.61 o                         
  -9  -4   5          0.57          1.21         2.69 o                         
  -8  -4   5         36.20         38.34         5.28 o                         
  -7  -4   5        987.26        885.43        20.70 o                         
  -6  -4   5         13.61          9.89         4.17 o                         
  -5  -4   5          9.28          5.79         3.47 o                         
  -4  -4   5         45.18         18.67         4.54 o                         
  -3  -4   5        551.36        433.16        17.91 o                         
  -2  -4   5        520.49        577.69        21.85 o                         
  -1  -4   5        904.11        958.45        75.64 o                         
   0  -4   5        296.35        301.74        53.55 o                         
   1  -4   5        871.66        855.05        19.34 o                         
   2  -4   5       6815.95       6700.03        87.30 o                         
   3  -4   5        730.17        676.77        19.63 o                         
   4  -4   5         41.65         68.90        14.44 o                         
   5  -4   5        364.58        312.35        18.16 o                         
   6  -4   5          6.57          3.14         3.42 o                         
   7  -4   5         53.54         48.19         5.28 o                         
   8  -4   5        314.44        317.54        11.80 o                         
   9  -4   5        360.97        397.84        10.58 o                         
  10  -4   5        474.87        511.91        16.53 o                         
  11  -4   5         12.75          9.14         2.45 o                         
  12  -4   5         54.57         57.54         4.41 o                         
  13  -4   5         72.87         67.12         4.97 o                         
 -13  -3   5         16.17         17.29         1.97 o                         
 -12  -3   5         26.43         23.94         3.69 o                         
 -11  -3   5         19.81         19.75         4.75 o                         
 -10  -3   5          2.62         -2.70         6.81 o                         
  -9  -3   5          0.27          1.45         7.77 o                         
  -8  -3   5         31.33         37.78         4.82 o                         
  -7  -3   5       1192.77       1059.43        34.78 o                         
  -6  -3   5          2.39         -2.87         2.87 o                         
  -5  -3   5        528.00        447.00        24.19 o                         
  -4  -3   5          6.28          6.36         5.35 o                         
  -3  -3   5         31.43          1.31         5.78 o                         
  -2  -3   5       1056.32       1019.03        60.47 o                         
  -1  -3   5         68.25         72.45         5.39 o                         
   0  -3   5       1365.45       1830.50        45.32 o                         
   1  -3   5       3919.98       4637.72       151.52 o                         
   2  -3   5        162.28        645.57        24.79 o                         
   3  -3   5       3474.10       4695.92       234.86 o                         
   4  -3   5        406.22        930.36        35.02 o                         
   5  -3   5       1357.12       1691.55        70.27 o                         
   6  -3   5         18.57         17.28         6.97 o                         
   7  -3   5         77.86         98.93        11.22 o                         
   8  -3   5         42.86         40.12         3.08 o                         
   9  -3   5        836.99       1009.79        25.34 o                         
  10  -3   5         11.88         38.19         8.08 o                         
  11  -3   5        145.16        161.96         7.75 o                         
  12  -3   5        127.85        131.60        10.08 o                         
  13  -3   5        110.57         95.81         8.87 o                         
 -13  -2   5         26.65         26.90         3.45 o                         
 -12  -2   5         16.77          9.63         2.72 o                         
 -11  -2   5          3.37         20.10         6.12 o                         
 -10  -2   5          5.98          3.37         3.48 o                         
  -9  -2   5        397.41        359.58        14.44 o                         
  -8  -2   5         82.10         54.08         5.34 o                         
  -7  -2   5        683.48        561.44        53.11 o                         
  -6  -2   5        136.39        129.65        16.99 o                         
  -5  -2   5        276.07        232.10        29.67 o                         
  -4  -2   5        315.17        393.52        18.82 o                         
  -3  -2   5        153.80        112.68         9.51 o                         
  -2  -2   5         94.19         80.86         5.41 o                         
  -1  -2   5         21.39         16.99         2.89 o                         
   0  -2   5        419.62        385.01        13.34 o                         
   1  -2   5        824.01        893.66        41.82 o                         
   2  -2   5        120.82        132.63         7.34 o                         
   3  -2   5         70.06         84.24         5.60 o                         
   4  -2   5       1519.70       1623.29        31.16 o                         
   5  -2   5       1810.31       1732.99        34.20 o                         
   6  -2   5         22.82         30.44         7.28 o                         
   7  -2   5        282.18        298.37        13.83 o                         
   8  -2   5        107.09        127.70         5.45 o                         
   9  -2   5          7.51          9.27         2.11 o                         
  10  -2   5        195.05        222.07         9.26 o                         
  11  -2   5         74.63         83.73         6.18 o                         
  12  -2   5        100.27         91.14         5.06 o                         
  13  -2   5        138.90        105.80         5.87 o                         
 -14  -1   5         29.64         25.45         2.76 o                         
 -13  -1   5          0.22         -2.26         2.26 o                         
 -12  -1   5          2.15          1.53         1.93 o                         
 -11  -1   5        209.90        174.30         9.09 o                         
 -10  -1   5        482.36        413.65        14.52 o                         
  -9  -1   5        313.49        262.40        13.79 o                         
  -8  -1   5        132.27        126.59        11.27 o                         
  -7  -1   5         10.20          6.11         5.62 o                         
  -6  -1   5         39.04         22.54         9.30 o                         
  -5  -1   5        207.77        184.53        31.15 o                         
  -4  -1   5       2213.89       2268.40        77.25 o                         
  -3  -1   5         50.50         30.74         5.13 o                         
  -2  -1   5         84.13         50.07         4.73 o                         
  -1  -1   5        829.10        674.87        24.95 o                         
   0  -1   5       1811.90       1697.92        57.33 o                         
   1  -1   5        915.09        835.30        16.92 o                         
   2  -1   5       1369.77       1411.01        22.70 o                         
   3  -1   5        395.25        364.34        13.75 o                         
   4  -1   5       1157.64       1245.25        31.16 o                         
   5  -1   5        511.58        460.16        20.46 o                         
   6  -1   5        261.03        263.99        20.27 o                         
   7  -1   5        366.70        403.53        11.30 o                         
   8  -1   5          7.60          5.44         1.74 o                         
   9  -1   5        417.55        458.36        15.99 o                         
  10  -1   5         71.33         90.96         7.15 o                         
  11  -1   5        163.02        160.39         7.67 o                         
  12  -1   5         52.97         48.94         3.23 o                         
 -14   0   5          1.09          2.33         2.13 o                         
 -13   0   5          1.55          0.75         1.96 o                         
 -12   0   5         31.36         33.31         3.92 o                         
 -11   0   5        172.61        158.20         8.44 o                         
 -10   0   5          0.44          6.16         2.45 o                         
  -9   0   5          0.76         -0.48         2.79 o                         
  -8   0   5          8.85         13.96         7.65 o                         
  -7   0   5         18.08          6.62         4.88 o                         
  -6   0   5          1.33         -0.67         2.05 o                         
  -5   0   5        119.59        120.43        12.27 o                         
  -4   0   5         88.79         91.60         6.85 o                         
  -3   0   5         38.12         22.95         5.96 o                         
  -2   0   5        132.38        133.76         9.61 o                         
  -1   0   5        157.55        167.81        14.05 o                         
   0   0   5         75.38         82.97         6.43 o                         
   1   0   5        548.62        760.82        18.96 o                         
   2   0   5        251.88        428.16        18.56 o                         
   3   0   5        146.38        188.40        11.74 o                         
   4   0   5         64.17         64.24         7.78 o                         
   5   0   5        112.91        118.99        11.93 o                         
   6   0   5          3.39         -0.70         3.82 o                         
   7   0   5          1.24          1.38         2.21 o                         
   8   0   5          1.01          2.36         2.23 o                         
   9   0   5         77.39         97.37         9.58 o                         
  10   0   5         34.96         36.16         4.06 o                         
  11   0   5         69.97         80.58         5.10 o                         
  12   0   5         31.57         29.00         2.79 o                         
 -14   1   5        161.42        168.86        10.33 o                         
 -13   1   5          1.13          0.04         1.81 o                         
 -12   1   5        197.02        169.44         9.12 o                         
 -11   1   5          6.27         10.86         2.33 o                         
 -10   1   5        816.61        779.31        26.21 o                         
  -9   1   5          1.00         -1.43         1.85 o                         
  -8   1   5         44.87         24.73         8.34 o                         
  -7   1   5        103.22         52.42        13.38 o                         
  -6   1   5         91.76         44.98         7.90 o                         
  -5   1   5       3104.90       3071.87        80.93 o                         
  -4   1   5        113.82        154.43         8.10 o                         
  -3   1   5        379.28        292.73        12.83 o                         
  -2   1   5       2159.87       1963.56        26.23 o                         
  -1   1   5        686.37        630.13        15.61 o                         
   0   1   5        104.86         61.60         5.09 o                         
   1   1   5       1608.65       1571.55        30.19 o                         
   2   1   5          0.18         -2.88         3.14 o                         
   3   1   5       1697.41       1671.92        66.08 o                         
   4   1   5         39.37         49.55         6.89 o                         
   5   1   5        338.66        326.53        19.07 o                         
   6   1   5          4.98          0.55         3.51 o                         
   7   1   5        145.11        129.82         5.74 o                         
   8   1   5        122.74        127.40         8.33 o                         
   9   1   5        547.36        604.58        21.03 o                         
  10   1   5        117.11        117.33         7.38 o                         
  11   1   5         38.56         39.00         3.71 o                         
  12   1   5          0.00          0.51         1.46 o                         
 -15   2   5         50.64         61.57         7.65 o                         
 -14   2   5        131.38        157.84         7.55 o                         
 -13   2   5          0.91          0.20         1.95 o                         
 -12   2   5         11.56          6.21         3.12 o                         
 -11   2   5          1.77          1.37         2.26 o                         
 -10   2   5         11.18          9.61         2.09 o                         
  -9   2   5        128.21        158.23         7.27 o                         
  -8   2   5        922.66        885.03        40.45 o                         
  -7   2   5         40.42         16.70         5.02 o                         
  -6   2   5        267.70        220.43        21.59 o                         
  -5   2   5         37.38         31.84         4.34 o                         
  -4   2   5        143.63        131.88         5.99 o                         
  -3   2   5         28.90         32.61         3.50 o                         
  -2   2   5        168.32        121.36        12.50 o                         
  -1   2   5        528.34        473.99        22.40 o                         
   0   2   5       1116.03       1011.97        23.50 o                         
   1   2   5        532.85        463.35        16.66 o                         
   2   2   5       1664.41       1758.37        87.10 o                         
   3   2   5         32.48         15.39         3.76 o                         
   4   2   5        230.19        194.28        12.99 o                         
   5   2   5         90.14         69.52        10.50 o                         
   6   2   5          5.70          6.13         1.94 o                         
   7   2   5          8.46          7.44         1.97 o                         
   8   2   5         31.11         17.88         3.09 o                         
   9   2   5        719.89        748.82        33.02 o                         
  10   2   5         25.08         25.35         3.52 o                         
  11   2   5        111.28        111.29         8.77 o                         
  12   2   5         76.60         67.99         6.03 o                         
 -15   3   5         23.07         23.20         2.80 o                         
 -14   3   5         14.98         10.65         2.45 o                         
 -13   3   5          1.79          0.99         1.98 o                         
 -12   3   5        110.22        103.31         8.22 o                         
 -11   3   5        429.41        411.61        12.88 o                         
 -10   3   5          0.01         -2.69         2.69 o                         
  -9   3   5       1065.99       1138.10        39.21 o                         
  -8   3   5         41.36         20.13        13.21 o                         
  -7   3   5        325.02        203.05        36.91 o                         
  -6   3   5         16.00          8.32         2.94 o                         
  -5   3   5        656.41        587.50        17.11 o                         
  -4   3   5       1860.92       1816.79        43.11 o                         
  -3   3   5          0.53          2.81         2.22 o                         
  -2   3   5       2775.48       2797.89        97.96 o                         
  -1   3   5       2544.29       4644.78       522.23 o                         
   0   3   5        977.20       1045.58        43.94 o                         
   1   3   5       1438.11       3623.56       169.43 o                         
   2   3   5       1571.55       1749.35        34.35 o                         
   3   3   5        793.73       1261.99        38.57 o                         
   4   3   5          0.66         33.80         8.25 o                         
   5   3   5        161.59        135.96        14.64 o                         
   6   3   5         16.35         15.52         2.46 o                         
   7   3   5        360.81        480.95        38.61 o                         
   8   3   5        236.79        270.07        10.47 o                         
   9   3   5        161.15        149.87         9.42 o                         
  10   3   5          6.44         11.52         2.80 o                         
  11   3   5         14.51         10.54         2.65 o                         
 -15   4   5         33.37         31.33         3.61 o                         
 -14   4   5         55.84         55.60         4.53 o                         
 -13   4   5        258.90        307.35        17.06 o                         
 -12   4   5        194.78        176.74        12.28 o                         
 -11   4   5        103.03        119.41         6.97 o                         
 -10   4   5       1094.18       1161.30        47.27 o                         
  -9   4   5        199.66        201.32         8.31 o                         
  -8   4   5         86.57         69.34        18.71 o                         
  -7   4   5         59.10         47.95         7.94 o                         
  -6   4   5        101.75        115.21        12.66 o                         
  -5   4   5         45.12         87.19         7.43 o                         
  -4   4   5        127.86        104.82         6.60 o                         
  -3   4   5        981.34        971.57        27.81 o                         
  -2   4   5         23.36          9.52         5.52 o                         
  -1   4   5       4837.43       4769.78       172.86 o                         
   0   4   5        475.25        422.78        14.22 o                         
   1   4   5         86.93         84.78         6.78 o                         
   2   4   5          0.02         -4.51         4.51 o                         
   3   4   5          6.19          4.18         3.47 o                         
   4   4   5          0.01          0.84         3.48 o                         
   5   4   5        295.12        254.09        14.44 o                         
   6   4   5          0.03          3.20         2.33 o                         
   7   4   5        714.58        735.90        27.59 o                         
   8   4   5         55.62         56.56         6.19 o                         
   9   4   5          6.94         19.39         3.84 o                         
  10   4   5          0.05          6.06         2.09 o                         
  11   4   5        260.17        230.11        10.72 o                         
 -15   5   5         51.60         38.78         4.41 o                         
 -14   5   5          2.99          3.36         2.50 o                         
 -13   5   5         58.28         64.37         5.86 o                         
 -12   5   5         21.85         12.30         2.30 o                         
 -11   5   5        163.03        184.95         8.11 o                         
 -10   5   5         12.24         14.00         2.73 o                         
  -9   5   5        579.45        604.66        15.89 o                         
  -8   5   5       1798.18       1823.13        76.94 o                         
  -7   5   5        351.16        416.65        27.61 o                         
  -6   5   5          8.07         16.44         4.07 o                         
  -5   5   5         14.86         11.29         2.25 o                         
  -4   5   5        822.99        768.23        23.87 o                         
  -3   5   5        687.40        659.77        26.93 o                         
  -2   5   5        121.97         98.40         8.23 o                         
  -1   5   5          0.82         44.14        17.63 o                         
   0   5   5       1520.08       1353.23        65.07 o                         
   1   5   5        242.14        218.16        15.63 o                         
   2   5   5         33.36         17.28         4.86 o                         
   3   5   5          5.60          1.78         3.90 o                         
   4   5   5        445.96        374.13        17.43 o                         
   5   5   5        111.77         89.98         4.74 o                         
   6   5   5         58.69         53.26         4.32 o                         
   7   5   5          2.35          3.46         2.02 o                         
   8   5   5          0.33          0.02         2.16 o                         
   9   5   5          1.93          3.29         1.94 o                         
  10   5   5         61.91         47.44         3.30 o                         
 -15   6   5          3.25          0.87         1.73 o                         
 -14   6   5          1.04         -1.63         2.54 o                         
 -13   6   5          0.01          0.53         1.92 o                         
 -12   6   5          9.60          7.53         2.23 o                         
 -11   6   5       1698.21       1821.74        58.20 o                         
 -10   6   5          2.26          5.31         2.32 o                         
  -9   6   5        924.27        915.22        19.11 o                         
  -8   6   5         15.62         12.37         2.15 o                         
  -7   6   5          3.21          2.09         4.45 o                         
  -6   6   5       1283.52       1243.78        32.59 o                         
  -5   6   5        155.63        160.74        19.01 o                         
  -4   6   5         23.40         30.52         5.09 o                         
  -3   6   5          3.85         -0.81         3.60 o                         
  -2   6   5       2351.60       2982.60       195.19 o                         
  -1   6   5        219.99        204.94        14.65 o                         
   0   6   5        455.10        781.90        37.79 o                         
   1   6   5        107.34         90.68        11.29 o                         
   2   6   5          0.06          3.83         4.64 o                         
   3   6   5         20.71         21.38         3.01 o                         
   4   6   5        704.35        821.25        48.33 o                         
   5   6   5          6.65          6.41         2.43 o                         
   6   6   5          4.29          4.54         2.36 o                         
   7   6   5        129.80        146.49         9.80 o                         
   8   6   5          0.13          0.79         2.09 o                         
   9   6   5         65.63         58.08         4.12 o                         
 -15   7   5         66.56         73.54         9.47 o                         
 -14   7   5         71.37         59.54         5.00 o                         
 -13   7   5        149.30        145.34         8.05 o                         
 -12   7   5        117.75        100.24         5.82 o                         
 -11   7   5         25.34         16.53         2.57 o                         
 -10   7   5          4.23          2.15         2.26 o                         
  -9   7   5        550.39        588.27        15.38 o                         
  -8   7   5         13.48         12.02         1.98 o                         
  -7   7   5         10.24          0.98         7.80 o                         
  -6   7   5        176.32        148.86        17.17 o                         
  -5   7   5        132.08        144.81        15.50 o                         
  -4   7   5        158.20        136.35        13.14 o                         
  -3   7   5        778.22        685.23        27.16 o                         
  -2   7   5        108.98        107.02        10.48 o                         
  -1   7   5          0.94          4.23         3.97 o                         
   0   7   5         50.89         39.40         7.68 o                         
   1   7   5         14.75          9.05         5.03 o                         
   2   7   5        140.87        137.17         6.88 o                         
   3   7   5        124.03        103.81         5.69 o                         
   4   7   5        264.10        242.58         9.26 o                         
   5   7   5         41.47         43.56         3.98 o                         
   6   7   5          0.22          0.01         1.83 o                         
   7   7   5        215.86        185.97        12.73 o                         
   8   7   5        116.93        108.75         5.05 o                         
   9   7   5         98.49         95.43         7.10 o                         
 -15   8   5         44.31         37.32         3.58 o                         
 -14   8   5         46.81         41.82         5.23 o                         
 -13   8   5          2.82          6.83         2.92 o                         
 -12   8   5         54.66         53.65         5.55 o                         
 -11   8   5          2.21          6.59         2.21 o                         
 -10   8   5        766.64        772.47        17.05 o                         
  -9   8   5       1919.93       2142.16        78.44 o                         
  -8   8   5         14.90         21.42         2.36 o                         
  -7   8   5        608.63        704.12        27.52 o                         
  -6   8   5        478.50        493.12        16.75 o                         
  -5   8   5        214.24        156.27        57.82 o                         
  -4   8   5        129.54        114.66        16.26 o                         
  -3   8   5        199.77        161.64        15.92 o                         
  -2   8   5        321.06        281.25        20.02 o                         
  -1   8   5        658.62        527.53        27.33 o                         
   0   8   5          0.19         -0.30         1.86 o                         
   1   8   5        223.40        216.76         8.33 o                         
   2   8   5         43.59         25.97         3.20 o                         
   3   8   5        461.05        410.88        12.59 o                         
   4   8   5         73.54         58.41         4.92 o                         
   5   8   5         12.51          8.67         2.43 o                         
   6   8   5         26.01         30.26         3.50 o                         
   7   8   5         28.33         26.17         2.86 o                         
   8   8   5         27.59         19.87         2.74 o                         
 -14   9   5          4.48          0.88         1.90 o                         
 -13   9   5         11.31         11.41         2.87 o                         
 -12   9   5         71.74         67.83         5.01 o                         
 -11   9   5        131.93        134.34         6.39 o                         
 -10   9   5         18.23         12.63         3.55 o                         
  -9   9   5        628.10        629.83        12.19 o                         
  -8   9   5         21.13         31.48         3.07 o                         
  -7   9   5         72.63         91.88         4.48 o                         
  -6   9   5        383.92        410.38         9.44 o                         
  -5   9   5        333.07        354.32         8.76 o                         
  -4   9   5          4.91          5.31         1.98 o                         
  -3   9   5        434.73        416.73        13.71 o                         
  -2   9   5        630.28        688.73        26.37 o                         
  -1   9   5         76.83         80.06         4.60 o                         
   0   9   5        417.79        390.22        18.00 o                         
   1   9   5        316.96        379.44        12.36 o                         
   2   9   5         11.57         18.06         3.79 o                         
   3   9   5        202.24        208.85        10.87 o                         
   4   9   5          0.92         -1.27         3.01 o                         
   5   9   5          6.89          5.77         2.25 o                         
   6   9   5          8.34          4.74         1.95 o                         
   7   9   5          3.62          2.87         2.42 o                         
 -14  10   5         11.24          6.23         2.97 o                         
 -13  10   5         22.98         21.92         3.22 o                         
 -12  10   5          1.14         -1.34         1.96 o                         
 -11  10   5         86.25         90.03         4.93 o                         
 -10  10   5        127.88        129.28         5.62 o                         
  -9  10   5         64.98        106.61         7.97 o                         
  -8  10   5        132.09        136.46         6.08 o                         
  -7  10   5          3.41          2.39         1.77 o                         
  -6  10   5         18.41         21.85         2.65 o                         
  -5  10   5          8.24         15.60         2.24 o                         
  -4  10   5         46.88         44.64         3.14 o                         
  -3  10   5        271.40        262.24         8.24 o                         
  -2  10   5          5.70          6.19         2.10 o                         
  -1  10   5        431.18        424.40        11.99 o                         
   0  10   5          5.12         -1.41         2.58 o                         
   1  10   5        617.64        564.05        13.91 o                         
   2  10   5        155.41        115.14         7.01 o                         
   3  10   5         10.06         11.54         2.84 o                         
   4  10   5          2.50          8.95         2.48 o                         
   5  10   5        237.25        232.81         8.49 o                         
   6  10   5          7.16          2.71         1.18 o                         
 -14  11   5         12.97          6.70         2.73 o                         
 -13  11   5         83.91         71.53         5.24 o                         
 -12  11   5        172.57        159.66         6.25 o                         
 -11  11   5          0.39          2.16         2.03 o                         
 -10  11   5        112.65        122.86         5.86 o                         
  -9  11   5        129.95        150.45         6.22 o                         
  -8  11   5         13.28         10.43         1.99 o                         
  -7  11   5          7.56          4.74         2.02 o                         
  -6  11   5         16.25         10.91         2.02 o                         
  -5  11   5         50.59         76.20         4.36 o                         
  -4  11   5          1.28          2.10         2.57 o                         
  -3  11   5        682.54        655.28        15.53 o                         
  -2  11   5        229.65        256.30         8.31 o                         
  -1  11   5          9.46          7.23         2.67 o                         
   0  11   5        481.40        520.86        18.58 o                         
   1  11   5        428.17        414.67        14.75 o                         
   2  11   5         14.58          8.74         3.07 o                         
   3  11   5         20.47         19.96         2.99 o                         
   4  11   5         48.00         38.07         2.93 o                         
   5  11   5         87.85         69.04         5.67 o                         
 -13  12   5         69.95         60.15         6.15 o                         
 -12  12   5        269.30        259.61         9.09 o                         
 -11  12   5        458.21        454.97        11.16 o                         
 -10  12   5          2.60          4.73         2.03 o                         
  -9  12   5        229.16        241.38         7.96 o                         
  -8  12   5        684.51        731.34        14.96 o                         
  -7  12   5        288.32        301.85         9.20 o                         
  -6  12   5        278.31        262.64        11.05 o                         
  -5  12   5         10.12         11.81         2.63 o                         
  -4  12   5         18.83         17.06         2.48 o                         
  -3  12   5         38.02         48.87         5.05 o                         
  -2  12   5        385.95        436.94        25.71 o                         
  -1  12   5          6.67          0.64         2.25 o                         
   0  12   5        673.28       1131.05        44.74 o                         
   1  12   5         32.43         41.96         4.68 o                         
   2  12   5        108.52        122.92         6.96 o                         
   3  12   5          0.20          1.52         1.94 o                         
   4  12   5         45.10         43.47         5.35 o                         
 -12  13   5         19.72         20.52         2.82 o                         
 -11  13   5          9.64          8.02         1.87 o                         
 -10  13   5        351.01        359.64         8.90 o                         
  -9  13   5        214.18        258.67         8.23 o                         
  -8  13   5         23.49         15.90         2.41 o                         
  -7  13   5        111.11        125.33         6.37 o                         
  -6  13   5         37.52         33.93         3.12 o                         
  -5  13   5        320.79        361.69        14.93 o                         
  -4  13   5        267.44        320.33        10.69 o                         
  -3  13   5         40.36         57.79         5.30 o                         
  -2  13   5         55.05         68.36         5.32 o                         
  -1  13   5        259.07        271.34        17.02 o                         
   0  13   5        537.90        477.39        58.03 o                         
   1  13   5         38.75         37.75         5.60 o                         
   2  13   5        171.27        164.86        12.33 o                         
 -11  14   5        110.37         93.94         3.88 o                         
 -10  14   5         47.35         36.31         2.82 o                         
  -9  14   5        169.46        197.13         6.22 o                         
  -8  14   5         21.30         14.25         2.07 o                         
  -7  14   5          1.46          0.90         1.50 o                         
  -6  14   5         21.53         24.72         3.11 o                         
  -5  14   5          3.32          5.53         2.30 o                         
  -4  14   5         41.63         39.57         5.41 o                         
  -3  14   5         38.29         44.02         4.16 o                         
  -2  14   5          4.90          3.80         2.91 o                         
  -1  14   5        160.17        145.58        20.30 o                         
   0  14   5         78.07         69.82        12.36 o                         
   1  14   5         67.21         62.91         6.28 o                         
 -10  15   5          7.27          4.17         2.31 o                         
  -9  15   5          2.60          2.22         3.09 o                         
  -8  15   5          1.27          2.74         1.86 o                         
  -7  15   5          1.25          1.48         1.49 o                         
  -6  15   5        326.47        351.46         9.56 o                         
  -5  15   5         27.46         27.23         4.10 o                         
  -4  15   5         98.65        105.38         6.40 o                         
  -3  15   5         11.43         14.70         2.54 o                         
  -2  15   5         12.63          4.86         2.61 o                         
  -1  15   5          6.69         10.13         2.97 o                         
   0 -15   6         36.48         35.66         4.30 o                         
   1 -15   6          4.39          7.54         1.47 o                         
   2 -15   6         41.78         31.50         3.01 o                         
   3 -15   6        559.36        542.92        10.65 o                         
   4 -15   6         13.95          9.18         2.92 o                         
   5 -15   6          6.89         23.30         4.07 o                         
   6 -15   6          1.33         -1.65         1.65 o                         
   7 -15   6          1.51         -0.17         2.43 o                         
  -2 -14   6         21.95         13.52         2.15 o                         
  -1 -14   6         26.05         20.83         2.14 o                         
   0 -14   6         66.14         48.09         5.87 o                         
   1 -14   6         11.70         20.69         2.80 o                         
   2 -14   6         31.52         19.12         5.06 o                         
   3 -14   6       1182.19       1149.95        23.79 o                         
   4 -14   6         10.42          1.81         1.95 o                         
   5 -14   6         53.05         53.37         3.66 o                         
   6 -14   6         28.59         35.53         3.52 o                         
   7 -14   6        141.23        151.20         5.96 o                         
   8 -14   6          0.01          1.38         1.03 o                         
   9 -14   6         71.04         55.17         3.68 o                         
  -4 -13   6         37.07         49.52         4.24 o                         
  -3 -13   6         24.11         24.25         2.45 o                         
  -2 -13   6         16.78         32.45         3.34 o                         
  -1 -13   6        411.58        414.67        17.47 o                         
   0 -13   6         19.94         22.23         2.65 o                         
   1 -13   6         55.46         60.10         5.87 o                         
   2 -13   6         94.40         91.58         7.51 o                         
   3 -13   6        129.76        102.41         9.84 o                         
   4 -13   6         72.50         75.55         4.59 o                         
   5 -13   6         23.56         25.32         3.68 o                         
   6 -13   6          4.70         47.81         7.36 o                         
   7 -13   6         74.97         72.38         4.26 o                         
   8 -13   6          0.05         -0.67         1.78 o                         
   9 -13   6         93.63         91.23         4.49 o                         
  10 -13   6         18.32         12.24         2.00 o                         
  -5 -12   6         88.48        114.72         7.17 o                         
  -4 -12   6          2.63          2.94         1.84 o                         
  -3 -12   6          4.30         -1.68         1.83 o                         
  -2 -12   6        104.36        110.87         6.02 o                         
  -1 -12   6          3.87          2.67         2.86 o                         
   0 -12   6         67.06         69.46         5.31 o                         
   1 -12   6         94.94         79.90         5.75 o                         
   2 -12   6        379.00        385.29        13.57 o                         
   3 -12   6        310.29        308.98        11.95 o                         
   4 -12   6        309.41        303.93        22.93 o                         
   5 -12   6         85.25         83.06         5.43 o                         
   6 -12   6         30.00         80.08         9.53 o                         
   7 -12   6         12.45         22.91         3.36 o                         
   8 -12   6         32.05         41.40         3.86 o                         
   9 -12   6        257.49        272.06        13.83 o                         
  10 -12   6        139.64        118.87         7.38 o                         
  11 -12   6         71.13         63.49         6.55 o                         
  -7 -11   6          0.28         -1.02         1.37 o                         
  -6 -11   6         16.50         15.90         3.11 o                         
  -5 -11   6         34.87         42.03         4.90 o                         
  -4 -11   6          0.10         -1.81         1.81 o                         
  -3 -11   6        129.14         98.95         6.05 o                         
  -2 -11   6         11.01          5.72         2.29 o                         
  -1 -11   6        152.85        154.72         8.10 o                         
   0 -11   6         66.69         72.52         5.66 o                         
   1 -11   6        910.66        836.65        18.55 o                         
   2 -11   6         58.05         42.69         4.18 o                         
   3 -11   6         98.57         88.37         8.15 o                         
   4 -11   6          8.78         24.05         6.06 o                         
   5 -11   6         53.68         51.85         5.63 o                         
   6 -11   6         86.39         86.17         5.79 o                         
   7 -11   6         32.82         36.37         3.52 o                         
   8 -11   6         21.17         22.93         2.78 o                         
   9 -11   6        104.27        102.14         6.56 o                         
  10 -11   6          7.00          1.43         2.22 o                         
  11 -11   6         41.32         32.02         3.53 o                         
  12 -11   6          0.00         -0.23         1.72 o                         
  -8 -10   6         19.88         27.84         3.07 o                         
  -7 -10   6         58.73         73.84         4.92 o                         
  -6 -10   6         20.45         23.76         3.48 o                         
  -5 -10   6         20.25         18.75         3.54 o                         
  -4 -10   6        278.45        280.77        10.68 o                         
  -3 -10   6        752.43        755.85        18.19 o                         
  -2 -10   6        122.38        137.71         7.95 o                         
  -1 -10   6         38.15         48.58         5.49 o                         
   0 -10   6        400.64        406.67        16.68 o                         
   1 -10   6        209.33        184.58         8.58 o                         
   2 -10   6        227.22        187.01         8.83 o                         
   3 -10   6        102.06         71.19         6.34 o                         
   4 -10   6       1289.42       1317.05        51.45 o                         
   5 -10   6         18.13        184.56        27.63 o                         
   6 -10   6        341.27        338.09        14.88 o                         
   7 -10   6          3.73         -2.05         2.05 o                         
   8 -10   6          0.59          1.54         2.02 o                         
   9 -10   6         37.02         31.87         3.53 o                         
  10 -10   6        216.87        259.56        10.54 o                         
  11 -10   6         24.77         30.69         3.18 o                         
  12 -10   6        114.24        112.64         5.13 o                         
  -9  -9   6         11.63         18.83         3.55 o                         
  -8  -9   6          0.05         -0.76         1.42 o                         
  -7  -9   6          2.05          1.39         1.70 o                         
  -6  -9   6          3.56          3.49         2.42 o                         
  -5  -9   6         14.86         13.57         2.94 o                         
  -4  -9   6         75.72         70.56         5.36 o                         
  -3  -9   6        965.47        943.45        20.50 o                         
  -2  -9   6          1.11          2.49         2.61 o                         
  -1  -9   6        415.22        381.64        15.10 o                         
   0  -9   6        235.76        221.23         8.12 o                         
   1  -9   6        117.92        111.35         5.80 o                         
   2  -9   6        230.00        193.91         8.71 o                         
   3  -9   6          2.04          4.94         4.39 o                         
   4  -9   6          6.41         16.58         4.23 o                         
   5  -9   6       1177.72       1186.26        33.93 o                         
   6  -9   6         10.67        127.19        17.32 o                         
   7  -9   6         15.03          5.24         2.88 o                         
   8  -9   6         21.53         29.02         4.67 o                         
   9  -9   6          5.86          7.57         2.68 o                         
  10  -9   6         71.09         66.96         4.62 o                         
  11  -9   6        108.36        109.20         5.92 o                         
  12  -9   6         17.41         10.81         3.45 o                         
  -9  -8   6         54.29         73.32         4.35 o                         
  -8  -8   6         20.86         22.49         3.14 o                         
  -7  -8   6         21.64         19.88         3.32 o                         
  -6  -8   6         16.04         17.15         3.77 o                         
  -5  -8   6        178.26        203.97        10.98 o                         
  -4  -8   6         15.31         54.89        14.75 o                         
  -3  -8   6        338.85        345.48        15.53 o                         
  -2  -8   6        334.85        328.98        13.42 o                         
  -1  -8   6         89.62         95.37         6.50 o                         
   0  -8   6         39.52         31.59         3.26 o                         
   1  -8   6          0.13         -3.67         3.67 o                         
   2  -8   6        107.72         94.94        10.88 o                         
   3  -8   6          0.09         10.48         4.38 o                         
   4  -8   6         19.42         75.37        11.89 o                         
   5  -8   6         65.93         56.49         4.28 o                         
   6  -8   6        226.81        276.59        17.61 o                         
   7  -8   6        183.33        172.21         8.53 o                         
   8  -8   6        665.36        661.79        16.84 o                         
   9  -8   6        278.39        253.54        10.01 o                         
  10  -8   6         36.33         31.83         3.14 o                         
  11  -8   6        176.50        213.55         9.72 o                         
  12  -8   6         18.65         18.60         2.68 o                         
  13  -8   6          1.90          1.26         1.89 o                         
 -10  -7   6         16.07         16.00         2.05 o                         
  -9  -7   6          1.29          0.91         1.85 o                         
  -8  -7   6         99.14        102.50         6.99 o                         
  -7  -7   6         43.79         39.69         4.90 o                         
  -6  -7   6        497.72        488.88        16.54 o                         
  -5  -7   6         15.50          6.24         2.33 o                         
  -4  -7   6       1130.14       1104.90        20.65 o                         
  -3  -7   6         99.87         93.72         5.73 o                         
  -2  -7   6        385.10        361.24        21.81 o                         
  -1  -7   6         28.72         18.92         4.49 o                         
   0  -7   6         11.47         10.38         3.57 o                         
   1  -7   6          0.28          2.62         2.76 o                         
   2  -7   6        306.62        282.22        19.32 o                         
   3  -7   6        573.17        567.07        37.23 o                         
   4  -7   6        627.78        576.64        37.64 o                         
   5  -7   6        145.76        156.20         9.74 o                         
   6  -7   6         66.28         73.75         5.20 o                         
   7  -7   6        216.88        220.33        10.71 o                         
   8  -7   6        598.73        620.25        24.32 o                         
   9  -7   6         78.54         75.55         5.77 o                         
  10  -7   6        134.17        134.03         6.46 o                         
  11  -7   6          0.66          1.75         2.33 o                         
  12  -7   6        110.75        114.53         6.21 o                         
  13  -7   6        105.09         82.19         5.19 o                         
 -11  -6   6         39.23         50.33         3.86 o                         
 -10  -6   6        132.88        155.14         6.23 o                         
  -9  -6   6        101.44        125.53         6.68 o                         
  -8  -6   6         72.81         73.72         6.22 o                         
  -7  -6   6        362.84        363.01        13.44 o                         
  -6  -6   6       1029.77        986.08        25.20 o                         
  -5  -6   6        517.22        444.46        11.54 o                         
  -4  -6   6       1708.65       1654.13        25.90 o                         
  -3  -6   6         21.35         14.26         4.08 o                         
  -2  -6   6         16.45         13.12         4.51 o                         
  -1  -6   6         31.87         33.16         6.01 o                         
   0  -6   6        221.90        219.16        13.60 o                         
   1  -6   6        314.69        331.79        23.27 o                         
   2  -6   6        243.23        256.08        17.84 o                         
   3  -6   6        926.91        940.59        37.70 o                         
   4  -6   6        417.88        490.54        34.51 o                         
   5  -6   6        227.24        300.69        28.34 o                         
   6  -6   6        693.71        832.65        22.36 o                         
   7  -6   6          0.03         24.09         8.84 o                         
   8  -6   6        336.94        506.07        13.84 o                         
   9  -6   6          2.24          2.70         1.97 o                         
  10  -6   6          0.59         -0.69         2.10 o                         
  11  -6   6         18.49         13.75         3.03 o                         
  12  -6   6          5.92          8.06         2.19 o                         
  13  -6   6          7.15          1.27         1.42 o                         
 -12  -5   6         10.70         11.00         2.85 o                         
 -11  -5   6          1.31          0.19         1.51 o                         
 -10  -5   6         10.81          9.07         2.29 o                         
  -9  -5   6        309.14        333.61        11.96 o                         
  -8  -5   6         40.74         34.81         4.49 o                         
  -7  -5   6        307.17        307.02        12.48 o                         
  -6  -5   6        354.77        376.79        12.26 o                         
  -5  -5   6        515.51        483.73        15.56 o                         
  -4  -5   6        636.76        607.93        45.57 o                         
  -3  -5   6         89.55        118.88        11.86 o                         
  -2  -5   6         47.26         37.43         7.25 o                         
  -1  -5   6       1360.87       1523.17        43.33 o                         
   0  -5   6        138.02        146.84        11.93 o                         
   1  -5   6        100.34         82.59         8.47 o                         
   2  -5   6        509.87        407.46        23.55 o                         
   3  -5   6        378.48        324.11        16.04 o                         
   4  -5   6        226.35        176.60        13.03 o                         
   5  -5   6        122.48        107.51        10.53 o                         
   6  -5   6        181.54        193.24        12.89 o                         
   7  -5   6        218.90        209.66        10.67 o                         
   8  -5   6          1.67          1.40         1.90 o                         
   9  -5   6        299.66        330.12         8.71 o                         
  10  -5   6          7.38          8.03         2.24 o                         
  11  -5   6         10.83          9.92         2.51 o                         
  12  -5   6          5.19          4.78         1.79 o                         
  13  -5   6         48.85         56.75         4.44 o                         
 -12  -4   6         10.02          9.67         1.98 o                         
 -11  -4   6        119.87        133.45         8.24 o                         
 -10  -4   6        657.74        703.21        18.00 o                         
  -9  -4   6        849.00        853.74        19.79 o                         
  -8  -4   6        131.63        131.52         9.12 o                         
  -7  -4   6        560.72        499.21        15.05 o                         
  -6  -4   6          9.23          6.75         3.21 o                         
  -5  -4   6          0.04          0.24         4.44 o                         
  -4  -4   6         88.90         62.28         8.94 o                         
  -3  -4   6        801.07        549.05        82.10 o                         
  -2  -4   6        119.82        103.70        10.16 o                         
  -1  -4   6        741.40        680.58        84.86 o                         
   0  -4   6         18.39         15.97         3.70 o                         
   1  -4   6        379.81        386.00        17.75 o                         
   2  -4   6         10.44         19.67         4.54 o                         
   3  -4   6         12.88         11.42         3.38 o                         
   4  -4   6         73.20        122.14        18.50 o                         
   5  -4   6        242.04        243.99        17.27 o                         
   6  -4   6        119.15         84.56        12.25 o                         
   7  -4   6        356.09        384.78        14.53 o                         
   8  -4   6        104.61        154.81         7.29 o                         
   9  -4   6        133.39        148.38         5.97 o                         
  10  -4   6        288.78        307.63        10.67 o                         
  11  -4   6          1.35         -0.99         1.85 o                         
  12  -4   6          5.19          1.87         2.22 o                         
  13  -4   6        103.06         84.59         3.76 o                         
 -13  -3   6         38.23         43.97         3.46 o                         
 -12  -3   6         30.50         28.66         3.46 o                         
 -11  -3   6         13.09          9.85         2.84 o                         
 -10  -3   6        202.70        182.84        12.71 o                         
  -9  -3   6          1.72          1.93         3.63 o                         
  -8  -3   6        137.51        121.88         7.75 o                         
  -7  -3   6        167.85        129.59         7.27 o                         
  -6  -3   6        304.94        239.39        25.58 o                         
  -5  -3   6         88.28         65.22         8.45 o                         
  -4  -3   6        349.69        232.64        31.95 o                         
  -3  -3   6       1026.30        992.87        56.11 o                         
  -2  -3   6        277.96        243.57        14.30 o                         
  -1  -3   6       1636.25       1797.39        31.70 o                         
   0  -3   6        560.37        608.42        22.56 o                         
   1  -3   6       1074.73       1226.55        39.05 o                         
   2  -3   6          8.62         85.35        11.47 o                         
   3  -3   6        442.58        960.92        56.84 o                         
   4  -3   6         20.64        294.45        17.08 o                         
   5  -3   6         65.58         62.79         9.81 o                         
   6  -3   6        812.74        801.15        37.21 o                         
   7  -3   6        150.50        149.79         5.97 o                         
   8  -3   6          0.39          3.62         1.68 o                         
   9  -3   6       1000.82       1139.22        21.65 o                         
  10  -3   6          1.68          3.36         2.29 o                         
  11  -3   6         92.90        124.35         7.38 o                         
  12  -3   6        110.85        109.09         7.14 o                         
  13  -3   6          2.46          2.82         1.35 o                         
 -13  -2   6        143.36        153.38         7.42 o                         
 -12  -2   6          6.78          9.14         2.62 o                         
 -11  -2   6        356.88        335.91        14.30 o                         
 -10  -2   6         18.70         14.08         4.54 o                         
  -9  -2   6        512.77        448.72        16.66 o                         
  -8  -2   6         18.34          8.34         2.83 o                         
  -7  -2   6         21.00         11.83         4.91 o                         
  -6  -2   6        508.40        405.30        34.06 o                         
  -5  -2   6        267.00        282.28        40.83 o                         
  -4  -2   6       1041.71        735.89       102.16 o                         
  -3  -2   6       6353.36       6750.83       565.86 o                         
  -2  -2   6        279.29        272.82        22.95 o                         
  -1  -2   6          4.26          2.06         1.74 o                         
   0  -2   6         22.24         29.29         4.74 o                         
   1  -2   6       1268.14       1260.87        30.54 o                         
   2  -2   6       3536.83       4054.73       108.21 o                         
   3  -2   6       3578.50       3828.01        86.67 o                         
   4  -2   6        292.36        321.55        16.95 o                         
   5  -2   6        412.66        452.22        25.98 o                         
   6  -2   6        390.91        382.66        25.10 o                         
   7  -2   6       1135.80       1155.80        25.26 o                         
   8  -2   6        130.55        133.68         6.75 o                         
   9  -2   6          0.02          2.06         1.88 o                         
  10  -2   6        627.92        722.47        19.07 o                         
  11  -2   6          9.74         11.68         2.49 o                         
  12  -2   6         21.10         25.96         2.17 o                         
 -14  -1   6         94.80         77.10        18.09 o                         
 -13  -1   6          0.80          0.53         1.49 o                         
 -12  -1   6        292.74        297.79        13.40 o                         
 -11  -1   6         12.19         13.10         2.81 o                         
 -10  -1   6       1304.54       1217.57        33.88 o                         
  -9  -1   6        364.46        328.17        16.02 o                         
  -8  -1   6         17.59         14.65         5.41 o                         
  -7  -1   6         49.31         40.69         8.16 o                         
  -6  -1   6        282.33        183.19        32.51 o                         
  -5  -1   6          0.06          0.80         1.85 o                         
  -4  -1   6        737.81        725.90        38.95 o                         
  -3  -1   6        273.78        258.73        13.42 o                         
  -2  -1   6       2267.25       2095.65       126.46 o                         
  -1  -1   6        222.67        212.52         8.13 o                         
   0  -1   6         38.46         37.04         3.75 o                         
   1  -1   6       3281.13       3445.50        66.05 o                         
   2  -1   6         51.10         49.52         3.82 o                         
   3  -1   6         31.10        111.87        17.03 o                         
   4  -1   6       1022.19        998.39        30.11 o                         
   5  -1   6        497.67        505.78        21.71 o                         
   6  -1   6        421.33        393.59        23.24 o                         
   7  -1   6        210.59        284.32        11.68 o                         
   8  -1   6        350.01        365.12        12.61 o                         
   9  -1   6          9.68          4.51         4.10 o                         
  10  -1   6        113.23        148.08        10.19 o                         
  11  -1   6         73.23         76.08         5.31 o                         
  12  -1   6        100.95         90.21         5.22 o                         
 -14   0   6          1.39          1.56         1.33 o                         
 -13   0   6          1.63          0.10         2.70 o                         
 -12   0   6          0.20          0.53         2.09 o                         
 -11   0   6        558.88        635.15        22.79 o                         
 -10   0   6       1022.05       1207.55        39.40 o                         
  -9   0   6        299.09        333.12        15.30 o                         
  -8   0   6       2204.54       2127.95        84.09 o                         
  -7   0   6        103.91         97.96        20.09 o                         
  -6   0   6       3137.24       3216.80       332.79 o                         
  -5   0   6         20.56         13.49         5.38 o                         
  -4   0   6       3167.43       3946.36       276.65 o                         
  -3   0   6       1840.71       2169.88        96.67 o                         
  -2   0   6       3264.46       4059.58       227.85 o                         
  -1   0   6         41.01         36.99         3.71 o                         
   0   0   6        665.53        989.85        25.02 o                         
   1   0   6       2490.42       3981.28       115.31 o                         
   2   0   6       3818.14       5842.36        77.13 o                         
   3   0   6       3111.15       4727.88        75.36 o                         
   4   0   6       4545.63       6812.25       278.76 o                         
   5   0   6         68.41         67.52         9.47 o                         
   6   0   6        174.05        168.50         8.23 o                         
   7   0   6        285.94        324.42        11.73 o                         
   8   0   6        421.30        570.92        23.78 o                         
   9   0   6        112.85        133.27         8.71 o                         
  10   0   6          4.83          3.28         1.95 o                         
  11   0   6        351.19        436.71        13.58 o                         
  12   0   6         37.33         38.83         4.75 o                         
 -14   1   6         31.98         38.40         3.48 o                         
 -13   1   6         62.27         71.06         5.98 o                         
 -12   1   6         56.02         61.70         9.05 o                         
 -11   1   6        972.94        941.55        26.31 o                         
 -10   1   6        695.57        648.86        27.75 o                         
  -9   1   6        243.57        243.04        10.35 o                         
  -8   1   6          1.10          1.26         6.35 o                         
  -7   1   6        149.69         35.98        13.49 o                         
  -6   1   6         39.37         18.13         4.60 o                         
  -5   1   6        741.05        853.52        42.98 o                         
  -4   1   6         22.55          9.12         2.86 o                         
  -3   1   6       2718.73       2577.44        43.45 o                         
  -2   1   6          3.05          6.13         3.05 o                         
  -1   1   6         31.69         30.13         3.91 o                         
   0   1   6       1832.29       1857.95        57.31 o                         
   1   1   6        771.53        806.36        21.87 o                         
   2   1   6         96.39         51.64         6.00 o                         
   3   1   6       2867.87       2815.11        90.56 o                         
   4   1   6         32.38         16.01         3.88 o                         
   5   1   6       1085.01       1009.06        47.87 o                         
   6   1   6         71.99         63.56         5.26 o                         
   7   1   6        164.28        165.88         8.92 o                         
   8   1   6        523.81        549.59        28.26 o                         
   9   1   6         13.82         14.30         2.56 o                         
  10   1   6         16.24         20.35         3.52 o                         
  11   1   6        233.87        262.77         9.52 o                         
 -14   2   6         23.85         24.10         3.10 o                         
 -13   2   6         63.25         61.14         5.01 o                         
 -12   2   6        496.01        469.31        23.59 o                         
 -11   2   6         61.54         43.78         6.60 o                         
 -10   2   6        278.84        309.90        15.06 o                         
  -9   2   6        209.30        223.76         9.22 o                         
  -8   2   6        737.31        410.83       112.11 o                         
  -7   2   6        397.43        363.84        38.95 o                         
  -6   2   6        297.10        305.92        18.02 o                         
  -5   2   6       4198.53       4282.78       299.12 o                         
  -4   2   6       1464.42       1681.83        71.70 o                         
  -3   2   6        104.43        123.40         7.75 o                         
  -2   2   6          9.61          7.92         3.28 o                         
  -1   2   6        596.11        574.53        27.19 o                         
   0   2   6       1282.12       1309.12        28.09 o                         
   1   2   6       4686.41       4470.77       105.91 o                         
   2   2   6       2052.38       1875.13        46.50 o                         
   3   2   6       1621.39       1713.06        42.29 o                         
   4   2   6         18.09         22.61         5.91 o                         
   5   2   6        223.80        209.22        16.38 o                         
   6   2   6        601.70        581.81        25.57 o                         
   7   2   6        259.80        267.24        13.40 o                         
   8   2   6         63.22         62.75         5.48 o                         
   9   2   6         21.49         20.36         3.92 o                         
  10   2   6         25.16         29.55         3.99 o                         
  11   2   6         75.94         65.22         5.29 o                         
 -15   3   6         56.50         59.83         7.63 o                         
 -14   3   6         46.54         43.38         3.62 o                         
 -13   3   6         18.55         12.80         2.69 o                         
 -12   3   6         43.65         41.75         6.88 o                         
 -11   3   6         64.83         74.16         8.05 o                         
 -10   3   6        116.29        109.53         6.41 o                         
  -9   3   6        470.69        463.65        14.35 o                         
  -8   3   6        118.34         82.74        39.53 o                         
  -7   3   6         36.70         17.92         6.91 o                         
  -6   3   6        294.28        237.07        23.72 o                         
  -5   3   6        693.91        778.87        48.54 o                         
  -4   3   6        208.69        183.66        12.61 o                         
  -3   3   6       1498.57       1578.26        43.83 o                         
  -2   3   6        237.08        299.49        22.55 o                         
  -1   3   6        502.05        888.79        82.74 o                         
   0   3   6        399.73        328.38        18.36 o                         
   1   3   6        609.80        842.02        38.52 o                         
   2   3   6        916.33        809.02        27.39 o                         
   3   3   6         26.37         26.46         5.58 o                         
   4   3   6        241.38        416.33        26.64 o                         
   5   3   6         45.11         58.79         4.32 o                         
   6   3   6         20.57         21.58         2.61 o                         
   7   3   6        175.23        290.71        33.86 o                         
   8   3   6          3.14          4.42         2.05 o                         
   9   3   6        107.70        134.22         8.32 o                         
  10   3   6          1.28          4.97         2.48 o                         
  11   3   6         59.57         54.41         3.99 o                         
 -15   4   6         13.76         13.07         2.46 o                         
 -14   4   6         21.94         25.32         3.67 o                         
 -13   4   6         74.55         63.10         5.76 o                         
 -12   4   6        806.25        800.53        28.68 o                         
 -11   4   6        251.24        257.14         9.42 o                         
 -10   4   6        840.17        906.68        19.93 o                         
  -9   4   6        231.86        234.79         7.82 o                         
  -8   4   6         15.77         11.36         6.39 o                         
  -7   4   6         67.24         65.08        11.12 o                         
  -6   4   6       1334.10       1293.06       121.87 o                         
  -5   4   6          0.78          0.61         2.20 o                         
  -4   4   6         18.43         19.78         2.75 o                         
  -3   4   6        978.41        914.59        31.79 o                         
  -2   4   6         35.26         41.29         9.13 o                         
  -1   4   6        356.41        312.88        21.45 o                         
   0   4   6          0.02         20.63        11.00 o                         
   1   4   6        783.46        700.86        45.03 o                         
   2   4   6        321.64        255.29        15.23 o                         
   3   4   6         95.87         64.75         8.86 o                         
   4   4   6          5.14          1.43         1.76 o                         
   5   4   6        555.94        548.55        34.71 o                         
   6   4   6        342.78        356.56        11.35 o                         
   7   4   6         37.16         32.67         3.02 o                         
   8   4   6        344.86        380.95        14.42 o                         
   9   4   6         29.83         35.15         4.03 o                         
  10   4   6          1.83          0.80         2.29 o                         
 -15   5   6         12.08         10.55         1.84 o                         
 -14   5   6          1.66          3.39         2.25 o                         
 -13   5   6         43.75         44.65         5.35 o                         
 -12   5   6        108.86        104.23         6.95 o                         
 -11   5   6         11.24         12.93         2.89 o                         
 -10   5   6        525.87        532.74        12.68 o                         
  -9   5   6        806.82        883.71        20.01 o                         
  -8   5   6        516.69        532.51        12.92 o                         
  -7   5   6        317.04        388.61        37.72 o                         
  -6   5   6         58.50         83.79         9.64 o                         
  -5   5   6         20.02         18.15         3.67 o                         
  -4   5   6       1200.82       1174.01        34.33 o                         
  -3   5   6        337.94        319.32        21.80 o                         
  -2   5   6        282.00        230.05        19.04 o                         
  -1   5   6          0.07         58.40        27.20 o                         
   0   5   6        512.01        398.26        36.12 o                         
   1   5   6          3.82          9.96         4.93 o                         
   2   5   6         10.34          0.95         4.73 o                         
   3   5   6         21.16         16.35         2.38 o                         
   4   5   6        260.41        228.41        14.35 o                         
   5   5   6          0.26         46.81        12.54 o                         
   6   5   6         52.44         56.12         4.25 o                         
   7   5   6          5.38          3.06         1.88 o                         
   8   5   6          2.63          2.60         1.87 o                         
   9   5   6         75.40         80.37         5.05 o                         
 -15   6   6         80.77         94.76         7.44 o                         
 -14   6   6        100.04         99.03         7.84 o                         
 -13   6   6        212.63        229.02        12.43 o                         
 -12   6   6          5.36         -2.77         2.77 o                         
 -11   6   6        232.33        255.32         9.72 o                         
 -10   6   6        445.59        441.93        10.81 o                         
  -9   6   6        557.07        540.42        10.32 o                         
  -8   6   6       1365.85       1463.58        24.26 o                         
  -7   6   6         98.75        103.68        14.04 o                         
  -6   6   6        107.03         99.69        10.78 o                         
  -5   6   6          0.09         -4.63         4.66 o                         
  -4   6   6        474.14        453.06        22.04 o                         
  -3   6   6        136.05        133.09        15.81 o                         
  -2   6   6        319.35        359.48        22.27 o                         
  -1   6   6        873.13        998.68        81.65 o                         
   0   6   6        256.79        345.72        23.40 o                         
   1   6   6        329.34        346.79        23.00 o                         
   2   6   6        150.96        441.77        29.05 o                         
   3   6   6        288.70        267.22        15.55 o                         
   4   6   6        790.42        826.53        15.53 o                         
   5   6   6         16.35         18.97         2.77 o                         
   6   6   6         92.09         82.47         5.29 o                         
   7   6   6          4.35          5.85         2.04 o                         
   8   6   6          0.02          1.16         1.55 o                         
   9   6   6          1.19         -0.54         1.36 o                         
 -15   7   6          4.20          3.63         1.93 o                         
 -14   7   6          0.92          0.10         2.23 o                         
 -13   7   6        203.19        202.35         9.21 o                         
 -12   7   6         50.64         42.44         4.42 o                         
 -11   7   6        304.98        276.50         8.87 o                         
 -10   7   6          0.73         42.92        11.86 o                         
  -9   7   6        713.32        771.66        19.20 o                         
  -8   7   6        783.46        812.96        16.85 o                         
  -7   7   6         10.49         11.47         1.90 o                         
  -6   7   6        335.13        322.49        17.34 o                         
  -5   7   6         36.29         25.60         7.18 o                         
  -4   7   6          9.56         14.36         6.13 o                         
  -3   7   6         45.70         44.83        12.16 o                         
  -2   7   6        990.54        981.37        67.54 o                         
  -1   7   6        180.97        172.29        16.46 o                         
   0   7   6        495.41        426.59        20.42 o                         
   1   7   6        205.76        197.33         8.42 o                         
   2   7   6        204.89        161.36        12.33 o                         
   3   7   6        381.80        416.50        12.16 o                         
   4   7   6         93.95         78.30         4.99 o                         
   5   7   6         31.58         26.12         2.79 o                         
   6   7   6          7.58          7.93         1.81 o                         
   7   7   6         26.45         18.57         2.73 o                         
   8   7   6         10.42          7.78         3.97 o                         
 -15   8   6        173.62        206.32        14.54 o                         
 -14   8   6          5.65          8.31         3.04 o                         
 -13   8   6         24.69         30.89         3.95 o                         
 -12   8   6          0.46          0.24         2.28 o                         
 -11   8   6         90.49         84.61         5.52 o                         
 -10   8   6        275.56        310.50         8.89 o                         
  -9   8   6        909.78        934.95        15.29 o                         
  -8   8   6          5.83          8.81         1.99 o                         
  -7   8   6        176.25        207.12         6.52 o                         
  -6   8   6         16.99         18.40         1.89 o                         
  -5   8   6          2.84          0.83         1.83 o                         
  -4   8   6        222.82        214.62         8.94 o                         
  -3   8   6        697.80        754.08        20.14 o                         
  -2   8   6          0.02         -2.46         2.46 o                         
  -1   8   6          4.93          2.56         2.00 o                         
   0   8   6         99.16         82.93         4.89 o                         
   1   8   6         84.11         69.02         4.49 o                         
   2   8   6         89.81         97.00         7.07 o                         
   3   8   6        358.10        325.99        11.02 o                         
   4   8   6        147.21        129.16         6.81 o                         
   5   8   6          0.79          0.70         1.92 o                         
   6   8   6        102.72        122.92         5.66 o                         
   7   8   6         25.75         24.86         2.89 o                         
 -14   9   6         12.17          5.57         2.18 o                         
 -13   9   6          0.07         -2.86         2.86 o                         
 -12   9   6         23.58         19.07         3.07 o                         
 -11   9   6         26.14         24.90         2.95 o                         
 -10   9   6         10.70          7.73         2.04 o                         
  -9   9   6       1653.74       1731.66        26.78 o                         
  -8   9   6         31.34         24.65         2.97 o                         
  -7   9   6        219.03        245.24         7.18 o                         
  -6   9   6          8.40         11.33         2.05 o                         
  -5   9   6        164.52        174.02         7.74 o                         
  -4   9   6        263.62        246.59        11.82 o                         
  -3   9   6          4.09         -1.38         1.99 o                         
  -2   9   6         35.53         52.54         3.82 o                         
  -1   9   6        348.97        669.02        23.22 o                         
   0   9   6        693.96        636.68        15.14 o                         
   1   9   6          0.84          2.36         2.42 o                         
   2   9   6        152.53        141.45         7.51 o                         
   3   9   6          0.04          5.38         2.69 o                         
   4   9   6         15.10          7.64         2.37 o                         
   5   9   6          0.39         -2.16         2.16 o                         
   6   9   6        203.39        213.67         7.96 o                         
   7   9   6         37.90         31.35         4.05 o                         
 -14  10   6          5.39          6.65         2.11 o                         
 -13  10   6          0.32         -0.30         1.84 o                         
 -12  10   6          5.03          1.49         1.74 o                         
 -11  10   6         53.56         48.97         3.63 o                         
 -10  10   6       1018.68        980.70        21.18 o                         
  -9  10   6        232.36        258.34         7.96 o                         
  -8  10   6        102.54        122.30         5.78 o                         
  -7  10   6          0.47         -1.76         2.21 o                         
  -6  10   6       1179.12       1275.95        45.81 o                         
  -5  10   6        324.72        312.81        10.97 o                         
  -4  10   6        233.88        191.73         7.95 o                         
  -3  10   6        491.75        485.83        12.91 o                         
  -2  10   6        980.08        937.36        29.08 o                         
  -1  10   6        635.21        628.87        25.45 o                         
   0  10   6        134.13        124.53         7.14 o                         
   1  10   6         16.81          8.04         2.81 o                         
   2  10   6         27.88         32.73         3.62 o                         
   3  10   6         13.45         17.90         2.69 o                         
   4  10   6         34.10         48.69         3.70 o                         
   5  10   6         52.74         43.51         2.86 o                         
 -13  11   6         13.02          7.91         2.02 o                         
 -12  11   6         24.59         25.42         3.01 o                         
 -11  11   6          0.33          3.50         1.97 o                         
 -10  11   6        258.75        229.50         7.20 o                         
  -9  11   6        178.09        184.82         6.85 o                         
  -8  11   6         19.53         17.16         2.31 o                         
  -7  11   6          9.39         12.56         2.15 o                         
  -6  11   6        589.46        590.95        22.81 o                         
  -5  11   6          1.59          7.04         2.64 o                         
  -4  11   6         12.69         15.23         2.84 o                         
  -3  11   6          0.70         -0.65         2.93 o                         
  -2  11   6        114.71         92.70         5.58 o                         
  -1  11   6        343.80        376.55        15.17 o                         
   0  11   6         37.87         36.44         4.10 o                         
   1  11   6         33.46         34.50         4.00 o                         
   2  11   6         74.80         76.18         4.78 o                         
   3  11   6        106.35        100.12         5.52 o                         
   4  11   6          1.10          0.64         1.46 o                         
 -13  12   6         50.52         53.22         5.91 o                         
 -12  12   6          0.59         -1.71         1.71 o                         
 -11  12   6         31.82         21.72         2.70 o                         
 -10  12   6         88.55         88.13         4.65 o                         
  -9  12   6        283.44        276.18         8.23 o                         
  -8  12   6         30.06         40.56         3.35 o                         
  -7  12   6        138.79        131.30         7.03 o                         
  -6  12   6         96.52        118.36         6.65 o                         
  -5  12   6        229.33        252.29        10.13 o                         
  -4  12   6        790.25        844.50        51.76 o                         
  -3  12   6          4.40          4.62         2.78 o                         
  -2  12   6        490.38        505.95        40.47 o                         
  -1  12   6         30.48         34.05         3.59 o                         
   0  12   6          0.53         10.12         4.18 o                         
   1  12   6        221.92        277.63        12.47 o                         
   2  12   6         77.70         84.02         6.94 o                         
   3  12   6          6.09          3.19         3.08 o                         
 -12  13   6         42.75         44.92         4.09 o                         
 -11  13   6          0.36         -0.76         1.41 o                         
 -10  13   6        142.84        138.85         5.13 o                         
  -9  13   6        208.99        229.09         7.28 o                         
  -8  13   6         29.37         35.70         3.12 o                         
  -7  13   6         11.94          8.82         2.04 o                         
  -6  13   6         65.23         61.76         4.61 o                         
  -5  13   6          0.10          3.16         2.47 o                         
  -4  13   6         18.99         19.24         4.26 o                         
  -3  13   6        120.32        124.32         8.56 o                         
  -2  13   6         40.12         41.58         5.24 o                         
  -1  13   6        150.71        136.25        21.92 o                         
   0  13   6          0.25         -0.99         4.14 o                         
   1  13   6         43.83         42.23         4.96 o                         
   2  13   6         12.91         17.51         3.09 o                         
 -11  14   6         38.65         36.34         5.64 o                         
 -10  14   6         81.43         71.36         3.88 o                         
  -9  14   6         95.72         79.51         3.89 o                         
  -8  14   6         16.90         19.91         2.53 o                         
  -7  14   6         77.79         76.32         5.22 o                         
  -6  14   6        907.24        927.23        19.97 o                         
  -5  14   6          1.02          2.72         3.70 o                         
  -4  14   6          6.04          5.37         2.70 o                         
  -3  14   6         16.16         12.94         2.70 o                         
  -2  14   6        362.41        441.38        25.99 o                         
  -1  14   6          5.49         12.28         3.13 o                         
   0  14   6          1.93          1.87         2.51 o                         
  -9  15   6        115.23        115.40         5.79 o                         
  -8  15   6        115.19        107.75         5.06 o                         
  -7  15   6        204.50        231.13         9.69 o                         
  -6  15   6         30.63         35.95         3.81 o                         
  -5  15   6          0.03         -0.89         1.55 o                         
  -4  15   6         88.83         91.58         5.12 o                         
  -3  15   6         43.95         41.81         5.38 o                         
   1 -15   7         81.90         66.49         5.33 o                         
   2 -15   7          0.43          3.44         1.64 o                         
   3 -15   7        101.83         84.94         8.15 o                         
   4 -15   7         59.23         52.15         2.96 o                         
   5 -15   7        220.65        177.88         9.95 o                         
   6 -15   7        248.32        196.71        10.47 o                         
  -2 -14   7         72.48         33.31         4.40 o                         
  -1 -14   7          7.10          5.02         1.42 o                         
   0 -14   7          6.99          5.21         1.68 o                         
   1 -14   7          4.47          2.93         2.58 o                         
   2 -14   7         98.35         61.54         4.78 o                         
   3 -14   7        341.75        288.12        12.65 o                         
   4 -14   7          6.24          6.98         1.65 o                         
   5 -14   7         36.10         31.59         2.69 o                         
   6 -14   7        145.19        143.92         6.82 o                         
   7 -14   7         82.70         73.01         4.27 o                         
   8 -14   7         30.26         33.23         2.99 o                         
  -4 -13   7          0.78         14.96         3.58 o                         
  -3 -13   7        138.33        138.10         9.72 o                         
  -2 -13   7         83.13         91.93         5.32 o                         
  -1 -13   7          1.64          2.01         1.44 o                         
   0 -13   7         92.67         75.36         4.11 o                         
   1 -13   7         25.12         23.44         4.82 o                         
   2 -13   7         23.45         24.75         5.46 o                         
   3 -13   7         75.86         71.63         6.15 o                         
   4 -13   7          0.41          0.78         1.58 o                         
   5 -13   7        141.61        148.40         5.81 o                         
   6 -13   7          0.12         33.15         4.82 o                         
   7 -13   7        213.94        199.50         7.79 o                         
   8 -13   7        286.45        250.96        15.09 o                         
   9 -13   7         18.55         14.47         2.09 o                         
  10 -13   7         12.23          6.20         2.59 o                         
  -5 -12   7          0.47         -0.28         1.74 o                         
  -4 -12   7          0.49         -1.25         1.25 o                         
  -3 -12   7          0.95         -0.20         1.81 o                         
  -2 -12   7        135.81        113.47         6.00 o                         
  -1 -12   7         22.32         30.69         3.77 o                         
   0 -12   7        754.24        765.55        16.65 o                         
   1 -12   7        105.16         82.22         7.48 o                         
   2 -12   7         86.69        104.45         8.46 o                         
   3 -12   7        144.88        145.82        12.40 o                         
   4 -12   7         84.32         78.07         6.11 o                         
   5 -12   7        508.74        500.70        16.07 o                         
   6 -12   7        305.15        313.36        18.84 o                         
   7 -12   7         37.03         34.88         3.14 o                         
   8 -12   7          0.00          7.84         2.97 o                         
   9 -12   7         29.54         30.24         3.09 o                         
  10 -12   7         13.06         10.78         1.99 o                         
  -6 -11   7         25.62         30.36         2.94 o                         
  -5 -11   7          0.38          2.17         1.90 o                         
  -4 -11   7         37.40         46.12         3.89 o                         
  -3 -11   7         18.21         15.40         2.51 o                         
  -2 -11   7        656.53        647.71        15.79 o                         
  -1 -11   7         93.54         98.23         6.30 o                         
   0 -11   7          2.86          1.67         2.21 o                         
   1 -11   7         65.18         63.87         5.37 o                         
   2 -11   7          2.78          2.10         3.34 o                         
   3 -11   7          0.04         -4.25         4.25 o                         
   4 -11   7          0.23          4.44         9.01 o                         
   5 -11   7         34.36         38.37         4.29 o                         
   6 -11   7         18.63         23.53         2.57 o                         
   7 -11   7         68.90         69.25         4.48 o                         
   8 -11   7         86.94         88.41         9.18 o                         
   9 -11   7          0.02         -2.18         2.18 o                         
  10 -11   7        188.21        178.42        11.73 o                         
  11 -11   7         46.90         46.26         5.57 o                         
  -7 -10   7          0.41         -1.33         1.33 o                         
  -6 -10   7          0.01         -0.12         1.87 o                         
  -5 -10   7          3.60          1.41         2.10 o                         
  -4 -10   7          0.13         -1.22         2.12 o                         
  -3 -10   7        140.45        152.95         8.07 o                         
  -2 -10   7         25.60         23.78         3.55 o                         
  -1 -10   7         10.97         30.14         4.74 o                         
   0 -10   7        176.60        185.33        12.28 o                         
   1 -10   7        316.50        285.08        10.89 o                         
   2 -10   7        527.72        469.05        17.95 o                         
   3 -10   7       1325.70       1315.48        50.98 o                         
   4 -10   7        220.35        278.76        26.46 o                         
   5 -10   7        381.78        373.96        11.92 o                         
   6 -10   7         10.33         17.91         2.60 o                         
   7 -10   7         78.02         65.26         4.84 o                         
   8 -10   7         71.00         82.59         5.64 o                         
   9 -10   7          3.21          1.96         1.84 o                         
  10 -10   7          8.01          5.11         2.20 o                         
  11 -10   7         50.47         55.08         3.79 o                         
  -8  -9   7         42.87         56.69         4.10 o                         
  -7  -9   7        187.13        216.18         8.38 o                         
  -6  -9   7          2.04          6.41         2.57 o                         
  -5  -9   7         62.24         62.23         5.75 o                         
  -4  -9   7          0.69         -0.74         1.99 o                         
  -3  -9   7        687.05        674.00        17.39 o                         
  -2  -9   7          8.88         -1.45         3.08 o                         
  -1  -9   7        745.78        720.44        18.15 o                         
   0  -9   7        177.66        168.55         7.72 o                         
   1  -9   7         83.05         77.72         5.69 o                         
   2  -9   7        170.78        146.38         7.00 o                         
   3  -9   7        228.98        224.64        11.66 o                         
   4  -9   7         77.68         91.46         8.04 o                         
   5  -9   7        200.94        210.51         8.23 o                         
   6  -9   7         55.16         60.95         4.86 o                         
   7  -9   7         55.66         46.99         4.77 o                         
   8  -9   7        304.38        326.32        11.88 o                         
   9  -9   7         70.64         87.21         5.51 o                         
  10  -9   7          7.70         14.60         5.49 o                         
  11  -9   7         83.57         92.65         6.54 o                         
  12  -9   7         61.55         59.89         5.33 o                         
  -9  -8   7         73.53         96.86         4.64 o                         
  -8  -8   7        128.19        168.94         7.66 o                         
  -7  -8   7        225.85        255.22        10.62 o                         
  -6  -8   7         27.04         36.14         4.56 o                         
  -5  -8   7        136.74        137.84         8.67 o                         
  -4  -8   7       1052.48       1109.13        21.47 o                         
  -3  -8   7        115.49         98.99         6.09 o                         
  -2  -8   7        339.82        299.40        14.15 o                         
  -1  -8   7        529.11        474.30        14.11 o                         
   0  -8   7        154.97        122.72         5.73 o                         
   1  -8   7         51.40         43.94         3.84 o                         
   2  -8   7        552.68        522.92        20.14 o                         
   3  -8   7          3.71          1.88         2.00 o                         
   4  -8   7        758.47        730.31        31.33 o                         
   5  -8   7         81.36         66.70         4.34 o                         
   6  -8   7         13.44         13.28         2.75 o                         
   7  -8   7         75.55         87.45         6.30 o                         
   8  -8   7          1.23          2.98         2.31 o                         
   9  -8   7          5.38          6.22         2.12 o                         
  10  -8   7          0.02         -1.75         1.75 o                         
  11  -8   7         18.32         17.80         2.47 o                         
  12  -8   7         35.19         35.39         3.31 o                         
 -10  -7   7        418.92        594.97        12.97 o                         
  -9  -7   7         11.80         11.51         2.24 o                         
  -8  -7   7         11.47          7.13         2.25 o                         
  -7  -7   7         21.27         26.59         3.59 o                         
  -6  -7   7          0.46          1.83         2.82 o                         
  -5  -7   7         21.63         10.18         2.82 o                         
  -4  -7   7        109.55         95.08         5.15 o                         
  -3  -7   7         29.11         24.59         2.42 o                         
  -2  -7   7        169.85        177.00         7.03 o                         
  -1  -7   7          2.74          1.29         1.87 o                         
   0  -7   7        143.50        147.37        13.91 o                         
   1  -7   7        160.98        159.77        20.15 o                         
   2  -7   7        169.50        142.85        15.60 o                         
   3  -7   7        232.61        236.21        19.31 o                         
   4  -7   7        105.89        120.54         6.21 o                         
   5  -7   7        273.18        309.61        11.72 o                         
   6  -7   7        638.22        610.94        22.06 o                         
   7  -7   7         10.43         13.71         3.01 o                         
   8  -7   7         52.89         55.88         4.65 o                         
   9  -7   7         28.47         24.37         2.95 o                         
  10  -7   7         24.39         25.55         2.69 o                         
  11  -7   7        194.84        200.88         9.96 o                         
  12  -7   7         31.50         23.43         3.28 o                         
 -11  -6   7        368.77        465.07        23.35 o                         
 -10  -6   7        122.44        129.93         5.38 o                         
  -9  -6   7          0.36          1.03         1.60 o                         
  -8  -6   7         29.87         26.56         3.52 o                         
  -7  -6   7        300.03        301.40        11.33 o                         
  -6  -6   7        369.40        395.97        13.12 o                         
  -5  -6   7          8.61         11.59         2.92 o                         
  -4  -6   7        903.81        824.07        17.60 o                         
  -3  -6   7        533.97        478.31        21.65 o                         
  -2  -6   7         26.26         20.54         4.96 o                         
  -1  -6   7          2.56         -0.50         4.03 o                         
   0  -6   7          0.95         -1.86         3.17 o                         
   1  -6   7          5.77          4.44         3.66 o                         
   2  -6   7          7.30          7.60         4.79 o                         
   3  -6   7        171.86        205.33        17.98 o                         
   4  -6   7          4.22         19.48        10.76 o                         
   5  -6   7        299.21        329.15         9.48 o                         
   6  -6   7         26.46         40.22         4.80 o                         
   7  -6   7         70.78        100.10         7.34 o                         
   8  -6   7          6.29         23.77         4.40 o                         
   9  -6   7         50.48         61.41         4.34 o                         
  10  -6   7         15.38         11.10         1.93 o                         
  11  -6   7         11.77         15.65         2.72 o                         
  12  -6   7          2.97          3.46         2.10 o                         
 -12  -5   7         26.47         24.12         4.07 o                         
 -11  -5   7         71.25         93.78         5.20 o                         
 -10  -5   7         18.62         27.53         3.24 o                         
  -9  -5   7          0.14         -2.31         2.31 o                         
  -8  -5   7          4.33         -0.90         2.65 o                         
  -7  -5   7          2.68         12.28         6.35 o                         
  -6  -5   7       1441.87       1583.87        36.52 o                         
  -5  -5   7         80.64         78.47         4.98 o                         
  -4  -5   7        936.08       1011.32        96.43 o                         
  -3  -5   7         26.05         29.83         7.57 o                         
  -2  -5   7        194.20        222.74        27.81 o                         
  -1  -5   7          1.43         -2.91         3.27 o                         
   0  -5   7        451.31        439.94        26.18 o                         
   1  -5   7         11.71         11.07         5.24 o                         
   2  -5   7        454.31        379.92        22.08 o                         
   3  -5   7        263.01        422.03        42.44 o                         
   4  -5   7       1225.15       1066.82        39.73 o                         
   5  -5   7        384.37        372.83        18.51 o                         
   6  -5   7        280.19        295.56        17.03 o                         
   7  -5   7         11.08         25.18         3.47 o                         
   8  -5   7          4.17          3.74         2.05 o                         
   9  -5   7         34.39         33.74         2.92 o                         
  10  -5   7        298.51        330.75         9.05 o                         
  11  -5   7         70.16         77.14         5.37 o                         
  12  -5   7         94.72         87.80         6.16 o                         
 -12  -4   7         51.42         66.84         4.77 o                         
 -11  -4   7          0.13         -1.67         2.54 o                         
 -10  -4   7         49.93         50.79         5.58 o                         
  -9  -4   7          3.42         31.59         8.67 o                         
  -8  -4   7        391.83        430.91        16.83 o                         
  -7  -4   7        627.05        608.68        26.85 o                         
  -6  -4   7         54.48         49.58         4.62 o                         
  -5  -4   7        134.13         90.21        14.94 o                         
  -4  -4   7         84.47         76.41         9.41 o                         
  -3  -4   7         48.35         45.02        10.96 o                         
  -2  -4   7        474.49        368.97        50.82 o                         
  -1  -4   7        161.53        149.11        21.77 o                         
   0  -4   7        359.28        399.65        17.77 o                         
   1  -4   7          2.39          5.43         4.39 o                         
   2  -4   7       1103.79       1267.15        42.93 o                         
   3  -4   7        903.86        861.35        27.85 o                         
   4  -4   7         14.89         55.62        10.42 o                         
   5  -4   7       2402.47       2161.42        65.22 o                         
   6  -4   7        403.50        390.22        15.00 o                         
   7  -4   7         29.41         22.95         2.41 o                         
   8  -4   7        488.99        564.69        11.36 o                         
   9  -4   7        152.52        163.93         6.00 o                         
  10  -4   7        181.57        226.23         8.51 o                         
  11  -4   7        166.79        175.50         8.24 o                         
  12  -4   7          3.33          1.80         1.52 o                         
 -13  -3   7         32.92         20.25         2.26 o                         
 -12  -3   7          2.63          1.39         1.79 o                         
 -11  -3   7        189.77        224.86         9.66 o                         
 -10  -3   7         48.13         65.22         8.30 o                         
  -9  -3   7        110.28         99.95         7.31 o                         
  -8  -3   7          5.76          3.01         2.33 o                         
  -7  -3   7       1687.96       1504.80        90.50 o                         
  -6  -3   7        237.54        229.42        14.09 o                         
  -5  -3   7        257.91        219.10        18.44 o                         
  -4  -3   7         91.14         50.17        12.66 o                         
  -3  -3   7         35.58         18.01         5.62 o                         
  -2  -3   7         20.60          7.90         3.74 o                         
  -1  -3   7        994.94       1022.42        33.54 o                         
   0  -3   7         47.47         76.70        10.06 o                         
   1  -3   7        195.05        285.56        18.42 o                         
   2  -3   7          8.88          1.25         2.53 o                         
   3  -3   7          4.09         62.11         9.04 o                         
   4  -3   7         38.10        224.05        21.02 o                         
   5  -3   7         13.42        635.24        92.91 o                         
   6  -3   7        609.06        666.21        20.10 o                         
   7  -3   7        279.34        319.75         9.99 o                         
   8  -3   7        279.58        345.88         9.91 o                         
   9  -3   7          6.82          7.95         2.37 o                         
  10  -3   7         21.98         22.08         3.12 o                         
  11  -3   7         59.05         83.10         7.43 o                         
  12  -3   7         21.70         19.40         2.03 o                         
 -13  -2   7          4.68          2.13         1.32 o                         
 -12  -2   7          1.67          0.48         2.26 o                         
 -11  -2   7          0.08          3.29         2.53 o                         
 -10  -2   7        683.37        695.27        22.61 o                         
  -9  -2   7         12.68          4.35        10.23 o                         
  -8  -2   7        958.87        796.34        56.12 o                         
  -7  -2   7        212.24        185.43        12.70 o                         
  -6  -2   7        808.01        558.75        81.31 o                         
  -5  -2   7          0.06         -3.20         4.08 o                         
  -4  -2   7       1596.13       1442.79        68.15 o                         
  -3  -2   7        196.92        291.52        74.51 o                         
  -2  -2   7       3109.06       3159.24       200.43 o                         
  -1  -2   7        189.36        160.97         8.96 o                         
   0  -2   7        652.26        579.48        19.12 o                         
   1  -2   7        350.08        314.72        12.75 o                         
   2  -2   7        148.03        227.75        14.82 o                         
   3  -2   7        164.41        158.35        11.08 o                         
   4  -2   7         12.38          1.45         3.37 o                         
   5  -2   7       1067.38       1028.61        46.90 o
[truncated: 306,019 more chars]
